# Supplementary material for: A genome-wide association study for prolificacy in three Polish sheep breeds
Source: J Appl Genet. 2021 Feb 20;62(2):323–6. doi: 10.1007/s13353-021-00615-6 (PMC8032615; doi:10.1007/s13353-021-00615-6)
Supplement: Supplementary file 2 — Results of GWAS across breeds. (XLSX 5181 kb) [file 13353_2021_615_MOESM2_ESM.xlsx]

## Sheet: ALL BREEDS
CHR	SNP	BP	A1	TEST	NMISS	BETA	STAT	P
1	s64199.1	52854	A	ADD	155	0.01502	0.4162	0.6779
1	OAR19_64675012.1	81978	G	ADD	155	-0.0354	-0.8423	0.4009
1	OAR19_64715327.1	120098	A	ADD	155	-0.02674	-0.5825	0.5611
1	OAR19_64803054.1	204694	A	ADD	155	0.02203	0.6538	0.5142
1	DU281551_498.1	315497	A	ADD	155	0.02266	0.7296	0.4668
1	OAR1_88143.1	401196	A	ADD	155	-0.08011	-1.824	0.07015
1	s09912.1	489045	G	ADD	155	0.08045	2.361	0.01948
1	s36301.1	580814	A	ADD	155	0.05067	1.277	0.2037
1	s34880.1	643628	G	ADD	155	0.01124	0.2431	0.8082
1	s64747.1	748143	A	ADD	155	-0.03301	-0.8841	0.378
1	s68493.1	785434	G	ADD	155	-0.01226	-0.4275	0.6696
1	OAR1_420114.1	792698	A	ADD	155	-0.001785	-0.06079	0.9516
1	OAR1_537224_X.1	912507	G	ADD	155	-0.006416	-0.1929	0.8473
1	s43636.1	954073	A	ADD	155	-0.07382	-1.181	0.2394
1	s35460.1	999877	G	ADD	155	-0.05178	-1.543	0.1249
1	s48804.1	1155400	A	ADD	155	0.03607	1.065	0.2884
1	s18466.1	1193562	A	ADD	155	-0.06903	-1.481	0.1406
1	s40172.1	1245222	G	ADD	155	-0.0207	-0.5409	0.5893
1	s26718.1	1390945	C	ADD	155	-0.0349	-1.026	0.3064
1	s31488.1	1406764	G	ADD	155	-0.02009	-0.647	0.5186
1	s46222.1	1513820	A	ADD	155	0.02646	0.8152	0.4162
1	s38369.1	1618342	A	ADD	155	0.08952	2.838	0.005162
1	s09524.1	1675087	G	ADD	155	-0.1123	-1.062	0.2901
1	s43961.1	1738285	A	ADD	155	-0.02034	-0.6366	0.5253
1	s22577.1	1815740	A	ADD	155	-0.02496	-0.6079	0.5442
1	s48510.1	1883334	G	ADD	155	-0.01888	-0.5384	0.5911
1	s51465.1	1904126	C	ADD	155	0.012	0.3607	0.7188
1	s64926.1	1949413	A	ADD	155	0.01154	0.2782	0.7813
1	s44902.1	2038137	A	ADD	155	-0.001525	-0.04484	0.9643
1	s05397.1	2104223	A	ADD	155	0.06176	1.715	0.08839
1	s39783.1	2147622	A	ADD	155	-0.02844	-0.8238	0.4113
1	s49245.1	2166422	G	ADD	155	-0.04972	-1.617	0.108
1	s74937.1	2194569	A	ADD	155	0.02647	0.7325	0.465
1	s09433.1	2203962	A	ADD	155	0.03859	1.147	0.2533
1	OAR1_1447599.1	2225681	A	ADD	155	0.0583	1.755	0.08123
1	OAR1_1492710.1	2268988	G	ADD	155	0.01614	0.4853	0.6282
1	s41716.1	2317262	A	ADD	155	0.01349	0.3719	0.7105
1	s43513.1	2354943	G	ADD	155	0.01584	0.4121	0.6808
1	s55450.1	2407510	A	ADD	155	0.007553	0.1596	0.8734
1	s46580.1	2484946	A	ADD	155	-0.03765	-0.9936	0.322
1	OAR1_1762874.1	2541019	A	ADD	155	0.03688	1.054	0.2935
1	s47644.1	2657803	A	ADD	155	-0.07172	-2.085	0.03878
1	s68534.1	2698407	C	ADD	155	0.08295	0.7445	0.4577
1	s01629.1	2721576	C	ADD	155	-0.0171	-0.4475	0.6551
1	s63837.1	2808944	G	ADD	155	0.02281	0.6811	0.4968
1	s18439.1	2838035	C	ADD	155	-0.008155	-0.2385	0.8118
1	s41913.1	2870378	C	ADD	155	-0.02877	-0.8728	0.3842
1	s32107.1	2906205	A	ADD	155	0.0432	1.189	0.2362
1	s16836.1	2960877	G	ADD	155	0.008029	0.2299	0.8185
1	s47703.1	3051176	G	ADD	155	-0.003078	-0.09932	0.921
1	s11984.1	3089274	A	ADD	155	0.04267	1.189	0.2365
1	DU441304_232.1	3124748	A	ADD	155	0.003989	0.1215	0.9035
1	s50787.1	3132186	G	ADD	155	0.1077	2.373	0.01893
1	s72449.1	3253438	A	ADD	155	0.01318	0.2133	0.8314
1	s32559.1	3314910	G	ADD	155	-0.05766	-1.465	0.1449
1	s04088.1	3336925	A	ADD	155	0.005483	0.1587	0.8741
1	s10771.1	3398222	A	ADD	155	-0.004522	-0.1026	0.9184
1	s01515.1	3420990	A	ADD	155	0.08507	1.742	0.08348
1	s56011.1	3460454	C	ADD	155	0.05156	1.207	0.2295
1	s30529.1	3512999	G	ADD	155	0.03195	0.5862	0.5586
1	s22855.1	3520169	C	ADD	155	-0.09385	-2.613	0.009894
1	s40377.1	3585807	G	ADD	155	-0.03018	-0.8175	0.4149
1	s25860.1	3599190	A	ADD	155	-0.05786	-1.65	0.1011
1	s11250.1	3656263	A	ADD	153	-0.04742	-1.395	0.1652
1	s47513.1	3666516	G	ADD	155	0.02696	0.5677	0.5711
1	OAR1_2921089.1	3688215	A	ADD	155	0.001637	0.04582	0.9635
1	OAR1_2968995.1	3735231	C	ADD	155	-0.02134	-0.6617	0.5092
1	s30369.1	3815116	G	ADD	155	-0.001656	-0.0439	0.965
1	OAR1_3066756.1	3839440	A	ADD	155	-0.02062	-0.6558	0.5129
1	OAR1_3102603.1	3876116	A	ADD	155	0.0387	0.4313	0.6669
1	s52352.1	3979626	G	ADD	155	0.001836	0.05085	0.9595
1	s21404.1	4002045	A	ADD	155	0.04102	1.276	0.204
1	s32601.1	4067600	A	ADD	155	0.05302	1.609	0.1097
1	s16211.1	4098040	A	ADD	155	0.05475	1.665	0.0979
1	s38787.1	4154546	A	ADD	155	-0.01263	-0.391	0.6964
1	OAR1_3412866.1	4174901	G	ADD	155	-0.01263	-0.391	0.6964
1	s11992.1	4246644	A	ADD	155	0.01345	0.3423	0.7326
1	s50475.1	4254004	A	ADD	155	0.01341	0.3778	0.7061
1	s45085.1	4263142	G	ADD	155	0.05925	1.314	0.1907
1	s03153.1	4291733	G	ADD	155	0.01027	0.1798	0.8576
1	s63511.1	4301344	G	ADD	151	0.05541	1.407	0.1616
1	s00019.1	4363968	A	ADD	154	-0.06543	-2.113	0.03628
1	s08980.1	4387121	A	ADD	155	0.03045	0.7423	0.4591
1	OAR1_3702014.1	4426292	A	ADD	155	0.0007121	0.01982	0.9842
1	DU299578_392.1	4561875	G	ADD	155	-0.03781	-1.179	0.2404
1	OAR1_3909359.1	4605863	G	ADD	155	-0.04796	-1.327	0.1864
1	OAR1_3934952.1	4632159	A	ADD	155	0.0203	0.6414	0.5222
1	OAR1_4068504.1	4772466	C	ADD	155	-0.02653	-0.7766	0.4386
1	s40352.1	4807696	C	ADD	155	-0.04895	-1.18	0.24
1	s65509.1	4887716	A	ADD	155	0.03174	0.9346	0.3515
1	s15090.1	4951877	G	ADD	155	0.0349	0.8977	0.3708
1	OAR1_4285092.1	4998140	G	ADD	155	-0.005998	-0.1326	0.8947
1	OAR1_4303667.1	5016766	G	ADD	155	0.03021	0.9588	0.3392
1	s03424.1	5078059	G	ADD	155	0.008634	0.2525	0.801
1	s09057.1	5145828	G	ADD	155	-0.05044	-1.48	0.1409
1	s05524.1	5231809	A	ADD	155	-0.01211	-0.3551	0.723
1	OAR1_4523214.1	5238612	G	ADD	155	-0.01211	-0.3551	0.723
1	s51981.1	5258389	C	ADD	155	0.03151	0.9761	0.3306
1	s45048.1	5272648	A	ADD	155	0.09316	1.969	0.05073
1	s08276.1	5336729	C	ADD	153	0.004762	0.1365	0.8916
1	s05306.1	5401708	C	ADD	155	-0.02246	-0.6264	0.532
1	s40431.1	5418102	A	ADD	155	-0.01471	-0.3996	0.6901
1	s73618.1	5473827	G	ADD	152	0.0134	0.4011	0.6889
1	s35298.1	5529775	G	ADD	155	-0.03961	-1.31	0.1923
1	OAR1_4935598.1	5562664	A	ADD	155	0.05757	1.892	0.06036
1	DU393582_347.1	5605415	G	ADD	155	0.05165	1971-01-01	0.08931
1	OAR1_5058639.1	5682196	A	ADD	155	0.03215	1.021	0.3091
1	OAR1_5106728.1	5729978	G	ADD	155	-0.03308	-1.055	0.293
1	s60381.1	5750260	A	ADD	155	-0.0352	-0.6285	0.5307
1	OAR1_5206930.1	5783685	G	ADD	155	-0.01798	-0.5543	0.5802
1	s62307.1	5843188	A	ADD	155	0.02411	0.7264	0.4687
1	s71625.1	5903125	G	ADD	155	0.02786	0.4026	0.6878
1	OAR1_5355855.1	5938634	G	ADD	155	-0.02979	-0.8255	0.4104
1	s24029.1	5974588	A	ADD	155	0.02101	0.5783	0.5639
1	OAR1_5436991.1	6024724	A	ADD	155	0.01441	0.3956	0.693
1	OAR1_5481707.1	6068719	A	ADD	155	0.02646	0.8097	0.4194
1	s35058.1	6148701	A	ADD	155	-0.03178	-0.8985	0.3704
1	s62012.1	6231252	A	ADD	155	-0.02858	-0.9372	0.3502
1	s23238.1	6286448	A	ADD	155	0.05762	1.797	0.07439
1	DU453866_552.1	6366323	G	ADD	155	-0.0404	-0.9511	0.3431
1	s61127.1	6408448	A	ADD	155	0.01699	0.5445	0.5869
1	s01591.1	6468322	G	ADD	155	0.001083	0.03168	0.9748
1	s23059.1	6480529	A	ADD	155	0.05086	0.7175	0.4742
1	OAR1_5950376.1	6504031	A	ADD	155	-0.02463	-0.7551	0.4514
1	s43563.1	6555570	A	ADD	155	-0.02031	-0.6761	0.5
1	OAR1_6050410.1	6596126	A	ADD	155	-0.0189	-0.5181	0.6052
1	s09379.1	6625308	G	ADD	155	-0.04603	-1.418	0.1583
1	s22471.1	6695233	A	ADD	155	0.007977	0.2149	0.8301
1	s67547.1	6708911	G	ADD	155	-0.005143	-0.1341	0.8935
1	s61167.1	6716374	C	ADD	155	0.1168	1.128	0.2612
1	s20120.1	6803550	A	ADD	155	-0.04975	-1.236	0.2183
1	s52761.1	6810500	A	ADD	155	0.08383	1.302	0.195
1	s58937.1	6816172	G	ADD	155	0.05995	2.052	0.04187
1	s49628.1	6832517	G	ADD	155	-0.03136	-1.031	0.3042
1	OAR1_6316082.1	6867954	G	ADD	155	-0.01589	-0.4587	0.6471
1	OAR1_6373388.1	6925078	A	ADD	155	0.009519	0.2522	0.8012
1	OAR1_6410322.1	6965862	A	ADD	155	-0.02288	-0.631	0.529
1	s13861.1	7007092	G	ADD	154	-0.02729	-0.8369	0.404
1	OAR1_6444725_X.1	7031409	A	ADD	155	-0.01101	-0.1993	0.8423
1	OAR1_6531315.1	7080496	C	ADD	155	-0.01069	-0.2901	0.7721
1	s30581.1	7171846	C	ADD	155	-0.04444	-1.301	0.1951
1	OAR1_6722309.1	7192190	A	ADD	155	-0.07061	-2.245	0.02621
1	OAR1_6888977.1	7362347	A	ADD	155	0.05031	1.156	0.2494
1	OAR1_6901051.1	7374669	A	ADD	155	-0.009907	-0.2741	0.7844
1	OAR1_6968054.1	7444909	A	ADD	155	-0.04106	-1.086	0.2791
1	OAR1_7018250.1	7494503	A	ADD	155	-0.02045	-0.6452	0.5198
1	s24646.1	7556697	A	ADD	155	0.0325	0.9642	0.3365
1	s03149.1	7572815	A	ADD	155	0.01018	0.311	0.7563
1	OAR1_7104917.1	7578311	G	ADD	155	0.04768	1.443	0.1511
1	s74740.1	7709936	G	ADD	155	-0.008978	-0.2884	0.7735
1	s53274.1	7748239	G	ADD	155	0.003548	0.09293	0.9261
1	OAR1_7376329.1	7766706	C	ADD	155	-0.001351	-0.0388	0.9691
1	OAR1_7428857.1	7822385	C	ADD	155	0.004031	0.1012	0.9196
1	s31458.1	7874458	A	ADD	155	0.04044	1.256	0.211
1	OAR1_7546163.1	7939149	G	ADD	155	0.005758	0.1766	0.8601
1	OAR1_7563736.1	7956997	A	ADD	155	-0.06059	-1.72	0.08742
1	DU290101_408.1	8059661	A	ADD	155	0.0208	0.6015	0.5484
1	OAR1_7717464.1	8068287	A	ADD	155	0.01257	0.3734	0.7094
1	OAR1_7776185.1	8128844	A	ADD	155	-0.04388	-0.8063	0.4213
1	s54948.1	8215106	A	ADD	155	0.02494	0.7592	0.4489
1	OAR1_7897015.1	8251348	G	ADD	155	-0.06733	-1.925	0.05611
1	s38038.1	8293625	A	ADD	155	0.02629	0.67	0.5039
1	s29615.1	8320942	G	ADD	155	-0.02018	-0.5526	0.5814
1	s18895.1	8332050	G	ADD	155	0.04759	1.456	0.1474
1	s05493.1	8364799	G	ADD	155	0.03039	0.9435	0.3469
1	OAR1_8082265.1	8429256	A	ADD	155	-0.02822	-0.5648	0.573
1	OAR1_8123245.1	8469331	C	ADD	155	0.01807	0.5245	0.6007
1	s63488.1	8504278	A	ADD	155	0.0453	0.815	0.4163
1	s39567.1	8590717	G	ADD	155	0.06395	1.193	0.2349
1	s49872.1	8632095	G	ADD	155	-0.01754	-0.4919	0.6235
1	s18552.1	8673690	A	ADD	155	-0.001723	-0.05141	0.9591
1	s47936.1	8712926	A	ADD	155	-0.03158	-0.8616	0.3903
1	s37400.1	8734126	A	ADD	155	-0.01999	-0.4728	0.637
1	s61237.1	8826615	A	ADD	155	0.02504	0.4127	0.6804
1	s68090.1	8835276	A	ADD	155	-0.007704	-0.2277	0.8202
1	s00447.1	8914372	A	ADD	155	-0.06623	-1.633	0.1045
1	s26362.1	8978097	A	ADD	155	-0.02404	-0.4937	0.6222
1	s54418.1	9023748	A	ADD	155	-0.03886	-0.7995	0.4253
1	s68509.1	9059225	G	ADD	155	0.00273	0.06611	0.9474
1	s56679.1	9128107	A	ADD	155	-0.05346	-1.615	0.1084
1	s54247.1	9163620	A	ADD	155	-0.02622	-0.7904	0.4305
1	s73085.1	9205489	C	ADD	155	0.02404	0.7546	0.4517
1	s67178.1	9216738	A	ADD	155	0.006652	0.2112	0.833
1	OAR1_8918549.1	9225672	A	ADD	155	-0.007556	-0.1713	0.8642
1	OAR1_8932175.1	9241769	A	ADD	155	0.03537	0.9645	0.3363
1	s68925.1	9293276	A	ADD	155	-0.02091	-0.6616	0.5093
1	OAR1_9020566.1	9324949	G	ADD	153	-0.02698	-0.8066	0.4212
1	s52639.1	9441381	A	ADD	155	-0.002951	-0.08771	0.9302
1	OAR1_9179437_X.1	9493388	G	ADD	155	0.004903	0.104	0.9173
1	s30516.1	9514890	A	ADD	155	-0.01568	-0.4167	0.6775
1	s11687.1	9558392	A	ADD	155	-0.02515	-0.7504	0.4542
1	OAR1_9265710.1	9577866	A	ADD	155	-0.02819	-0.9005	0.3693
1	s60303.1	9636590	A	ADD	155	0.01082	0.3349	0.7382
1	OAR1_9339043.1	9651298	A	ADD	155	-0.005915	-0.1168	0.9071
1	s59084.1	9715560	A	ADD	155	0.005602	0.1766	0.8601
1	s22866.1	9789228	G	ADD	155	0.04465	2019-09-01	0.2775
1	s10625.1	9829472	G	ADD	155	-0.008097	-0.2519	0.8015
1	OAR1_9563208.1	9866329	C	ADD	155	0.01796	0.5494	0.5835
1	s18647.1	9957541	G	ADD	155	-0.1044	-1.259	0.2098
1	OAR1_9747314.1	10023298	G	ADD	155	0.04211	1.349	0.1794
1	OAR1_9804499.1	10084179	G	ADD	155	0.03959	1.012	0.3133
1	OAR1_9822302.1	10103593	A	ADD	155	-0.01673	-0.5478	0.5846
1	OAR1_9881817.1	10158329	A	ADD	155	0.02451	0.8111	0.4186
1	OAR1_9944815.1	10227224	A	ADD	155	-0.01672	-0.4573	0.6481
1	s35616.1	10341090	G	ADD	155	0.02511	0.4827	0.63
1	s09058.1	10372472	C	ADD	155	0.032	0.8618	0.3902
1	OAR1_10097556.1	10381628	A	ADD	155	0.04194	1.147	0.2532
1	s13591.1	10436009	A	ADD	155	0.01392	0.3852	0.7007
1	s38983.1	10487594	G	ADD	155	0.05204	1.081	0.2815
1	OAR1_10275031.1	10546581	A	ADD	155	0.006838	0.1673	0.8674
1	s05797.1	10557584	A	ADD	155	-0.01836	-0.426	0.6707
1	OAR1_10344180.1	10622983	A	ADD	155	-0.01834	-0.2788	0.7808
1	OAR1_10362883.1	10641864	C	ADD	155	0.004272	0.1325	0.8947
1	OAR1_10454967.1	10728279	G	ADD	155	0.01906	0.6049	0.5461
1	s62349.1	10775824	A	ADD	155	0.001382	0.03693	0.9706
1	s41093.1	10802010	A	ADD	155	-0.0655	-1.197	0.2331
1	OAR1_10554666.1	10825577	A	ADD	155	-0.01773	-0.5287	0.5978
1	OAR1_10582459.1	10853425	A	ADD	155	-0.04601	-1.416	0.159
1	s40611.1	10965335	A	ADD	155	0.03297	0.8867	0.3767
1	s08485.1	11106023	G	ADD	155	0.02622	0.7127	0.4771
1	s44128.1	11155061	G	ADD	155	-0.005516	-0.175	0.8613
1	s64317.1	11193919	A	ADD	155	0.001765	0.052	0.9586
1	s50136.1	11233635	A	ADD	155	0.06405	1.543	0.125
1	s54667.1	11240410	G	ADD	155	0.03058	1.068	0.287
1	OAR1_10940722_X.1	11277100	A	ADD	155	-0.009229	-0.211	0.8332
1	OAR1_10974811.1	11305521	A	ADD	155	0.02567	0.824	0.4113
1	s55981.1	11347838	A	ADD	155	0.0155	0.4468	0.6557
1	s04683.1	11382274	A	ADD	146	0.1284	1.639	0.1035
1	s27280.1	11396852	G	ADD	155	-0.05851	-1.799	0.07396
1	OAR1_11087132.1	11411955	G	ADD	155	0.01311	0.3284	0.7431
1	s53592.1	11513707	A	ADD	155	-0.01654	-0.372	0.7104
1	s57753.1	11527242	A	ADD	155	0.04305	1.349	0.1793
1	s62446.1	11569144	A	ADD	155	-0.02777	-0.8459	0.3989
1	s68301.1	11603004	G	ADD	155	0.05851	0.5612	0.5755
1	s62112.1	11618911	G	ADD	155	0.09448	1.748	0.08247
1	s36441.1	11668576	A	ADD	155	0.0598	1.661	0.09869
1	s45518.1	11722412	G	ADD	155	0.06108	1.363	0.1748
1	s18449.1	11747642	A	ADD	155	-0.09814	-0.8594	0.3915
1	s18875.1	11768264	C	ADD	155	-0.01873	-0.6509	0.5161
1	OAR1_11563293.1	11852254	G	ADD	155	-0.06446	-1.753	0.08157
1	s60471.1	11914995	G	ADD	155	0.02566	0.8374	0.4037
1	s68370.1	11941633	A	ADD	155	-0.01035	-0.2322	0.8167
1	OAR1_11691321.1	11982306	A	ADD	155	0.1011	2.751	0.006663
1	OAR1_11766718.1	12057574	G	ADD	155	-0.01247	-0.3901	0.697
1	OAR1_11780663.1	12071038	G	ADD	155	-0.05013	-0.9282	0.3548
1	s08257.1	12178419	A	ADD	155	-0.01906	-0.5408	0.5894
1	s15481.1	12216650	G	ADD	155	-0.01874	-0.4357	0.6637
1	s58882.1	12259952	A	ADD	155	0.0002312	0.007264	0.9942
1	s00977.1	12301645	G	ADD	155	-0.04022	-0.7091	0.4793
1	s76021.1	12330774	C	ADD	155	0.005895	0.1113	0.9115
1	OAR1_12120651.1	12388712	A	ADD	155	-0.01307	-0.3307	0.7413
1	OAR1_12153898.1	12429989	G	ADD	155	-0.002438	-0.07629	0.9393
1	s26666.1	12475934	A	ADD	155	-0.04052	-1.072	0.2853
1	s29002.1	12522260	A	ADD	155	-0.05863	-1.17	0.2439
1	s45057.1	12550378	A	ADD	155	-0.04354	-1.195	0.2338
1	s70737.1	12600754	A	ADD	155	0.02819	0.3947	0.6936
1	s70576.1	12706004	A	ADD	155	-0.01742	-0.5587	0.5772
1	OAR1_12451373.1	12716280	G	ADD	155	0.006413	0.2049	0.838
1	s64523.1	12775585	C	ADD	155	-0.01699	-0.3452	0.7305
1	s60191.1	12786356	C	ADD	155	0.004209	0.1207	0.9041
1	OAR1_12656583.1	12823388	A	ADD	155	0.01518	0.4099	0.6824
1	s37833.1	12848870	A	ADD	155	0.0171	0.3657	0.7151
1	s68421.1	12875848	G	ADD	155	0.003078	0.0925	0.9264
1	OAR1_12803672.1	12935982	A	ADD	155	-0.08604	-1.388	0.1671
1	s73231.1	12987139	G	ADD	155	-0.01327	-0.4003	0.6895
1	OAR1_12937617.1	13062345	A	ADD	155	-0.005316	-0.1784	0.8587
1	s62610.1	13119585	A	ADD	155	0.0202	0.4933	0.6225
1	OAR1_13026908.1	13151409	A	ADD	155	-0.007268	-0.2341	0.8152
1	OAR1_13033760.1	13158858	G	ADD	155	0.04128	1.173	0.2427
1	OAR1_13042261.1	13167313	A	ADD	155	0.009831	0.2916	0.771
1	s62110.1	13226888	A	ADD	155	-0.006439	-0.1997	0.842
1	s07985.1	13309608	C	ADD	155	0.05469	1.557	0.1216
1	DU400167_253.1	13358209	C	ADD	155	0.01222	0.2642	0.792
1	s08475.1	13424665	A	ADD	155	-0.005498	-0.1795	0.8578
1	OAR1_13365877.1	13479337	G	ADD	155	-0.01115	-0.2499	0.803
1	OAR1_13393044.1	13502382	T	ADD	155	0.02395	0.3841	0.7014
1	s22157.1	13571665	A	ADD	155	0.2385	2.252	0.02574
1	s02503.1	13604065	G	ADD	155	0.02267	0.4802	0.6318
1	s51453.1	13629822	G	ADD	155	0.02844	0.5165	0.6062
1	OAR1_13574541.1	13683389	G	ADD	155	-0.03072	-1.037	0.3014
1	OAR1_13582660.1	13691064	G	ADD	155	0.009452	0.1934	0.8469
1	OAR1_13627234.1	13716153	C	ADD	155	0.04643	1951-01-01	0.1331
1	s14277.1	13761431	A	ADD	155	0.04146	1.234	0.2192
1	s66530.1	13787866	G	ADD	155	-0.01255	-0.3227	0.7474
1	OAR1_13714304.1	13805495	G	ADD	155	0.1043	1.832	0.06897
1	OAR1_13772761.1	13863183	C	ADD	155	0.04397	0.5127	0.6089
1	OAR1_13790348.1	13880999	A	ADD	155	-0.03251	-1.085	0.2796
1	s52117.1	13955997	A	ADD	155	-0.02299	-0.7426	0.4589
1	s58309.1	14017062	G	ADD	155	-0.02521	-0.7889	0.4314
1	s61250.1	14060408	G	ADD	155	-0.01058	-0.2401	0.8106
1	s45194.1	14068312	G	ADD	155	-0.002817	-0.08837	0.9297
1	OAR1_13964618.1	14093224	A	ADD	155	-0.02101	-0.56	0.5763
1	OAR1_13970060.1	14099180	T	ADD	155	-0.02101	-0.56	0.5763
1	s41432.1	14242876	A	ADD	155	0.009237	0.2935	0.7695
1	OAR1_14131916.1	14281316	G	ADD	155	0.03311	0.8233	0.4116
1	DU518561_359.1	14316730	A	ADD	155	-0.03417	-1.054	0.2935
1	s57394.1	14350183	A	ADD	155	-0.03545	-1.003	0.3174
1	s45720.1	14372243	C	ADD	155	-0.01768	-0.4275	0.6696
1	OAR1_14273769.1	14421144	A	ADD	155	-0.01272	-0.3958	0.6928
1	OAR1_14315581.1	14454422	G	ADD	155	-0.05362	-1.258	0.2102
1	OAR1_14414267.1	14562006	A	ADD	155	-0.02218	-0.6649	0.5071
1	OAR1_14544239.1	14691551	G	ADD	155	0.01891	0.5428	0.5881
1	s43849.1	14722371	A	ADD	155	0.008013	0.2458	0.8062
1	OAR1_14614448.1	14764585	A	ADD	154	0.01547	0.1943	0.8462
1	OAR1_14620644.1	14771579	A	ADD	155	-0.005953	-0.1683	0.8666
1	OAR1_14717841.1	14844219	A	ADD	155	0.04526	0.9659	0.3356
1	OAR1_14777475.1	14898732	G	ADD	155	-0.01382	-0.4258	0.6709
1	s70168.1	14935560	G	ADD	155	-0.01874	-0.5797	0.563
1	s71739.1	14970746	A	ADD	155	0.003785	0.1214	0.9035
1	OAR1_14973022.1	15017620	G	ADD	155	-0.02147	-0.6614	0.5094
1	s55606.1	15117118	C	ADD	155	-0.0405	-1.258	0.2105
1	s49207.1	15135359	A	ADD	155	-0.02256	-0.5724	0.5679
1	s01338.1	15143338	A	ADD	155	0.01716	0.5118	0.6095
1	OAR1_15188542.1	15237402	G	ADD	155	0.02385	0.6259	0.5323
1	OAR1_15228673.1	15274271	A	ADD	155	-0.04353	-0.9674	0.3349
1	OAR1_15256499.1	15306352	A	ADD	155	-0.03344	-1.138	0.2569
1	OAR1_15307955.1	15357384	G	ADD	155	0.01289	0.3694	0.7124
1	OAR1_15399182.1	15447703	G	ADD	155	-0.06763	-1.604	0.1108
1	OAR1_15484095.1	15527286	G	ADD	155	-0.1091	-1.087	0.2788
1	OAR1_15525913.1	15566031	A	ADD	155	0.01298	0.4325	0.666
1	OAR1_15578534.1	15619006	G	ADD	155	-0.01445	-0.4429	0.6585
1	s02521.1	15672557	A	ADD	155	0.01899	0.2134	0.8313
1	s19593.1	15697768	A	ADD	155	0.01502	0.3352	0.738
1	OAR1_15762141.1	15765887	A	ADD	155	-0.03953	-1.003	0.3177
1	s52476.1	15821739	G	ADD	155	0.003618	0.1155	0.9082
1	s00481.1	15853511	G	ADD	155	0.06186	1.197	0.2333
1	s44894.1	15881949	A	ADD	155	-0.01899	-0.3845	0.7011
1	s04753.1	15889525	G	ADD	155	-0.06205	-1.233	0.2196
1	s28376.1	15948720	C	ADD	155	-0.09655	-2.04	0.04313
1	s05916.1	16008656	G	ADD	155	0.02732	0.7613	0.4477
1	s49722.1	16064349	G	ADD	155	-0.0517	-1.669	0.0971
1	OAR1_16098841.1	16100207	A	ADD	155	-0.05136	-1.339	0.1827
1	s27971.1	16147225	A	ADD	155	0.003466	0.1024	0.9185
1	s01031.1	16176988	A	ADD	155	-0.05061	-1.466	0.1448
1	s71517.1	16229069	A	ADD	155	-0.06585	-0.9039	0.3675
1	OAR1_16274081.1	16272811	A	ADD	155	-0.09634	-2.274	0.02437
1	OAR1_16348823_X.1	16343115	G	ADD	155	-0.04885	-1.311	0.192
1	OAR1_16391522.1	16378991	A	ADD	155	0.003759	0.1089	0.9135
1	s46756.1	16465248	G	ADD	155	-0.02954	-0.9179	0.3602
1	OAR1_16480770.1	16474302	C	ADD	155	-0.0002857	-0.006833	0.9946
1	OAR1_16572940.1	16586526	G	ADD	155	-0.01375	-0.4704	0.6388
1	OAR1_16635393.1	16650999	A	ADD	155	0.02056	0.6372	0.5249
1	OAR1_16697706.1	16712240	A	ADD	155	0.02006	0.4717	0.6378
1	s67593.1	16721832	G	ADD	155	0.08166	1.749	0.08234
1	OAR1_16750809.1	16766315	A	ADD	155	0.006343	0.1932	0.8471
1	OAR1_16786326.1	16801673	G	ADD	155	0.03981	2019-12-01	0.2643
1	OAR1_16795469.1	16810918	G	ADD	155	0.09623	2.676	0.00828
1	OAR1_16889964.1	16855865	A	ADD	155	0.04102	1.278	0.203
1	OAR1_16852861.1	16899077	A	ADD	155	-0.003286	-0.08252	0.9343
1	OAR1_16975351.1	16948266	G	ADD	155	-0.02124	-0.5112	0.6099
1	s62022.1	17003571	G	ADD	155	0.02301	0.5943	0.5532
1	s23433.1	17038771	A	ADD	155	-0.001276	-0.03712	0.9704
1	OAR1_17163931.1	17097896	G	ADD	155	-0.002007	-0.06301	0.9498
1	s38279.1	17151167	G	ADD	155	-0.01987	-0.431	0.6671
1	s60080.1	17180199	A	ADD	155	-0.01846	-0.5071	0.6128
1	s58391.1	17278400	A	ADD	155	-0.02522	-0.6946	0.4883
1	OAR1_17351278.1	17283773	A	ADD	155	0.0162	0.5032	0.6155
1	OAR1_17421390.1	17354256	A	ADD	155	0.02768	0.6116	0.5417
1	OAR1_17426826.1	17361209	A	ADD	155	0.009517	0.2732	0.7851
1	OAR1_17466323.1	17403806	A	ADD	154	-0.02055	-0.6024	0.5478
1	s25913.1	17473274	A	ADD	155	0.004884	0.1583	0.8744
1	OAR1_17755700.1	17615257	A	ADD	130	0.03468	0.9934	0.3224
1	s04684.1	17701635	A	ADD	155	0.04744	0.8136	0.4171
1	s54037.1	17729311	A	ADD	155	0.01679	0.3377	0.736
1	s35095.1	17884528	G	ADD	155	0.02913	0.8791	0.3807
1	OAR1_18052854.1	17904198	A	ADD	155	-0.01831	-0.56	0.5763
1	s61691.1	17964972	A	ADD	155	0.04209	1.171	0.2435
1	s62337.1	18049756	G	ADD	155	0.03017	0.9326	0.3525
1	s58659.1	18097028	G	ADD	155	-0.02046	-0.3965	0.6923
1	OAR1_18293636.1	18135356	G	ADD	152	-0.05922	-1.859	0.06498
1	OAR1_18300122.1	18141837	T	ADD	155	-0.05842	-1.842	0.06751
1	s74275.1	18240132	A	ADD	155	-0.0006481	-0.01625	0.9871
1	OAR1_18449705.1	18298255	A	ADD	155	0.02901	0.6116	0.5417
1	OAR1_18512294.1	18320945	G	ADD	155	0.001687	0.04577	0.9636
1	s06310.1	18360283	A	ADD	155	0.02133	0.5114	0.6098
1	OAR1_18664902.1	18469241	G	ADD	155	0.0203	0.632	0.5284
1	OAR1_18691972.1	18494158	G	ADD	155	-0.03398	-1.055	0.2933
1	s20207.1	18522490	A	ADD	155	-0.06075	-1.15	0.2519
1	s14459.1	18582753	A	ADD	155	0.02265	0.4457	0.6564
1	s72347.1	18632538	A	ADD	155	-0.01145	-0.3628	0.7172
1	s00086.1	18668192	A	ADD	154	-0.04811	-0.9666	0.3353
1	s32983.1	18695502	A	ADD	155	-0.03265	-0.7846	0.4339
1	s26398.1	18757147	A	ADD	155	-0.02444	-0.5518	0.5819
1	s11269.1	18800532	C	ADD	155	0.009446	0.27	0.7876
1	DU202534_254.1	18803224	G	ADD	155	0.0204	0.5474	0.5849
1	s21409.1	18846651	A	ADD	155	0.05469	0.7413	0.4597
1	s40222.1	18908522	T	ADD	155	-0.000918	-0.02073	0.9835
1	s54068.1	18960866	A	ADD	155	0.004335	0.05458	0.9565
1	s10307.1	19003874	G	ADD	155	-0.008471	-0.2433	0.8081
1	OAR1_19152280.1	19027134	C	ADD	155	-0.01379	-0.2928	0.7701
1	OAR1_19174177.1	19048510	A	ADD	155	0.002237	0.06586	0.9476
1	OAR1_19214328_X.1	19087646	A	ADD	155	0.0004572	0.01407	0.9888
1	s27712.1	19146157	A	ADD	155	0.02879	0.8994	0.3699
1	s68238.1	19214192	G	ADD	155	0.06812	1984-01-01	0.06778
1	s29702.1	19277933	A	ADD	155	0.05085	1.563	0.1201
1	OAR1_19425357.1	19294016	A	ADD	155	0.07662	2.217	0.02809
1	OAR1_19444938.1	19319317	C	ADD	155	-0.02881	-0.9401	0.3487
1	OAR1_19517811.1	19395411	A	ADD	155	0.07751	2.133	0.03456
1	s36898.1	19474701	G	ADD	155	-0.009666	-0.3002	0.7644
1	OAR1_19651513.1	19534848	C	ADD	155	-0.01166	-0.3449	0.7307
1	OAR1_19710996.1	19600047	G	ADD	155	0.0104	0.2188	0.8271
1	OAR1_19750493.1	19642265	A	ADD	155	0.01296	0.4111	0.6816
1	OAR1_19761666.1	19654996	A	ADD	155	0.03327	0.8729	0.3841
1	OAR1_19817567.1	19716867	G	ADD	155	0.01314	0.4023	0.688
1	s32787.1	19742061	A	ADD	155	0.0506	1.437	0.1529
1	OAR1_19875829.1	19774888	G	ADD	155	0.05729	1.632	0.1047
1	OAR1_19945652.1	19882225	A	ADD	155	-0.0133	-0.3221	0.7479
1	OAR1_20007545.1	19939524	A	ADD	155	0.005135	0.1441	0.8856
1	OAR1_20035449.1	19970769	A	ADD	155	-0.02192	-0.6999	0.4851
1	s05208.1	20014904	G	ADD	154	-0.0181	-0.5586	0.5773
1	OAR1_20118195.1	20049561	C	ADD	155	-0.01913	-0.6034	0.5471
1	OAR1_20180147_X.1	20099767	A	ADD	155	-0.006921	-0.2147	0.8303
1	s37676.1	20130161	G	ADD	155	0.005294	0.1699	0.8653
1	OAR1_20375019.1	20250859	A	ADD	155	0.002192	0.06557	0.9478
1	OAR1_20432933.1	20305262	G	ADD	155	-0.007908	-0.2327	0.8163
1	s06490.1	20737305	A	ADD	155	-0.02192	-0.6672	0.5057
1	OAR1_20926901.1	20792252	G	ADD	155	0.0133	0.4132	0.6801
1	s31459.1	20860757	A	ADD	155	-0.02772	-0.8741	0.3834
1	OAR1_21078445.1	20948352	G	ADD	155	-0.04482	-1.181	0.2396
1	s53426.1	21034048	G	ADD	155	-0.03716	-1.154	0.2502
1	s72819.1	21085565	A	ADD	155	-0.03281	-1.017	0.3106
1	s68037.1	21132185	G	ADD	155	0.01351	0.4386	0.6616
1	OAR1_21408870.1	21338000	A	ADD	155	-0.001321	-0.03348	0.9733
1	OAR1_21439660.1	21480663	C	ADD	155	0.02327	0.7111	0.4781
1	s21134.1	21485616	G	ADD	155	0.02307	0.6985	0.4859
1	s14078.1	21520656	A	ADD	155	0.06182	1.298	0.1963
1	OAR1_21607699.1	21557161	A	ADD	155	0.04916	0.8866	0.3767
1	OAR1_21646425.1	21598497	A	ADD	155	0.02701	0.7754	0.4393
1	OAR1_21703182.1	21654955	A	ADD	155	0.02819	0.7494	0.4548
1	s34237.1	21837886	A	ADD	155	-0.0197	-0.622	0.5349
1	s33844.1	21899028	A	ADD	155	0.01752	0.2931	0.7699
1	s07849.1	21950469	A	ADD	155	-0.03049	-0.884	0.3781
1	s05262.1	21959783	G	ADD	155	-0.0039	-0.1242	0.9013
1	s19691.1	21973809	G	ADD	155	-0.01347	-0.4383	0.6618
1	s61132.1	22071304	A	ADD	155	-0.0004463	-0.01359	0.9892
1	s01249.1	22122845	A	ADD	155	0.02026	0.6415	0.5221
1	OAR1_22183990.1	22136099	C	ADD	155	0.0782	0.8255	0.4104
1	OAR1_22189406.1	22141488	G	ADD	155	-0.02768	-0.6274	0.5314
1	s75232.1	22217108	A	ADD	155	-0.09672	-1.394	0.1655
1	s13809.1	22224050	A	ADD	155	0.0306	0.8085	0.4201
1	OAR1_22330907.1	22280192	G	ADD	155	0.004044	0.119	0.9054
1	s73188.1	22314998	A	ADD	155	-0.0208	-0.4711	0.6383
1	s11844.1	22377080	A	ADD	155	-0.0138	-0.4274	0.6697
1	s33540.1	22443318	A	ADD	155	-0.009481	-0.2642	0.792
1	s00707.1	22521412	A	ADD	155	-0.05542	-0.5866	0.5583
1	s75089.1	22529742	A	ADD	155	-0.02153	-0.5626	0.5746
1	s63953.1	22544268	G	ADD	155	-0.007754	-0.2556	0.7986
1	OAR1_22656259.1	22567752	A	ADD	155	-0.02195	-0.659	0.5109
1	OAR1_22697949.1	22600348	G	ADD	155	0.05581	1.413	0.1598
1	OAR1_22710021.1	22611877	A	ADD	155	-0.02527	-0.7913	0.43
1	OAR1_22739177.1	22642211	C	ADD	155	-0.02128	-0.6732	0.5018
1	OAR1_22803831.1	22709544	A	ADD	155	0.0551	1.704	0.09048
1	s26645.1	22737885	A	ADD	155	-0.01293	-0.3037	0.7618
1	s27454.1	22782029	A	ADD	155	0.005735	0.1634	0.8704
1	s65534.1	22837032	G	ADD	155	-0.01575	-0.4901	0.6248
1	OAR1_22985927.1	22895020	G	ADD	155	-0.02179	-0.5827	0.561
1	s26299.1	22972628	A	ADD	155	0.05633	1.014	0.3122
1	s32095.1	22999661	G	ADD	155	0.00333	0.08447	0.9328
1	s10605.1	23026552	G	ADD	155	0.05382	1.554	0.1222
1	OAR1_23123932.1	23044548	A	ADD	155	0.007121	0.2198	0.8264
1	s67590.1	23101966	G	ADD	155	-0.02787	-0.8611	0.3905
1	OAR1_23195620.1	23117038	G	ADD	155	-0.0122	-0.2348	0.8147
1	OAR1_23288187.1	23213302	A	ADD	155	0.03094	0.8878	0.3761
1	s43410.1	23262754	G	ADD	153	-0.04416	-1.239	0.2175
1	OAR1_23369763.1	23294379	A	ADD	155	0.02613	0.8	0.425
1	OAR1_23447504.1	23376407	A	ADD	155	0.004883	0.153	0.8786
1	s02131.1	23438825	A	ADD	155	-0.05814	-1.189	0.2365
1	OAR1_23560552.1	23486511	A	ADD	155	-0.04827	-1.143	0.2548
1	OAR1_23607883.1	23529383	A	ADD	152	-0.01515	-0.3201	0.7493
1	OAR1_23620328.1	23540948	G	ADD	155	0.01762	0.3072	0.7591
1	OAR1_23632541.1	23552875	A	ADD	155	0.03274	0.9498	0.3437
1	OAR1_23724877.1	23642725	G	ADD	155	0.04203	1.156	0.2496
1	OAR1_23734999.1	23651580	A	ADD	155	0.04371	1.305	0.1938
1	OAR1_23794443.1	23700883	A	ADD	155	-0.02391	-0.4516	0.6522
1	OAR1_23804013_X.1	23709900	A	ADD	155	-0.003646	-0.08716	0.9307
1	OAR1_23837231.1	23739280	C	ADD	155	-0.02846	-0.9145	0.3619
1	OAR1_23937981.1	23846290	A	ADD	155	-0.02216	-0.4285	0.6689
1	OAR1_23977779.1	23878767	G	ADD	155	0.008184	0.247	0.8053
1	OAR1_23990063.1	23888952	A	ADD	155	0.021	0.4433	0.6581
1	DU379505_529.1	23952498	C	ADD	155	-0.01754	-0.5266	0.5992
1	OAR1_24089462.1	24015521	G	ADD	155	-0.0141	-0.2507	0.8024
1	OAR1_24165388.1	24104855	A	ADD	155	0.05757	1.477	0.1417
1	OAR1_24228078.1	24135839	A	ADD	155	0.05757	1.477	0.1417
1	OAR1_24242896.1	24149451	A	ADD	155	-0.07251	-1.116	0.2662
1	OAR1_24326418.1	24181124	A	ADD	155	-0.03527	-0.9568	0.3402
1	OAR1_24546509.1	24332025	C	ADD	155	0.03995	1.127	0.2615
1	OAR1_24574732.1	24362394	G	ADD	155	0.04953	1.429	0.1551
1	OAR1_24633611.1	24422906	A	ADD	155	0.05339	1.333	0.1846
1	OAR1_24663779.1	24453219	C	ADD	155	-0.006799	-0.07871	0.9374
1	s21860.1	24538073	C	ADD	155	0.02169	0.6641	0.5077
1	OAR1_24797111.1	24578785	A	ADD	155	-0.03835	-1.168	0.2445
1	OAR1_24812678.1	24593299	A	ADD	155	-0.02742	-0.716	0.4751
1	s72632.1	24652810	A	ADD	155	0.0289	0.831	0.4073
1	OAR1_25052307.1	24832808	A	ADD	155	-0.01049	-0.2956	0.7679
1	OAR1_25075310.1	24856670	G	ADD	155	0.0528	0.8307	0.4074
1	OAR1_25121292.1	24901207	A	ADD	155	0.07708	1.619	0.1076
1	OAR1_25426384.1	25190083	A	ADD	155	0.06651	1.574	0.1175
1	OAR1_25442521.1	25206423	A	ADD	154	-0.01302	-0.3922	0.6954
1	OAR1_25604801.1	25319915	A	ADD	155	0.0827	1.909	0.05816
1	OAR1_25728954.1	25458108	A	ADD	155	0.03542	2019-12-01	0.2645
1	s00731.1	25520349	A	ADD	155	0.001024	0.03114	0.9752
1	OAR1_25834328.1	25552735	G	ADD	155	0.02988	0.9811	0.3281
1	OAR1_25842722.1	25561238	A	ADD	155	0.01469	0.338	0.7358
1	OAR1_25922572.1	25643415	A	ADD	155	0.02973	0.9229	0.3575
1	OAR1_25947606.1	25666754	A	ADD	155	0.0331	1.028	0.3057
1	OAR1_26031175.1	25750178	A	ADD	155	-0.03307	-0.8996	0.3698
1	OAR1_26064552.1	25783422	A	ADD	155	-0.02572	-0.761	0.4479
1	OAR1_26088084.1	25807080	G	ADD	155	0.004663	0.1245	0.9011
1	OAR1_26129820.1	25850121	G	ADD	155	0.001108	0.03575	0.9715
1	OAR1_26135770.1	25854799	A	ADD	155	-0.02836	-0.9102	0.3642
1	OAR1_26340680.1	25879029	A	ADD	155	-0.01486	-0.4338	0.665
1	OAR1_26198156.1	25925373	G	ADD	155	0.02662	0.7396	0.4607
1	s31015.1	25932152	C	ADD	155	0.0158	0.4146	0.679
1	OAR1_26268431.1	25994480	A	ADD	155	0.02032	0.5572	0.5782
1	s61544.1	26222577	G	ADD	155	0.09605	1.788	0.07576
1	OAR1_26667396.1	26395324	A	ADD	155	-0.05801	-1.926	0.05597
1	OAR1_26705881.1	26431692	A	ADD	155	-0.07093	-2.296	0.02306
1	OAR1_26716186.1	26441707	G	ADD	155	0.07953	2.517	0.01289
1	OAR1_26833075.1	26558958	G	ADD	155	0.02042	0.5425	0.5882
1	OAR1_26910607.1	26639102	G	ADD	155	-0.04969	-0.874	0.3835
1	OAR1_26961444.1	26662513	A	ADD	155	-0.009438	-0.2769	0.7822
1	OAR1_27060195.1	26751408	G	ADD	155	-0.0104	-0.2918	0.7708
1	s74202.1	26812077	A	ADD	155	0.1187	2.752	0.006647
1	OAR1_27161849.1	26849693	A	ADD	155	-0.04844	-1.396	0.1646
1	OAR1_27200925.1	26889226	C	ADD	155	-0.01488	-0.3669	0.7142
1	OAR1_27215234.1	26901948	G	ADD	155	-0.02629	-0.6862	0.4936
1	OAR1_27269648.1	26952987	C	ADD	155	0.003053	0.06912	0.945
1	OAR1_27291243.1	26975517	A	ADD	155	-0.07584	-2.012	0.04595
1	OAR1_27347434.1	27039579	A	ADD	155	0.02812	0.7647	0.4457
1	OAR1_27431644.1	27120678	G	ADD	155	0.002261	0.07604	0.9395
1	OAR1_27460193.1	27155241	G	ADD	147	-0.001202	-0.03818	0.9696
1	s29707.1	27185908	A	ADD	155	-0.004462	-0.1331	0.8943
1	s71356.1	27255901	G	ADD	153	-0.04258	-0.8207	0.4131
1	OAR1_27539263.1	27275897	G	ADD	155	0.01937	0.5341	0.5941
1	OAR1_27632403.1	27287535	G	ADD	155	-0.002818	-0.08237	0.9345
1	s02259.1	27333681	A	ADD	155	0.02215	0.624	0.5335
1	s71629.1	27398178	A	ADD	155	-0.02306	-0.6336	0.5273
1	OAR1_27815024.1	27468042	A	ADD	155	-0.01139	-0.3291	0.7425
1	OAR1_27947371.1	27602180	A	ADD	155	-0.0397	-0.8409	0.4017
1	s57436.1	27653531	A	ADD	155	-0.01754	-0.5361	0.5927
1	s69885.1	27713751	A	ADD	155	0.005723	0.1803	0.8571
1	s02497.1	27726177	C	ADD	155	0.05397	1.562	0.1204
1	s46623.1	27779337	A	ADD	155	0.0001698	0.004538	0.9964
1	s43900.1	27855241	A	ADD	155	-0.01828	-0.5981	0.5506
1	s61441.1	27895772	A	ADD	155	-0.009468	-0.3076	0.7588
1	s47478.1	27998157	A	ADD	155	0.02184	0.4865	0.6273
1	OAR1_28512428.1	28053649	C	ADD	155	0.03272	0.897	0.3712
1	OAR1_28575856.1	28117547	G	ADD	155	0.03708	0.5643	0.5734
1	s03528.1	28125498	A	ADD	155	0.04353	1.329	0.186
1	OAR1_28632121.1	28171796	A	ADD	155	-0.02583	-0.7752	0.4395
1	OAR1_28670724.1	28191610	A	ADD	155	-0.0207	-0.6133	0.5406
1	OAR1_28678534.1	28221350	A	ADD	155	-0.001085	-0.02679	0.9787
1	s38237.1	28318326	C	ADD	155	-0.005136	-0.1501	0.8809
1	s43026.1	28342811	A	ADD	155	0.04108	1.343	0.1812
1	OAR1_28807538.1	28351421	G	ADD	155	0.09177	1.884	0.06148
1	OAR1_28982601.1	28392308	A	ADD	155	-0.02507	-0.5308	0.5963
1	s03859.1	28442294	G	ADD	155	0.0198	0.6161	0.5388
1	s52292.1	28475105	G	ADD	155	-0.03914	-1.128	0.2613
1	OAR1_29148829.1	28558011	A	ADD	155	-0.04556	-1.45	0.1491
1	s47050.1	28591520	A	ADD	155	-0.02588	-0.547	0.5852
1	s14002.1	28647777	G	ADD	155	-0.01119	-0.3098	0.7572
1	OAR1_29299710.1	28706320	A	ADD	155	-0.04279	-1.098	0.274
1	s01632.1	28748336	A	ADD	155	-0.04051	-1.238	0.2175
1	s02548.1	28785578	A	ADD	155	-0.06975	-2.04	0.04307
1	s75178.1	28795354	A	ADD	155	-0.02591	-0.657	0.5122
1	s54084.1	28918937	G	ADD	155	0.04475	1.359	0.176
1	s45910.1	28979692	A	ADD	155	0.0433	1.296	0.197
1	s70733.1	29058211	G	ADD	155	0.03202	0.6566	0.5124
1	s49028.1	29081376	C	ADD	155	-0.01864	-0.4985	0.6189
1	s71447.1	29110758	G	ADD	155	0.03911	0.7402	0.4603
1	s43731.1	29139418	A	ADD	155	0.03309	0.8785	0.3811
1	OAR1_29821208.1	29201615	A	ADD	155	-0.008788	-0.2695	0.7879
1	OAR1_29872607.1	29252531	A	ADD	155	-0.02853	-0.8686	0.3864
1	s32583.1	29283748	G	ADD	155	0.1015	2.393	0.01793
1	OAR1_30001452.1	29347753	A	ADD	155	-0.06214	-1.308	0.193
1	s24782.1	29407784	C	ADD	155	-0.01381	-0.4518	0.6521
1	OAR1_30154789.1	29503793	C	ADD	155	-0.04287	-1.01	0.314
1	OAR1_30207692.1	29555014	A	ADD	155	0.01709	0.5247	0.6005
1	s36900.1	29581185	A	ADD	155	0.02507	0.7746	0.4398
1	OAR1_30241364.1	29587606	T	ADD	155	-0.02439	-0.7976	0.4263
1	OAR1_30320883.1	29668504	A	ADD	155	0.0682	2019-03-02	0.02282
1	s34112.1	29695048	C	ADD	155	0.09122	2.835	0.005214
1	OAR1_30388117.1	29732489	A	ADD	155	0.0298	1.002	0.3179
1	OAR1_30397578.1	29742664	A	ADD	155	0.0387	1.125	0.2622
1	OAR1_30457351.1	29815556	C	ADD	155	0.02061	0.5076	0.6125
1	OAR1_30552484.1	29914606	A	ADD	155	0.002031	0.06003	0.9522
1	s11621.1	30075465	A	ADD	155	-0.06343	-1.841	0.06758
1	OAR1_30673378.1	30096508	A	ADD	155	0.1028	1.254	0.2118
1	OAR1_30771994.1	30116646	A	ADD	155	0.02712	0.3316	0.7407
1	OAR1_30798950.1	30143388	A	ADD	155	0.01189	0.2659	0.7907
1	OAR1_30877408.1	30230748	A	ADD	155	0.01408	0.4467	0.6558
1	OAR1_30938989.1	30289572	A	ADD	155	-0.009646	-0.285	0.776
1	OAR1_30968801.1	30326020	A	ADD	155	-0.01333	-0.3683	0.7131
1	s15443.1	30362395	A	ADD	155	-0.02218	-0.6106	0.5424
1	OAR1_31068766.1	30425582	A	ADD	155	0.03935	1.026	0.3067
1	OAR1_31076790.1	30433365	G	ADD	155	-0.01764	-0.5184	0.605
1	OAR1_31126491.1	30493193	A	ADD	155	0.02609	0.7172	0.4744
1	s42235.1	30549250	G	ADD	155	-0.02364	-0.7335	0.4644
1	s74273.1	30599438	A	ADD	155	-0.03899	-0.8217	0.4125
1	OAR1_31287571.1	30634108	A	ADD	155	0.06296	1964-01-01	0.1031
1	OAR1_31319029.1	30664376	A	ADD	155	0.002041	0.03554	0.9717
1	s19645.1	30721079	A	ADD	155	-0.05518	-1.214	0.2268
1	OAR1_31385712.1	30731456	C	ADD	155	-0.02579	-0.7844	0.434
1	OAR1_31410797.1	30753893	A	ADD	155	-0.05275	-1.077	0.2833
1	OAR1_31470501.1	30814041	A	ADD	155	0.04655	1.472	0.1431
1	OAR1_31497808.1	30840800	G	ADD	155	-0.02322	-0.6571	0.5121
1	OAR1_31693459.1	31007858	C	ADD	155	-0.004921	-0.1444	0.8854
1	OAR1_31750547_X.1	31064860	G	ADD	155	-0.003113	-0.08827	0.9298
1	OAR1_31791056.1	31102078	G	ADD	155	0.01129	0.3402	0.7342
1	s57286.1	31172198	G	ADD	155	-0.003527	-0.07635	0.9392
1	OAR1_31872926.1	31191159	G	ADD	155	0.006366	0.1321	0.8951
1	OAR1_31915752.1	31234220	A	ADD	155	0.04479	1.235	0.2186
1	s13326.1	31288760	A	ADD	155	-0.02674	-0.811	0.4186
1	OAR1_32040848.1	31359136	C	ADD	155	-0.0157	-0.4281	0.6692
1	OAR1_32080179.1	31397543	A	ADD	155	-0.05708	-1.57	0.1185
1	OAR1_32169633.1	31490350	A	ADD	155	0.07606	2.098	0.03757
1	OAR1_32201653.1	31522785	A	ADD	155	-0.001331	-0.03611	0.9712
1	s51521.1	31561046	A	ADD	155	-0.05735	-1.579	0.1164
1	s57223.1	31587474	G	ADD	155	-0.1945	-1.713	0.0888
1	s20982.1	31631166	A	ADD	155	-0.02584	-0.8326	0.4064
1	OAR1_32336568.1	31654151	G	ADD	155	0.05407	1.591	0.1137
1	s45780.1	31730380	G	ADD	155	0.01136	0.291	0.7714
1	OAR1_32448869.1	31768869	A	ADD	155	-0.009283	-0.1825	0.8555
1	s09556.1	31839689	G	ADD	155	0.03321	0.9989	0.3194
1	OAR1_32611128_X.1	31870673	A	ADD	155	-0.006672	-0.2033	0.8391
1	s71991.1	31918917	C	ADD	155	-0.05338	-1.506	0.1343
1	s48022.1	31986697	A	ADD	155	0.01686	0.5399	0.59
1	OAR1_32552631.1	31993079	A	ADD	155	-0.04484	-1.412	0.16
1	s23738.1	32034706	C	ADD	155	0.01428	0.4346	0.6644
1	s12059.1	32068787	A	ADD	155	0.001803	0.05528	0.956
1	s54055.1	32089372	A	ADD	155	-0.02082	-0.6199	0.5362
1	OAR1_32866715.1	32125973	A	ADD	155	-0.07249	-2.117	0.03593
1	OAR1_32906689.1	32165462	A	ADD	155	0.007013	0.233	0.8161
1	s70438.1	32210437	G	ADD	155	-0.02949	-0.5209	0.6032
1	OAR1_33043220.1	32301465	G	ADD	155	-0.01422	-0.3555	0.7227
1	s65440.1	32341489	C	ADD	155	-0.0009507	-0.03129	0.9751
1	s66067.1	32383459	G	ADD	155	-0.02095	-0.6399	0.5232
1	OAR1_33161254.1	32427554	G	ADD	155	-0.02592	-0.6452	0.5198
1	s52869.1	32468399	C	ADD	155	-0.04031	-1.066	0.288
1	s35788.1	32522770	G	ADD	155	-0.06781	-1.938	0.05448
1	OAR1_33287572.1	32555703	C	ADD	155	0.02997	0.9053	0.3667
1	OAR1_33323393.1	32593767	A	ADD	155	-0.01329	-0.3744	0.7086
1	OAR1_33359684_X.1	32629936	A	ADD	155	0.006117	0.1683	0.8666
1	OAR1_33393829.1	32665395	A	ADD	155	-0.002453	-0.07581	0.9397
1	s50290.1	32731085	G	ADD	155	-0.02564	-0.7569	0.4503
1	s59842.1	32755936	G	ADD	155	0.1121	3.031	0.002869
1	OAR1_33511295.1	32775568	A	ADD	155	-0.05145	-1.199	0.2322
1	OAR1_33544806.1	32810494	A	ADD	155	0.06419	1.898	0.05959
1	s51949.1	32871895	C	ADD	155	-0.02584	-0.7201	0.4726
1	OAR1_33644654.1	32915213	A	ADD	155	-0.01003	-0.2941	0.7691
1	OAR1_33752813.1	33019228	G	ADD	155	0.007253	0.1767	0.86
1	OAR1_33804014.1	33071830	G	ADD	155	0.01227	0.3299	0.7419
1	OAR1_33864798.1	33134760	G	ADD	155	0.009711	0.3277	0.7436
1	OAR1_33948233.1	33218923	G	ADD	155	0.02364	0.5785	0.5638
1	OAR1_33966627.1	33236108	G	ADD	155	0.04019	2019-08-01	0.2819
1	OAR1_34027998.1	33295297	G	ADD	155	0.03034	0.9587	0.3392
1	OAR1_34041305.1	33308065	A	ADD	155	0.02719	0.7485	0.4553
1	s26829.1	33355888	A	ADD	155	-0.0111	-0.3646	0.7159
1	OAR1_34153975.1	33411858	G	ADD	155	-0.06862	-1.311	0.1919
1	s11900.1	33449730	A	ADD	155	-0.02202	-0.7138	0.4765
1	s40404.1	33493053	A	ADD	155	-0.01686	-0.3394	0.7347
1	s45674.1	33536955	A	ADD	155	-0.2068	-2.18	0.03083
1	s15094.1	33596869	A	ADD	155	-0.001299	-0.03852	0.9693
1	s26451.1	33644281	G	ADD	154	0.01588	0.4061	0.6852
1	OAR1_34451730.1	33683222	G	ADD	155	0.08133	1934-02-01	0.02059
1	s32858.1	33745198	A	ADD	155	0.05668	1.399	0.1638
1	OAR1_34571240.1	33806609	A	ADD	155	0.05864	1.612	0.1091
1	OAR1_34595582.1	33829792	A	ADD	155	0.02128	0.6747	0.5009
1	s50085.1	33947907	G	ADD	155	-0.006062	-0.1909	0.8489
1	OAR1_34737700.1	33972724	A	ADD	155	-0.05145	-1.361	0.1757
1	OAR1_34775368.1	34014733	A	ADD	155	-0.01385	-0.4289	0.6686
1	OAR1_34814178.1	34057911	G	ADD	155	-0.02719	-0.6345	0.5267
1	OAR1_34823051.1	34067382	G	ADD	155	-0.02326	-0.7724	0.4411
1	OAR1_34876908.1	34118937	A	ADD	155	0.001128	0.02751	0.9781
1	OAR1_34937374.1	34179162	A	ADD	155	-0.01604	-0.4823	0.6303
1	s48655.1	34246092	A	ADD	155	-0.01613	-0.3991	0.6904
1	OAR1_35059392.1	34301440	G	ADD	155	0.02141	0.6112	0.542
1	OAR1_35419260.1	34428884	A	ADD	155	0.0109	0.3252	0.7454
1	OAR1_35367095.1	34480574	G	ADD	155	-0.06737	-1.082	0.2812
1	OAR1_35606506.1	34659473	C	ADD	155	0.02052	0.5491	0.5837
1	OAR1_35643275.1	34689399	G	ADD	155	0.0147	0.4179	0.6766
1	OAR1_35680080.1	34731590	A	ADD	155	-0.05869	-1.586	0.1148
1	OAR1_35717733.1	34769254	G	ADD	155	-0.02165	-0.5447	0.5867
1	OAR1_35762815.1	34815815	G	ADD	155	0.01078	0.3331	0.7395
1	OAR1_35774685.1	34828018	A	ADD	155	0.06012	1.764	0.07981
1	OAR1_35826022.1	34864190	G	ADD	155	0.01563	0.4956	0.6209
1	OAR1_35866895_X.1	34903072	G	ADD	155	0.02902	0.6895	0.4916
1	OAR1_35880392.1	34917135	A	ADD	155	0.02621	0.6193	0.5367
1	OAR1_35929107.1	34965090	A	ADD	155	-0.01121	-0.2776	0.7817
1	OAR1_35949478.1	34984758	G	ADD	155	-0.01634	-0.4862	0.6276
1	OAR1_36005563_X.1	35037755	C	ADD	155	0.07656	2.404	0.01744
1	s71554.1	35085108	G	ADD	155	0.005419	0.1582	0.8745
1	OAR1_36080883.1	35121626	A	ADD	155	-0.05942	-1.818	0.07103
1	s75656.1	35171601	A	ADD	155	-0.004577	-0.1437	0.8859
1	OAR1_36193466.1	35229200	C	ADD	155	-0.05467	-1.71	0.08937
1	OAR1_36249180_X.1	35287583	G	ADD	155	-0.02855	-0.8463	0.3987
1	OAR1_36268411.1	35305689	A	ADD	155	0.008621	0.2235	0.8234
1	OAR1_36351741.1	35381250	A	ADD	154	0.02734	0.7313	0.4657
1	OAR1_36581483.1	35619965	A	ADD	155	0.01577	0.468	0.6405
1	OAR1_36621076.1	35661180	A	ADD	155	0.00901	0.2751	0.7836
1	s47685.1	35711795	A	ADD	155	-0.05699	-0.9945	0.3216
1	OAR1_36734806.1	35765365	G	ADD	155	-0.07247	-1.362	0.1753
1	s21447.1	35833194	G	ADD	155	0.03309	0.7659	0.4449
1	OAR1_36827621.1	35856500	A	ADD	155	-0.04227	-1.342	0.1816
1	OAR1_36892031.1	35921824	G	ADD	155	0.06401	2019-04-02	0.04312
1	OAR1_36944451.1	35973028	C	ADD	155	0.02709	0.5067	0.6131
1	OAR1_37049145.1	36083524	A	ADD	155	-0.08033	-1.804	0.07328
1	OAR1_37143987.1	36174703	A	ADD	155	-0.06497	-1.848	0.0665
1	OAR1_37175864.1	36207781	G	ADD	155	0.08705	1.842	0.06742
1	s01842.1	36310036	A	ADD	155	-0.01695	-0.5107	0.6103
1	OAR1_37282541.1	36315734	G	ADD	154	0.01144	0.2842	0.7767
1	s48148.1	36376231	A	ADD	155	0.008601	0.2447	0.8071
1	OAR1_37360072.1	36391159	G	ADD	155	-0.02671	-0.7678	0.4438
1	s30526.1	36443661	A	ADD	155	-0.06284	-1.953	0.05267
1	s24450.1	36524386	A	ADD	155	-0.004341	-0.1145	0.909
1	OAR1_37557999.1	36579980	G	ADD	155	-0.003874	-0.06224	0.9505
1	OAR1_37756785.1	36780273	G	ADD	155	-0.007121	-0.2057	0.8373
1	OAR1_37820087.1	36813076	G	ADD	155	-0.04773	-1.464	0.1453
1	OAR1_37868706.1	36866270	G	ADD	155	0.05478	1.742	0.08352
1	OAR1_37896369_X.1	36893614	G	ADD	155	0.04928	0.8396	0.4025
1	OAR1_37951202.1	36951943	A	ADD	155	0.006766	0.213	0.8316
1	OAR1_37970060.1	36969515	G	ADD	155	0.01152	0.353	0.7246
1	OAR1_38005791.1	37007146	A	ADD	155	0.05548	1.742	0.08361
1	s15031.1	37297296	G	ADD	155	0.03576	2015-01-01	0.252
1	s13613.1	37304186	A	ADD	155	-0.005192	-0.14	0.8889
1	OAR1_38366696.1	37328210	G	ADD	155	-0.01543	-0.3793	0.705
1	OAR1_38393616.1	37354245	A	ADD	155	-0.008627	-0.1879	0.8512
1	OAR1_38477503.1	37434408	A	ADD	155	0.1198	2.175	0.03121
1	OAR1_38526208.1	37481382	A	ADD	155	-0.05232	-1.35	0.179
1	OAR1_38551279.1	37504986	G	ADD	155	-0.05232	-1.35	0.179
1	OAR1_38581202.1	37533058	G	ADD	155	-0.02052	-0.4514	0.6523
1	OAR1_38627380.1	37577304	G	ADD	155	0.08289	1.909	0.05815
1	OAR1_38686643.1	37638661	G	ADD	154	0.07739	1983-01-01	0.06923
1	OAR1_38742405.1	37697116	A	ADD	155	0.0655	0.4692	0.6396
1	OAR1_38783627.1	37738909	G	ADD	155	-0.01139	-0.2527	0.8009
1	OAR1_38816972.1	37776100	A	ADD	155	0.05692	1.502	0.1352
1	OAR1_38872562.1	37827930	G	ADD	155	0.01658	0.5193	0.6043
1	OAR1_39192533.1	37888645	G	ADD	155	0.01042	0.275	0.7837
1	OAR1_38952997.1	37896574	G	ADD	155	-0.01395	-0.3266	0.7444
1	OAR1_38970455.1	37914792	A	ADD	155	0.005014	0.1571	0.8754
1	OAR1_39054176.1	37949929	A	ADD	155	0.01017	0.2839	0.7769
1	OAR1_39106935.1	38003251	A	ADD	155	0.121	2.324	0.02145
1	OAR1_39154871.1	38049463	G	ADD	155	-0.05071	-1.564	0.1199
1	OAR1_39162234_X.1	38056915	G	ADD	155	-0.003533	-0.1079	0.9142
1	s01639.1	38095589	G	ADD	154	-0.02869	-0.8524	0.3953
1	OAR1_39269616.1	38127685	A	ADD	155	-0.04312	-0.972	0.3326
1	OAR1_39311722.1	38170719	C	ADD	155	0.005684	0.1467	0.8836
1	OAR1_39378088.1	38191431	A	ADD	155	-0.00738	-0.2215	0.825
1	OAR1_39362302.1	38202816	G	ADD	155	-0.03799	-1.229	0.2208
1	OAR1_39492494.1	38284914	G	ADD	155	-0.02849	-0.7586	0.4492
1	OAR1_39502527.1	38295575	G	ADD	155	-0.03692	-1.114	0.2672
1	OAR1_39518757.1	38313103	A	ADD	155	-0.0318	-0.9274	0.3552
1	OAR1_39540579.1	38337673	A	ADD	155	-0.01092	-0.2703	0.7873
1	OAR1_39566435.1	38363048	G	ADD	155	0.02132	0.5238	0.6012
1	OAR1_39674755.1	38467737	G	ADD	155	0.04094	1.082	0.2811
1	OAR1_39725206.1	38512700	G	ADD	155	0.02559	0.5078	0.6124
1	OAR1_39763346.1	38544440	A	ADD	155	0.03078	0.6288	0.5305
1	OAR1_39806322.1	38589079	A	ADD	155	0.03336	0.6258	0.5324
1	OAR1_39850200.1	38633519	G	ADD	155	0.01522	0.3217	0.7481
1	s06710.1	38690672	A	ADD	155	-0.02805	-0.7918	0.4297
1	s70539.1	38713856	A	ADD	155	-0.033	-0.5335	0.5945
1	OAR1_39983102.1	38758317	A	ADD	155	-0.007562	-0.2329	0.8162
1	OAR1_40030112.1	38809812	A	ADD	155	0.0144	0.4301	0.6677
1	OAR1_40061890.1	38842224	A	ADD	155	0.01988	0.5436	0.5875
1	OAR1_40088131.1	38868294	A	ADD	155	0.02406	0.6252	0.5328
1	OAR1_40116778.1	38896655	G	ADD	155	0.03355	1.003	0.3173
1	s33893.1	38960363	A	ADD	155	-0.002019	-0.04023	0.968
1	s69959.1	39002554	A	ADD	155	0.03376	0.9726	0.3323
1	OAR1_40342997.1	39113171	C	ADD	155	0.009041	0.1712	0.8643
1	OAR1_40376821.1	39147338	G	ADD	155	0.01231	0.3595	0.7197
1	OAR1_40384708.1	39155079	A	ADD	155	-0.01584	-0.3883	0.6983
1	OAR1_40393522.1	39163386	A	ADD	155	-0.0001501	-0.004612	0.9963
1	OAR1_40400919.1	39170317	G	ADD	155	0.004689	0.1439	0.8857
1	OAR1_40463470.1	39226937	A	ADD	155	-0.04588	-1.425	0.1561
1	OAR1_40517497.1	39280480	G	ADD	155	0.1739	2.658	0.008714
1	s69444.1	39292694	G	ADD	155	-0.08512	-2.604	0.01014
1	OAR1_40581620.1	39305439	A	ADD	153	-0.02476	-0.7567	0.4504
1	OAR1_40651944_X.1	39333421	G	ADD	155	0.06318	2.029	0.04417
1	OAR1_40686911.1	39376128	A	ADD	155	0.07047	2.142	0.03381
1	OAR1_40732785.1	39415988	A	ADD	155	0.08538	2.524	0.01265
1	OAR1_40768615.1	39455736	C	ADD	155	0.08245	1934-02-01	0.02057
1	OAR1_40795862.1	39487206	A	ADD	155	-0.04726	-1.342	0.1816
1	OAR1_40813548.1	39510589	A	ADD	155	0.004729	0.1402	0.8887
1	s72748.1	39575615	A	ADD	155	-0.01501	-0.4305	0.6675
1	OAR1_40975836.1	39668878	G	ADD	155	-0.02504	-0.7438	0.4582
1	OAR1_41004192.1	39699299	A	ADD	155	-0.07119	-2.236	0.0268
1	OAR1_41047950.1	39740431	A	ADD	155	0.06653	2.053	0.04176
1	s16767.1	39829283	A	ADD	155	0.0009778	0.02961	0.9764
1	OAR1_41166835.1	39862092	A	ADD	155	0.03437	0.7593	0.4488
1	OAR1_41210828.1	39908351	G	ADD	155	0.0736	1.448	0.1497
1	OAR1_41220308.1	39918446	G	ADD	155	0.1053	1.554	0.1224
1	OAR1_41306759.1	40006226	G	ADD	155	0.07312	1.356	0.177
1	OAR1_41371451.1	40070699	A	ADD	155	-0.001389	-0.03785	0.9699
1	OAR1_41430163.1	40126436	A	ADD	150	-0.03652	-1.039	0.3006
1	OAR1_41444289.1	40138825	A	ADD	155	0.0454	1.219	0.2248
1	OAR1_41497208.1	40190989	A	ADD	155	-0.01625	-0.4936	0.6223
1	OAR1_41530331.1	40223705	G	ADD	155	-0.004199	-0.1163	0.9076
1	OAR1_41568455.1	40258923	G	ADD	155	0.02495	0.6681	0.5051
1	OAR1_41607999.1	40294532	A	ADD	155	-0.07476	-2.235	0.02692
1	OAR1_41661218.1	40358818	A	ADD	155	0.01298	0.4102	0.6822
1	OAR1_41816754.1	40403784	A	ADD	155	-0.02376	-0.7619	0.4473
1	OAR1_41824180.1	40410060	A	ADD	155	0.03224	1.059	0.2911
1	OAR1_41851018.1	40438064	A	ADD	155	-0.05915	-1.537	0.1265
1	OAR1_41709088.1	40519569	A	ADD	155	-0.1407	-2.028	0.04433
1	s28657.1	40535514	G	ADD	155	0.003964	0.1232	0.9021
1	s30054.1	40617392	A	ADD	155	0.01667	0.4553	0.6495
1	OAR1_42038601.1	40632790	A	ADD	155	0.0785	1.565	0.1197
1	OAR1_42065742.1	40649784	A	ADD	155	0.003801	0.1162	0.9077
1	s54383.1	40710509	G	ADD	155	0.04621	0.7018	0.4839
1	OAR1_42138778.1	40724628	C	ADD	155	0.02944	0.2756	0.7833
1	OAR1_42168539.1	40761554	A	ADD	155	-0.01522	-0.4789	0.6327
1	OAR1_42191539.1	40787782	G	ADD	155	-0.003547	-0.1052	0.9163
1	OAR1_42228129.1	40823201	A	ADD	155	0.01645	0.223	0.8238
1	OAR1_42292919.1	40872239	G	ADD	155	-0.01975	-0.5241	0.601
1	OAR1_42467729_X.1	41045334	G	ADD	155	-0.03675	-1.091	0.2771
1	OAR1_42478835.1	41057142	G	ADD	155	-0.01798	-0.4997	0.618
1	OAR1_42618998.1	41143987	A	ADD	155	0.03967	1.044	0.2983
1	OAR1_42655563.1	41178968	A	ADD	155	0.0516	1.606	0.1103
1	OAR1_42759185.1	41287082	G	ADD	155	0.01024	0.2938	0.7693
1	OAR1_42809521.1	41335132	C	ADD	155	0.01595	0.5086	0.6118
1	OAR1_42858124.1	41383840	G	ADD	155	0.02195	0.6735	0.5017
1	OAR1_42899127.1	41424489	G	ADD	155	-0.05912	-1.938	0.05446
1	OAR1_42933481.1	41456605	G	ADD	155	-0.01133	-0.2583	0.7965
1	OAR1_42968648.1	41492360	G	ADD	155	-0.003839	-0.1039	0.9174
1	OAR1_43022391.1	41545764	A	ADD	155	-0.01535	-0.4265	0.6704
1	OAR1_43042460.1	41564355	A	ADD	155	-0.03447	-1.035	0.3024
1	OAR1_43083702.1	41602942	G	ADD	155	0.01046	0.2226	0.8241
1	OAR1_43124870.1	41644220	A	ADD	155	-0.0454	-1.018	0.3102
1	s73145.1	41687916	G	ADD	155	-0.004557	-0.1196	0.905
1	OAR1_43197562.1	41714742	A	ADD	155	0.01645	0.4638	0.6435
1	OAR1_43274517.1	41787987	A	ADD	155	0.05659	1954-01-01	0.1257
1	OAR1_43323062.1	41837170	G	ADD	155	0.02598	0.6109	0.5422
1	OAR1_43407936.1	41922812	G	ADD	155	-0.04729	-1.439	0.1524
1	OAR1_43448305.1	41961495	G	ADD	155	0.01447	0.3938	0.6943
1	OAR1_43483994.1	41997167	G	ADD	155	0.02664	0.8656	0.3881
1	s03718.1	42048391	G	ADD	155	0.05402	1.465	0.1451
1	OAR1_43591299.1	42108474	A	ADD	155	-0.006236	-0.1755	0.8609
1	OAR1_43609775.1	42128684	A	ADD	155	0.01211	0.3552	0.723
1	OAR1_43868196.1	42383135	A	ADD	155	-0.03529	-1.122	0.2635
1	s37285.1	42431526	A	ADD	155	0.1433	2.265	0.02495
1	s54617.1	42470458	A	ADD	155	-0.01991	-0.6189	0.5369
1	OAR1_43994216.1	42495087	A	ADD	155	-0.04408	-1.334	0.1842
1	OAR1_44090814.1	42594579	A	ADD	155	0.004339	0.1293	0.8973
1	s54796.1	42656182	A	ADD	155	0.02615	0.7485	0.4553
1	OAR1_44185492.1	42686806	A	ADD	155	0.02028	0.5805	0.5625
1	OAR1_44241542.1	42737432	G	ADD	155	-0.02141	-0.6401	0.5231
1	OAR1_44290160.1	42805325	A	ADD	154	0.03327	0.5283	0.598
1	s04347.1	42856505	A	ADD	155	0.02457	0.7493	0.4548
1	OAR1_44353297.1	42866899	A	ADD	155	-0.03566	-1.177	0.2409
1	OAR1_44413743.1	42883692	G	ADD	155	0.04749	1.383	0.1686
1	OAR1_44420033.1	42890145	T	ADD	155	-0.01196	-0.2912	0.7713
1	s00418.1	42954585	G	ADD	155	0.008363	0.1753	0.8611
1	s33077.1	43022408	A	ADD	155	0.02541	0.7609	0.4479
1	s49519.1	43069450	A	ADD	155	0.01419	0.443	0.6584
1	s31243.1	43120030	G	ADD	155	-0.039	-0.8504	0.3965
1	OAR1_44681265.1	43127535	G	ADD	155	0.02526	0.6044	0.5465
1	OAR1_44780695.1	43223584	A	ADD	155	-0.05444	-0.8792	0.3807
1	OAR1_44840101.1	43279373	G	ADD	155	0.03761	0.2978	0.7662
1	OAR1_44848802.1	43289777	G	ADD	155	-0.02163	-0.2711	0.7867
1	s58926.1	43376092	A	ADD	154	0.06342	1.463	0.1457
1	s17842.1	43412715	G	ADD	155	-0.02682	-0.7607	0.448
1	OAR1_45014772.1	43452165	A	ADD	155	-0.05082	-1.558	0.1212
1	OAR1_45043922.1	43480604	G	ADD	155	0.01771	0.5672	0.5714
1	OAR1_45327694.1	43738147	A	ADD	155	-0.02181	-0.5969	0.5514
1	OAR1_45408089.1	43808890	G	ADD	155	-0.04575	-0.8368	0.4041
1	OAR1_45428149.1	43827197	A	ADD	155	-0.04263	-0.8362	0.4044
1	OAR1_45507542.1	43914646	G	ADD	155	-0.03403	-1.042	0.299
1	OAR1_45559516.1	44026375	A	ADD	155	-0.03603	-0.9912	0.3232
1	OAR1_45679268.1	44116873	G	ADD	155	-0.01819	-0.3915	0.696
1	OAR1_45752051.1	44190462	A	ADD	155	0.01791	0.5858	0.5589
1	OAR1_45788763.1	44226437	G	ADD	155	-0.0443	-1.375	0.1713
1	OAR1_45835401.1	44262410	A	ADD	155	-0.03701	-1.163	0.2467
1	OAR1_45896510.1	44322623	A	ADD	155	-0.0404	-1.242	0.2161
1	OAR1_46015898.1	44438055	G	ADD	155	-0.0043	-0.1242	0.9013
1	OAR1_46055595.1	44477844	A	ADD	155	0.01246	0.394	0.6941
1	OAR1_46206178_X.1	44521375	A	ADD	151	0.02577	0.8219	0.4125
1	OAR1_46249324.1	44556454	A	ADD	155	-0.006723	-0.1982	0.8431
1	OAR1_46289114.1	44603325	A	ADD	155	0.01198	0.3325	0.74
1	OAR1_46324129.1	44681816	G	ADD	155	0.08451	1.341	0.1819
1	OAR1_46385796.1	44750512	G	ADD	155	-0.03932	-1.004	0.3168
1	OAR1_46417199_X.1	44779226	A	ADD	155	0.02796	0.3756	0.7077
1	OAR1_46456653.1	44825237	G	ADD	148	0.02009	0.5697	0.5698
1	OAR1_46489104.1	44851437	A	ADD	155	-0.01699	-0.5128	0.6089
1	OAR1_46497525.1	44859968	G	ADD	155	0.03363	1.012	0.3131
1	OAR1_46640007.1	44932568	A	ADD	155	0.01265	0.3725	0.71
1	OAR1_46676235.1	44966662	A	ADD	155	-0.003526	-0.1072	0.9147
1	OAR1_46704784.1	45000954	C	ADD	155	-0.03711	-1.024	0.3077
1	s06021.1	45070786	A	ADD	155	0.05455	0.8101	0.4192
1	OAR1_46854842.1	45161695	C	ADD	155	0.04125	1.162	0.2471
1	OAR1_46879504.1	45188523	A	ADD	155	-0.004682	-0.1542	0.8777
1	OAR1_46890376.1	45196769	A	ADD	154	-0.01489	-0.5012	0.6169
1	OAR1_46934368.1	45243918	C	ADD	155	0.01176	0.3706	0.7115
1	OAR1_46988035.1	45300804	G	ADD	153	0.01919	0.5585	0.5774
1	OAR1_47033695_X.1	45347887	G	ADD	155	0.01956	0.5437	0.5875
1	OAR1_47087569.1	45398046	A	ADD	155	0.01019	0.3239	0.7465
1	OAR1_47140392.1	45445043	A	ADD	155	0.05698	1.678	0.09535
1	OAR1_47194601.1	45510988	A	ADD	155	-0.03935	-1.217	0.2257
1	s28129.1	45566434	C	ADD	155	0.0068	0.2191	0.8268
1	OAR1_47291615.1	45606454	C	ADD	155	-0.02524	-0.8014	0.4242
1	OAR1_47348433.1	45661974	A	ADD	155	-0.01804	-0.5294	0.5973
1	OAR1_47377110.1	45692057	G	ADD	155	-0.06751	-0.8249	0.4107
1	OAR1_47449016.1	45758020	A	ADD	155	-0.0006106	-0.01878	0.985
1	OAR1_47495026.1	45803728	A	ADD	155	-0.02257	-0.5527	0.5813
1	OAR1_47560140.1	45842845	A	ADD	155	0.04806	0.8115	0.4183
1	OAR1_47578504.1	45866593	A	ADD	155	0.01446	0.4608	0.6456
1	OAR1_47597386.1	45888560	G	ADD	155	-0.03482	-1.083	0.2805
1	OAR1_47719852.1	46013940	A	ADD	155	0.005371	0.1523	0.8792
1	OAR1_47862668.1	46099328	A	ADD	155	0.06031	1.027	0.3061
1	OAR1_47912038.1	46142764	A	ADD	155	0.01785	0.4599	0.6462
1	OAR1_47955876.1	46183594	A	ADD	155	-0.0008568	-0.02724	0.9783
1	OAR1_47969746.1	46197717	G	ADD	155	-0.008634	-0.2758	0.7831
1	s33659.1	46251743	G	ADD	146	0.04351	1.034	0.3029
1	OAR1_48122363.1	46354569	A	ADD	155	-0.01969	-0.6653	0.5069
1	OAR1_48175544.1	46405823	A	ADD	155	0.04261	1.226	0.2221
1	OAR1_48189618.1	46419637	A	ADD	155	0.05506	1.332	0.1849
1	OAR1_48213459.1	46443244	G	ADD	155	-0.0142	-0.3322	0.7402
1	OAR1_48277895.1	46511856	G	ADD	155	-0.06419	-1.917	0.0571
1	OAR1_48311255.1	46542493	A	ADD	155	-0.03919	-1.266	0.2073
1	OAR1_48373831.1	46675988	G	ADD	155	0.00832	0.251	0.8022
1	OAR1_48547376.1	46818281	G	ADD	155	-0.01973	-0.6338	0.5272
1	OAR1_48599629.1	46874115	A	ADD	155	-0.001196	-0.0354	0.9718
1	OAR1_48647695.1	46922650	A	ADD	155	-0.07267	-0.8436	0.4002
1	OAR1_48683893.1	46956837	G	ADD	155	-0.02668	-0.3845	0.7012
1	OAR1_48720750.1	46988666	A	ADD	155	0.01042	0.2971	0.7668
1	s14904.1	47026546	A	ADD	155	0.00659	0.1999	0.8418
1	s25087.1	47048984	A	ADD	155	-0.01595	-0.4361	0.6634
1	OAR1_48858120.1	47119719	A	ADD	155	0.02076	0.5903	0.5559
1	OAR1_48901255.1	47166473	G	ADD	155	0.02409	0.8148	0.4165
1	s73242.1	47199195	G	ADD	155	-0.01997	-0.5658	0.5723
1	OAR1_48960585.1	47230218	G	ADD	155	-0.006852	-0.2042	0.8384
1	OAR1_48995273.1	47261090	A	ADD	155	0.0599	1.865	0.06412
1	OAR1_49032119.1	47300571	A	ADD	155	-0.02456	-0.8145	0.4167
1	OAR1_49079223.1	47348063	A	ADD	155	0.00297	0.08991	0.9285
1	s55284.1	47417210	G	ADD	155	0.00685	0.1162	0.9076
1	s68890.1	47471165	G	ADD	155	-0.03296	-0.9009	0.3691
1	OAR1_49281958.1	47543632	A	ADD	155	0.02097	0.5418	0.5888
1	OAR1_49294129.1	47555156	G	ADD	155	0.01156	0.2867	0.7748
1	OAR1_49317310.1	47578607	G	ADD	153	-0.006307	-0.1772	0.8596
1	OAR1_49378253.1	47636818	A	ADD	155	-0.02852	-0.7548	0.4515
1	OAR1_49456350.1	47710802	A	ADD	155	0.09405	1.398	0.164
1	OAR1_49492036.1	47747760	G	ADD	155	-0.03713	-1.218	0.225
1	OAR1_49545500_X.1	47803936	G	ADD	155	0.05894	1.725	0.08664
1	OAR1_49553224.1	47811544	G	ADD	150	0.02428	0.7801	0.4366
1	OAR1_49634137.1	47892591	A	ADD	155	0.0235	0.684	0.495
1	OAR1_49646686.1	47904031	A	ADD	155	-0.006082	-0.1382	0.8903
1	s38356.1	48071822	A	ADD	155	-0.05242	-1.609	0.1096
1	OAR1_50098577.1	48232943	A	ADD	155	0.06454	1.863	0.06435
1	OAR1_50137413.1	48262273	A	ADD	155	0.05322	1.625	0.1063
1	OAR1_50166131.1	48274172	A	ADD	150	0.05045	1937-01-01	0.1729
1	OAR1_50219468.1	48332675	G	ADD	155	-0.07414	-2.286	0.02365
1	OAR1_50246968.1	48354976	G	ADD	155	-0.03687	-1.082	0.281
1	OAR1_50287726.1	48393355	C	ADD	155	-0.04068	-1.166	0.2453
1	OAR1_50348647.1	48452612	A	ADD	155	-0.05035	-1.48	0.141
1	OAR1_50383125.1	48491110	C	ADD	155	-0.01356	-0.4014	0.6887
1	OAR1_50400193.1	48509514	C	ADD	155	0.03673	1.081	0.2816
1	OAR1_50420842.1	48531535	G	ADD	155	-0.02028	-0.4415	0.6595
1	OAR1_50511061.1	48621125	C	ADD	155	-0.00469	-0.1079	0.9142
1	OAR1_50528543.1	48636255	A	ADD	155	-0.00469	-0.1079	0.9142
1	OAR1_50614635.1	48710862	A	ADD	155	-0.0006772	-0.01765	0.9859
1	OAR1_50682135.1	48769836	G	ADD	155	0.0174	0.5293	0.5974
1	OAR1_50742248.1	48843181	A	ADD	155	0.03357	0.9979	0.3199
1	OAR1_50971080.1	48976600	A	ADD	155	-0.006881	-0.2104	0.8336
1	OAR1_51158880.1	49056164	G	ADD	155	0.01076	0.3602	0.7192
1	OAR1_51226693.1	49123644	A	ADD	155	-0.05658	-1.526	0.1291
1	s05689.1	49191082	A	ADD	155	0.02165	0.6847	0.4946
1	OAR1_51307088.1	49216343	G	ADD	155	-0.00604	-0.1867	0.8521
1	OAR1_51459020_X.1	49368000	A	ADD	155	-0.007658	-0.2478	0.8046
1	OAR1_51516785.1	49424003	A	ADD	141	-0.05624	-1.685	0.09425
1	OAR1_51532128.1	49440961	G	ADD	154	0.03411	1.015	0.3115
1	OAR1_51620522.1	49532411	G	ADD	155	-0.01585	-0.3711	0.7111
1	OAR1_51678999.1	49600341	A	ADD	155	-0.04448	-1.11	0.2688
1	OAR1_51781186.1	49645045	G	ADD	155	-0.0481	-1.357	0.1769
1	OAR1_51821448.1	49686118	G	ADD	155	0.03034	0.9527	0.3422
1	OAR1_51833033.1	49698300	A	ADD	155	-0.04903	-1.179	0.2403
1	OAR1_51895749.1	49772455	A	ADD	155	0.01502	0.2677	0.7893
1	OAR1_51923225.1	49788536	A	ADD	155	-0.01987	-0.3609	0.7187
1	OAR1_52004573.1	49870684	A	ADD	155	-0.003271	-0.07009	0.9442
1	OAR1_52048533.1	49897092	A	ADD	155	0.01357	0.4016	0.6885
1	OAR1_52085279.1	49932372	G	ADD	155	-0.04228	-1.258	0.2103
1	OAR1_52166352.1	50020713	G	ADD	152	0.1042	2.287	0.0236
1	OAR1_52227026.1	50083890	G	ADD	155	0.01023	0.2802	0.7797
1	OAR1_52263906.1	50120343	A	ADD	155	-0.03522	-0.9124	0.363
1	OAR1_52347468.1	50204860	G	ADD	155	-0.00491	-0.1365	0.8916
1	OAR1_52374321.1	50229647	A	ADD	155	0.03702	0.753	0.4526
1	OAR1_52398580.1	50250861	G	ADD	155	-0.08055	-2.257	0.02545
1	s25789.1	50306410	A	ADD	155	-0.06652	-1.851	0.06609
1	OAR1_52460849.1	50316433	G	ADD	155	0.006042	0.1708	0.8646
1	OAR1_52518679.1	50373341	G	ADD	155	-0.05788	-1.584	0.1154
1	OAR1_52559106.1	50412664	G	ADD	155	-0.0732	-2.281	0.02395
1	OAR1_52607477.1	50465210	G	ADD	155	-6.978e-06	-0.0001585	0.9999
1	OAR1_52636268.1	50494736	A	ADD	155	-0.04301	-1.076	0.2838
1	OAR1_52693319.1	50555666	C	ADD	155	-0.07544	-2.333	0.02098
1	OAR1_52744886.1	50596811	G	ADD	155	0.04636	1.395	0.1651
1	OAR1_52767848.1	50621736	A	ADD	155	0.04508	1.146	0.2536
1	OAR1_52908583.1	50766596	A	ADD	155	-0.04251	-1.188	0.2369
1	OAR1_52967048_X.1	50820873	G	ADD	155	0.03678	1.192	0.2353
1	OAR1_53013277.1	50859612	C	ADD	154	-0.01934	-0.5485	0.5841
1	s21677.1	50914168	A	ADD	153	-0.04118	-1.224	0.223
1	OAR1_53075335.1	50927430	A	ADD	155	-0.07174	-1.828	0.06946
1	OAR1_53100587.1	50951986	G	ADD	155	-0.04917	-1.335	0.1838
1	OAR1_53231316.1	51095438	A	ADD	155	-0.01311	-0.3464	0.7295
1	OAR1_53266044.1	51131612	G	ADD	155	-0.03453	-0.8843	0.3779
1	OAR1_53280983.1	51148490	G	ADD	155	-0.1031	-1.932	0.05518
1	OAR1_53401053.1	51261221	A	ADD	155	-0.001241	-0.03053	0.9757
1	s03901.1	51396124	G	ADD	155	0.02151	0.6538	0.5142
1	OAR1_53726695.1	51449360	A	ADD	155	-0.004915	-0.151	0.8802
1	OAR1_53811180.1	51530320	A	ADD	155	0.03364	0.905	0.3669
1	OAR1_53841938.1	51557046	A	ADD	155	-0.174	-2.103	0.03712
1	OAR1_53877100.1	51590592	G	ADD	155	0.02531	0.8136	0.4172
1	OAR1_53930788.1	51646151	G	ADD	155	-0.004796	-0.1401	0.8888
1	OAR1_53955787.1	51675055	A	ADD	155	-0.01454	-0.4565	0.6487
1	OAR1_54008767.1	51729237	A	ADD	155	-0.01617	-0.3821	0.7029
1	s68160.1	51787802	A	ADD	155	0.005041	0.1619	0.8716
1	OAR1_54106443.1	51826353	A	ADD	155	-0.06594	-0.696	0.4875
1	s61191.1	51915484	G	ADD	155	-0.01649	-0.4518	0.6521
1	s62361.1	51940898	G	ADD	155	0.008735	0.2492	0.8035
1	OAR1_54229566.1	51946782	G	ADD	155	0.04153	1.397	0.1645
1	s70485.1	51972706	C	ADD	155	0.004227	0.08354	0.9335
1	OAR1_54350679.1	52011976	G	ADD	155	0.002529	0.07071	0.9437
1	s71757.1	52045116	G	ADD	155	-0.04019	-1.081	0.2814
1	OAR1_54397975.1	52057956	A	ADD	155	-0.08631	-1.563	0.1201
1	OAR1_54459161.1	52118283	G	ADD	155	0.03026	0.7782	0.4377
1	OAR1_54495204.1	52149039	G	ADD	155	-0.04252	-1.268	0.2067
1	s22257.1	52238935	G	ADD	155	0.03798	1.016	0.3112
1	OAR1_54721896.1	52381551	C	ADD	155	-0.04073	-1.118	0.2653
1	OAR1_54747951.1	52407771	A	ADD	155	-0.02469	-0.4852	0.6283
1	OAR1_54796405.1	52454161	A	ADD	155	0.02733	0.7378	0.4618
1	s11882.1	52484108	G	ADD	155	0.008796	0.2753	0.7835
1	s07140.1	52526917	A	ADD	155	-0.0462	-0.9766	0.3303
1	OAR1_54955557.1	52559137	A	ADD	155	-0.05098	-1.257	0.2106
1	OAR1_54997728.1	52599367	C	ADD	155	-0.005983	-0.1881	0.8511
1	OAR1_54989563.1	52604897	A	ADD	155	0.01332	0.382	0.703
1	s58993.1	52630864	A	ADD	155	-0.05063	-1.436	0.153
1	s10696.1	52719709	G	ADD	155	0.001872	0.02619	0.9791
1	OAR1_55194024.1	52750780	G	ADD	155	-0.02375	-0.7462	0.4567
1	OAR1_55220602.1	52774527	A	ADD	155	-0.04264	-0.5966	0.5517
1	OAR1_55300202.1	52850429	A	ADD	155	-0.02266	-0.6961	0.4875
1	OAR1_55603856.1	53024458	G	ADD	153	-0.01941	-0.6341	0.527
1	OAR1_55655089.1	53074711	C	ADD	155	-0.01246	-0.3485	0.7279
1	s74338.1	53103139	A	ADD	155	0.01564	0.514	0.608
1	OAR1_55707992_X.1	53124616	A	ADD	155	-0.01406	-0.4611	0.6454
1	OAR1_55749530.1	53162188	A	ADD	155	0.05775	1.953	0.05273
1	s05776.1	53204423	C	ADD	155	-0.007222	-0.2375	0.8126
1	OAR1_55820164.1	53234840	A	ADD	155	-0.03291	-1.013	0.3128
1	OAR1_55869497.1	53285316	G	ADD	155	-0.02239	-0.6936	0.489
1	s17708.1	53355068	A	ADD	155	-0.02237	-0.7017	0.4839
1	OAR1_55965072.1	53385876	A	ADD	155	-0.03539	-0.8177	0.4148
1	OAR1_56013101.1	53434614	C	ADD	155	0.2435	1.969	0.05077
1	OAR1_56099906.1	53522129	A	ADD	155	-0.01828	-0.5533	0.5809
1	OAR1_56112073.1	53538666	G	ADD	154	0.04808	1.425	0.1563
1	OAR1_56190988.1	53597841	G	ADD	155	0.02504	0.7234	0.4705
1	OAR1_56211697.1	53618252	C	ADD	155	0.04639	1.322	0.1882
1	OAR1_56266714.1	53668236	A	ADD	155	-0.022	-0.7385	0.4614
1	OAR1_56300095.1	53703835	G	ADD	155	0.04984	1.541	0.1254
1	OAR1_56306680.1	53710321	G	ADD	155	-0.02274	-0.6678	0.5053
1	OAR1_56372435.1	53773014	A	ADD	154	-0.007672	-0.2056	0.8374
1	OAR1_56433278.1	53798164	A	ADD	155	0.04074	0.4216	0.6739
1	OAR1_56507935.1	53875325	G	ADD	155	0.02152	0.6416	0.5221
1	OAR1_56549471.1	53914250	A	ADD	155	-0.0481	-1.378	0.1703
1	OAR1_56620267.1	53988591	A	ADD	155	-0.06675	-1.156	0.2495
1	s52219.1	54020598	G	ADD	155	-0.03982	-0.7693	0.4429
1	OAR1_56685682.1	54052331	C	ADD	155	-0.08395	-2.553	0.01166
1	s73207.1	54152286	A	ADD	155	-0.04079	-1.344	0.1808
1	s67807.1	54170411	G	ADD	155	0.00545	0.1135	0.9097
1	OAR1_57075579.1	54232979	A	ADD	155	-0.04882	-0.8473	0.3981
1	OAR1_57519742.1	54625392	A	ADD	154	0.01379	0.4298	0.668
1	OAR1_57568179.1	54660528	G	ADD	155	-0.04678	-1.37	0.1727
1	DU395740_415.1	54730309	C	ADD	155	0.045	2019-01-01	0.2358
1	s26674.1	54769787	A	ADD	155	-0.02495	-0.7821	0.4354
1	OAR1_57729403.1	54828729	A	ADD	155	-0.01176	-0.3465	0.7295
1	OAR1_57786513.1	54886359	A	ADD	155	0.004952	0.1501	0.8809
1	OAR1_57838218.1	54942118	G	ADD	155	0.01043	0.307	0.7592
1	OAR1_57912778.1	54979835	A	ADD	155	0.03037	0.6601	0.5102
1	OAR1_57941516.1	55009756	G	ADD	154	0.03699	2017-01-01	0.2438
1	s35436.1	55099580	A	ADD	155	-0.01113	-0.3016	0.7633
1	OAR1_58076698.1	55133477	C	ADD	153	-0.08418	-1.448	0.1496
1	s35871.1	55179920	A	ADD	155	0.02288	0.5204	0.6035
1	OAR1_58146474.1	55200354	A	ADD	155	-0.01095	-0.3377	0.7361
1	OAR1_58298578.1	55355187	G	ADD	155	-0.001572	-0.03375	0.9731
1	OAR1_58337978.1	55391260	A	ADD	155	-0.03317	-1.021	0.3089
1	OAR1_58380865.1	55427546	G	ADD	155	-0.006537	-0.2086	0.835
1	OAR1_58459894.1	55510393	A	ADD	155	0.01617	0.4147	0.6789
1	OAR1_58471290.1	55523410	G	ADD	155	0.03755	1.128	0.2609
1	OAR1_58494261.1	55553416	A	ADD	155	-0.09538	-1.846	0.06684
1	OAR1_58557145.1	55626796	G	ADD	155	-0.001983	-0.05899	0.953
1	OAR1_58591484.1	55664172	A	ADD	155	-0.004752	-0.1473	0.8831
1	OAR1_58627940.1	55702139	G	ADD	154	-0.0005408	-0.01852	0.9852
1	s19824.1	55759528	A	ADD	155	-0.01593	-0.5313	0.596
1	OAR1_58746085.1	55807319	C	ADD	155	0.01899	0.5939	0.5534
1	OAR1_58778285.1	55845405	G	ADD	155	-0.02022	-0.6728	0.5021
1	OAR1_58824777_X.1	55884312	A	ADD	155	-0.02699	-0.865	0.3884
1	OAR1_58842022.1	55899592	G	ADD	155	-0.008794	-0.2322	0.8167
1	OAR1_58907550.1	55959313	C	ADD	155	0.05628	1.748	0.0825
1	OAR1_58938560.1	55989663	A	ADD	155	0.03809	1.184	0.2381
1	OAR1_58965035.1	56017782	A	ADD	155	-0.03316	-0.9446	0.3464
1	OAR1_59008890.1	56067723	A	ADD	155	0.05677	1.598	0.1121
1	OAR1_59033021.1	56091191	A	ADD	155	-0.0449	-1.384	0.1683
1	OAR1_59062804.1	56097434	A	ADD	155	0.0079	0.2582	0.7966
1	OAR1_59116550.1	56144857	G	ADD	155	0.004608	0.151	0.8802
1	OAR1_59144405.1	56176827	A	ADD	155	0.03938	1.189	0.2362
1	s53539.1	56273963	A	ADD	155	0.02189	0.7033	0.483
1	OAR1_59316114.1	56341293	A	ADD	155	-0.001463	-0.04611	0.9633
1	OAR1_59376965.1	56395820	G	ADD	155	0.004071	0.1255	0.9003
1	s05724.1	56437438	A	ADD	155	-0.002651	-0.06676	0.9469
1	OAR1_59485241.1	56514297	C	ADD	155	-0.007715	-0.2485	0.8041
1	OAR1_59516036.1	56550698	A	ADD	155	-0.02463	-0.6026	0.5477
1	OAR1_59527140.1	56560691	G	ADD	155	-0.02282	-0.4277	0.6694
1	OAR1_59661335.1	56660215	A	ADD	155	-0.009576	-0.2959	0.7677
1	OAR1_59752385.1	56743803	G	ADD	155	-0.03101	-1.065	0.2885
1	OAR1_59824227.1	56805859	G	ADD	155	-0.04667	-0.921	0.3585
1	OAR1_59876165.1	56858897	A	ADD	155	0.006563	0.07917	0.937
1	OAR1_59993498.1	56971923	G	ADD	155	-0.01808	-0.5306	0.5965
1	OAR1_60012212.1	56993351	A	ADD	155	0.03382	1.037	0.3015
1	OAR1_60063674.1	57039707	G	ADD	155	0.002794	0.08415	0.933
1	OAR1_60169765.1	57147186	A	ADD	155	0.008737	0.2908	0.7716
1	OAR1_60233253.1	57208160	A	ADD	150	0.01636	0.4764	0.6345
1	OAR1_60267266.1	57249759	A	ADD	155	-0.03749	-1.172	0.2431
1	OAR1_60303596.1	57283179	A	ADD	155	-0.009849	-0.3166	0.752
1	OAR1_60333122.1	57316101	C	ADD	155	-0.02999	-0.7794	0.4369
1	OAR1_60385738.1	57368619	A	ADD	155	0.01915	0.6153	0.5393
1	OAR1_60392702.1	57375472	G	ADD	155	-0.0008243	-0.00993	0.9921
1	OAR1_60457820.1	57434877	A	ADD	154	-0.008186	-0.2179	0.8278
1	OAR1_60477849.1	57453746	A	ADD	154	0.01046	0.3205	0.749
1	OAR1_60573392.1	57540822	G	ADD	155	-0.02739	-0.5688	0.5703
1	OAR1_60615981.1	57580356	A	ADD	155	-0.0598	-1.192	0.2353
1	OAR1_60649800.1	57612556	G	ADD	155	-0.01002	-0.2875	0.7741
1	OAR1_60681744.1	57643572	A	ADD	155	-0.003534	-0.08554	0.9319
1	OAR1_60716093.1	57676142	C	ADD	155	-0.04569	-1.472	0.1432
1	OAR1_60750138.1	57704929	C	ADD	155	0.04285	1.124	0.2628
1	OAR1_60787591.1	57739410	C	ADD	155	0.04855	1.333	0.1846
1	OAR1_60831182.1	57783473	A	ADD	155	0.002675	0.07014	0.9442
1	OAR1_60838371.1	57789949	A	ADD	155	-0.01333	-0.3807	0.704
1	OAR1_61145066.1	57981823	G	ADD	155	0.04218	1.167	0.245
1	OAR1_61237925.1	58019251	G	ADD	155	0.03334	0.9097	0.3644
1	OAR1_61260737.1	58042507	G	ADD	155	0.06244	0.8351	0.405
1	OAR1_61269463.1	58050812	A	ADD	155	0.06244	0.8351	0.405
1	OAR1_61335860.1	58124042	G	ADD	155	-0.03703	-1.08	0.282
1	OAR1_61353037.1	58141169	A	ADD	155	-0.03267	-0.9835	0.3269
1	OAR1_61456612.1	58242663	C	ADD	155	0.03401	1.029	0.3049
1	OAR1_61493280.1	58277276	A	ADD	153	0.05093	1.555	0.1221
1	OAR1_61538612_X.1	58332201	A	ADD	155	0.04112	1.183	0.2389
1	OAR1_61632428.1	58415737	A	ADD	155	-0.01108	-0.3621	0.7178
1	OAR1_61654057.1	58438952	A	ADD	155	-0.004583	-0.11	0.9126
1	OAR1_61727500_X.1	58520705	G	ADD	155	0.05784	1.778	0.07744
1	OAR1_61758118.1	58544339	G	ADD	155	-0.05329	-1.64	0.103
1	OAR1_61770918.1	58556910	G	ADD	134	-0.0003003	-0.009334	0.9926
1	OAR1_61835787.1	58596673	G	ADD	155	0.004306	0.09764	0.9223
1	OAR1_61888956.1	58652602	G	ADD	155	-0.02481	-0.7148	0.4759
1	OAR1_61931829.1	58695038	A	ADD	155	0.01873	0.3225	0.7476
1	OAR1_61996477.1	58760062	A	ADD	155	0.01482	0.3129	0.7548
1	OAR1_62025108.1	58797112	A	ADD	155	0.02042	0.4246	0.6717
1	s51693.1	58877037	A	ADD	155	0.0226	0.6728	0.5021
1	OAR1_62133622.1	58936648	A	ADD	155	0.04104	1.193	0.2348
1	OAR1_62185766.1	58985824	G	ADD	155	0.02167	0.712	0.4775
1	s21653.1	59013931	G	ADD	155	0.0006655	0.01811	0.9856
1	OAR1_62256077_X.1	59062240	G	ADD	155	0.01682	0.5261	0.5996
1	OAR1_62296729.1	59101554	C	ADD	155	-0.04849	-0.6903	0.491
1	OAR1_62343378.1	59150635	A	ADD	155	-0.1109	-1.661	0.09883
1	OAR1_62377130.1	59181313	C	ADD	155	-0.09378	-1.469	0.1439
1	s57947.1	59258183	G	ADD	155	-0.008627	-0.2462	0.8058
1	OAR1_62486992.1	59293075	A	ADD	155	0.06788	1.532	0.1276
1	OAR1_62521467.1	59326649	A	ADD	155	-0.01319	-0.3876	0.6988
1	OAR1_62820524.1	59519142	A	ADD	155	-0.06043	-1.728	0.08598
1	OAR1_62872234.1	59561164	G	ADD	155	0.0133	0.3628	0.7173
1	OAR1_63015004.1	59608814	A	ADD	155	0.05557	1.196	0.2338
1	OAR1_63040872.1	59625317	A	ADD	155	-0.07857	-1.598	0.1121
1	OAR1_63062950.1	59642266	A	ADD	155	0.04666	1.272	0.2052
1	OAR1_63186311.1	59710492	G	ADD	155	-0.004327	-0.1184	0.9059
1	OAR1_63267961_X.1	59793196	A	ADD	155	-0.0104	-0.311	0.7562
1	OAR1_63304759.1	59831598	G	ADD	155	0.001049	0.03222	0.9743
1	OAR1_63334285.1	59862914	A	ADD	155	-0.01264	-0.3392	0.735
1	s26122.1	59894711	G	ADD	155	0.01379	0.4145	0.6791
1	s17248.1	59936310	A	ADD	155	-0.02562	-0.7406	0.4601
1	OAR1_63470748.1	59977394	A	ADD	155	0.004412	0.1309	0.896
1	OAR1_63515541.1	60020071	G	ADD	155	0.005098	0.1564	0.8759
1	s48919.1	60052445	G	ADD	155	0.01625	0.3418	0.733
1	OAR1_63572898.1	60076655	A	ADD	155	-0.02879	-0.7669	0.4444
1	OAR1_63598486_X.1	60104026	C	ADD	155	-0.07412	-2.108	0.0367
1	OAR1_63701137.1	60208397	G	ADD	155	0.01297	0.3776	0.7063
1	OAR1_63733686.1	60244829	G	ADD	155	0.05029	1.619	0.1076
1	OAR1_63760945.1	60274233	A	ADD	155	-0.02309	-0.6476	0.5182
1	OAR1_63782377.1	60305144	G	ADD	155	0.07377	1.391	0.1663
1	OAR1_63833709_X.1	60358358	G	ADD	155	0.02637	0.7831	0.4348
1	s12827.1	60401908	C	ADD	155	0.144	3.017	0.002993
1	s28841.1	60448835	A	ADD	155	0.03301	1.078	0.2828
1	OAR1_64080780.1	60570061	G	ADD	148	0.03345	1.057	0.2924
1	OAR1_64149456.1	60617512	A	ADD	155	0.07581	1.552	0.1228
1	OAR1_64192254.1	60661313	A	ADD	155	0.02132	0.6981	0.4862
1	OAR1_64254293.1	60719214	A	ADD	155	-0.02894	-0.6747	0.5009
1	s39262.1	60733952	G	ADD	155	0.05968	0.9289	0.3544
1	OAR1_64299133.1	60764702	A	ADD	155	-0.02232	-0.4443	0.6575
1	s26713.1	60803303	G	ADD	155	-0.02529	-0.6904	0.491
1	OAR1_64395136.1	60858552	G	ADD	155	-0.03483	-0.8898	0.375
1	OAR1_64419013.1	60882428	C	ADD	155	0.03079	0.8735	0.3838
1	OAR1_64507132_X.1	60949928	C	ADD	155	-0.05485	-1.773	0.07821
1	OAR1_64551690.1	60991252	A	ADD	155	0.02142	0.3707	0.7114
1	s68120.1	61023038	G	ADD	155	0.02861	0.8552	0.3938
1	s45507.1	61029206	G	ADD	155	0.03517	1.168	0.2447
1	OAR1_64635180.1	61082391	A	ADD	153	0.008707	0.1864	0.8524
1	s27275.1	61113705	A	ADD	155	0.07629	2.267	0.02484
1	OAR1_64780959.1	61219785	A	ADD	155	0.04728	1.348	0.1797
1	s27901.1	61239969	A	ADD	155	0.02682	0.8349	0.4051
1	s74111.1	61259262	A	ADD	155	0.05218	1.242	0.2162
1	OAR1_64866878.1	61306219	A	ADD	155	-0.02483	-0.7087	0.4796
1	OAR1_65028926.1	61397709	A	ADD	155	0.04308	1.376	0.1707
1	s18889.1	61464429	A	ADD	155	-0.007441	-0.1751	0.8613
1	OAR1_65172267.1	61589657	A	ADD	155	0.03043	0.9604	0.3384
1	OAR1_65265541_X.1	61680002	G	ADD	155	-0.01758	-0.5059	0.6136
1	s66702.1	61818624	A	ADD	155	0.05192	1.657	0.09965
1	OAR1_65513709.1	61839975	A	ADD	155	0.001997	0.06176	0.9508
1	s30649.1	61941750	A	ADD	155	0.1062	2.465	0.01484
1	OAR1_65577929.1	61967006	A	ADD	155	-0.03227	-0.8295	0.4081
1	s27037.1	62020518	G	ADD	155	0.02591	0.5312	0.5961
1	s35437.1	62032114	G	ADD	155	0.02574	0.8349	0.4051
1	OAR1_65702938.1	62094159	A	ADD	155	0.02453	0.6744	0.5011
1	OAR1_65815643.1	62260508	A	ADD	155	0.02962	0.5605	0.576
1	OAR1_65876842.1	62319550	A	ADD	155	-0.05689	-1.663	0.09843
1	s65887.1	62392838	A	ADD	155	0.0434	1.129	0.2607
1	s57980.1	62401101	G	ADD	155	-0.02635	-0.8338	0.4057
1	OAR1_65951652.1	62406588	A	ADD	155	-0.02182	-0.6898	0.4913
1	OAR1_66062371.1	62518130	C	ADD	154	0.01864	0.4353	0.664
1	s24631.1	62573805	A	ADD	155	0.02678	0.8086	0.42
1	OAR1_66156513.1	62602229	G	ADD	155	-0.02848	-0.876	0.3824
1	OAR1_66164420.1	62610092	G	ADD	155	0.02304	0.712	0.4776
1	OAR1_66213673.1	62652092	G	ADD	155	-0.007007	-0.1889	0.8504
1	OAR1_66298910.1	62660714	G	ADD	155	0.004525	0.1252	0.9005
1	DU521806_135.1	62731658	G	ADD	155	-0.003311	-0.106	0.9158
1	OAR1_66412780.1	62864207	A	ADD	155	0.00543	0.1699	0.8653
1	OAR1_66425911.1	62885134	G	ADD	155	0.003617	0.1094	0.913
1	OAR1_66472888.1	62928540	G	ADD	155	-0.03435	-0.9063	0.3662
1	OAR1_66495276.1	62956485	A	ADD	154	-0.01214	-0.3239	0.7465
1	OAR1_66529236.1	62997737	A	ADD	155	0.2412	3.749	0.0002526
1	OAR1_66620916.1	63090548	A	ADD	155	-0.02687	-0.779	0.4372
1	OAR1_66650935.1	63128803	G	ADD	155	0.03384	0.9157	0.3613
1	OAR1_66759832.1	63226954	A	ADD	155	0.0317	0.8792	0.3807
1	OAR1_66802799.1	63252034	A	ADD	155	0.00732	0.2033	0.8392
1	OAR1_66843581.1	63289944	G	ADD	154	-0.01372	-0.382	0.703
1	s41112.1	63347665	A	ADD	155	0.05783	2019-03-01	0.1957
1	OAR1_66939672.1	63378161	A	ADD	155	-0.02387	-0.7701	0.4425
1	OAR1_67040197.1	63455167	G	ADD	155	-0.04097	-1.274	0.2045
1	OAR1_67047421.1	63465803	A	ADD	155	0.002054	0.05879	0.9532
1	OAR1_67148179.1	63566393	G	ADD	155	0.02866	0.2695	0.7879
1	OAR1_67188917.1	63606388	G	ADD	155	0.002256	0.05822	0.9536
1	OAR1_67262164.1	63618003	G	ADD	155	-0.02366	-0.7475	0.4559
1	OAR1_67365041.1	63725875	G	ADD	155	0.02936	0.8526	0.3952
1	OAR1_67222677_X.1	63749919	A	ADD	155	0.03003	0.872	0.3846
1	OAR1_67236647.1	63763325	G	ADD	155	-0.02217	-0.5749	0.5662
1	OAR1_67421568.1	63783748	A	ADD	155	0.003862	0.1096	0.9129
1	OAR1_67444780.1	63804532	A	ADD	155	-0.03479	-1.094	0.2759
1	s03177.1	63863563	A	ADD	155	0.02879	0.8702	0.3856
1	s27673.1	63895607	G	ADD	155	-0.007182	-0.2271	0.8206
1	OAR1_67572134.1	63931126	G	ADD	155	0.07682	2.645	0.009041
1	OAR1_67621360.1	63979161	G	ADD	155	0.04557	1.407	0.1614
1	OAR1_67629845.1	63986903	A	ADD	155	-0.05526	-1.178	0.2405
1	OAR1_67688894.1	64042426	A	ADD	155	0.01505	0.4391	0.6612
1	OAR1_67701468_X.1	64054097	A	ADD	155	-0.02659	-0.772	0.4413
1	OAR1_67710995.1	64062877	A	ADD	155	-0.004399	-0.1214	0.9035
1	OAR1_67773451.1	64101392	G	ADD	155	-0.03811	-1.026	0.3067
1	OAR1_67815745.1	64147391	A	ADD	155	-0.03382	-0.9745	0.3314
1	s75469.1	64240267	G	ADD	155	0.001522	0.04938	0.9607
1	OAR1_67892911.1	64262992	A	ADD	155	-0.004521	-0.1156	0.9081
1	OAR1_67951620.1	64314437	G	ADD	155	-0.0351	-1.084	0.2802
1	OAR1_68070336.1	64434227	A	ADD	155	-0.00362	-0.1148	0.9087
1	OAR1_68115107.1	64475208	G	ADD	155	0.0387	0.6546	0.5137
1	OAR1_68163021_X.1	64525530	A	ADD	155	0.03015	0.8438	0.4001
1	s26940.1	64544751	C	ADD	155	0.01707	0.4869	0.627
1	s58781.1	64656150	A	ADD	155	0.04846	0.687	0.4931
1	OAR1_68303817_X.1	64669871	A	ADD	155	0.02699	0.7376	0.4619
1	OAR1_68555372.1	64813680	A	ADD	155	0.01869	0.3915	0.696
1	s16610.1	64845386	A	ADD	155	0.07867	2.608	0.01003
1	OAR1_68635821.1	64887512	G	ADD	155	0.02041	0.4838	0.6292
1	s57419.1	64935295	G	ADD	155	-0.007467	-0.2435	0.8079
1	s06844.1	64969397	A	ADD	155	0.004967	0.1525	0.879
1	OAR1_68758775.1	64998865	G	ADD	155	0.002239	0.06843	0.9455
1	s02849.1	65155713	G	ADD	155	-0.02207	-0.6485	0.5176
1	OAR1_68952266.1	65189897	A	ADD	155	-0.00136	-0.032	0.9745
1	OAR1_69029592.1	65274379	A	ADD	155	0.01931	0.5616	0.5752
1	OAR1_69092794.1	65287267	G	ADD	155	-0.02626	-0.7081	0.4799
1	OAR1_69101842.1	65296058	A	ADD	155	0.03185	0.9453	0.346
1	OAR1_69142751.1	65336184	C	ADD	155	-0.04473	-1.201	0.2317
1	s54235.1	65387487	A	ADD	155	-0.006199	-0.1698	0.8654
1	OAR1_69224190.1	65418828	G	ADD	155	0.02954	0.8283	0.4088
1	OAR1_69244286.1	65439839	A	ADD	155	-0.02728	-0.8571	0.3928
1	OAR1_69309059.1	65485724	G	ADD	155	-0.005622	-0.1125	0.9106
1	OAR1_69330312.1	65507097	A	ADD	155	-0.03668	-0.9013	0.3689
1	OAR1_69375814.1	65553099	A	ADD	155	-0.01031	-0.2925	0.7703
1	OAR1_69407228_X.1	65591079	G	ADD	155	0.02215	0.6564	0.5126
1	OAR1_69442509.1	65627452	A	ADD	155	0.04805	1.463	0.1456
1	OAR1_70324188.1	65759214	A	ADD	155	0.02091	0.5497	0.5833
1	OAR1_70513087.1	65961827	A	ADD	155	0.1042	2.407	0.01727
1	OAR1_70591410.1	66052500	G	ADD	155	0.06133	1.388	0.1673
1	OAR1_70604619.1	66062361	G	ADD	155	0.03973	1.214	0.2267
1	OAR1_70611692.1	66069685	C	ADD	155	0.05843	1.667	0.09753
1	OAR1_70683260.1	66135670	A	ADD	155	-0.01399	-0.4151	0.6787
1	OAR1_70764611.1	66217100	A	ADD	155	-0.02608	-0.7754	0.4393
1	s67240.1	66312038	A	ADD	155	-0.09957	-2.394	0.01788
1	OAR1_70886689.1	66327417	A	ADD	155	0.01741	0.497	0.6199
1	s16707.1	66410770	G	ADD	155	0.04221	0.6115	0.5418
1	OAR1_71076363.1	66489472	A	ADD	155	-0.05668	-1.26	0.2098
1	OAR1_71110534.1	66523701	G	ADD	155	-0.02218	-0.6493	0.5171
1	OAR1_71221992.1	66643167	G	ADD	155	-0.09227	-1.967	0.05105
1	OAR1_71254279.1	66676657	A	ADD	155	-0.0365	-0.9606	0.3383
1	OAR1_71317238.1	66736830	A	ADD	155	0.01253	0.406	0.6853
1	OAR1_71367342.1	66787044	G	ADD	152	0.05319	1.425	0.1564
1	s09319.1	66819497	G	ADD	155	0.01477	0.4211	0.6743
1	OAR1_71455337.1	66872738	A	ADD	155	0.01098	0.2645	0.7917
1	OAR1_71477114.1	66892920	A	ADD	155	0.0349	2019-11-01	0.2688
1	OAR1_71521083.1	66940400	G	ADD	155	0.005398	0.1464	0.8838
1	OAR1_71579102.1	66993139	A	ADD	155	0.04348	1.038	0.3008
1	OAR1_71610348.1	67018785	A	ADD	155	0.04866	1.331	0.1851
1	s43910.1	67062156	G	ADD	155	-0.006392	-0.1975	0.8437
1	s15529.1	67105217	G	ADD	155	-0.005903	-0.1499	0.8811
1	s28113.1	67114515	G	ADD	155	-0.05797	-1.092	0.2766
1	OAR1_71742338.1	67216137	A	ADD	155	0.03974	1.356	0.1772
1	OAR1_71789985.1	67259774	A	ADD	155	0.08529	1.331	0.1853
1	OAR1_71835815.1	67303097	C	ADD	155	0.05139	1.492	0.1378
1	OAR1_71967991.1	67431170	C	ADD	155	-0.05182	-1.602	0.1113
1	OAR1_72035677.1	67499306	G	ADD	155	0.01394	0.397	0.6919
1	OAR1_72099868.1	67563681	A	ADD	155	0.04532	1.338	0.1829
1	OAR1_72149006.1	67611620	A	ADD	155	0.04858	1.201	0.2317
1	OAR1_72272469.1	67729246	G	ADD	155	-0.03922	-1.234	0.2192
1	OAR1_72324649.1	67778014	G	ADD	155	0.0798	1.796	0.07452
1	OAR1_72364642.1	67833761	A	ADD	155	-0.02808	-0.6564	0.5125
1	s45498.1	67889219	A	ADD	155	0.01889	0.5324	0.5953
1	OAR1_72471224.1	67946009	A	ADD	155	-0.007511	-0.226	0.8215
1	OAR1_72502432_X.1	67978136	G	ADD	155	-0.02867	-0.6095	0.5431
1	OAR1_72537233.1	68019190	G	ADD	155	-0.02316	-0.7243	0.47
1	s48830.1	68061632	G	ADD	155	0.06805	2.162	0.03218
1	OAR1_72618599_X.1	68101447	A	ADD	155	0.01228	0.3852	0.7007
1	OAR1_72635280.1	68118567	G	ADD	155	-0.01762	-0.5679	0.571
1	s19841.1	68190751	G	ADD	155	0.03797	0.9874	0.325
1	s66349.1	68199001	G	ADD	155	-0.01873	-0.5717	0.5684
1	OAR1_72776475.1	68250822	A	ADD	155	-0.03614	-1.138	0.2571
1	OAR1_72809819.1	68284272	A	ADD	155	0.03365	1.042	0.2993
1	s53787.1	68333165	A	ADD	155	-0.04963	-1.364	0.1746
1	OAR1_72984979.1	68457284	G	ADD	155	-0.01263	-0.3806	0.704
1	OAR1_73027197.1	68499533	A	ADD	155	0.007077	0.1182	0.9061
1	OAR1_73079598.1	68548146	A	ADD	155	0.01108	0.3292	0.7425
1	OAR1_73136920.1	68607496	C	ADD	155	-0.04821	-1.391	0.1664
1	OAR1_73149868.1	68619837	G	ADD	155	0.01858	0.4969	0.62
1	OAR1_73166924.1	68632937	A	ADD	155	-0.002941	-0.05842	0.9535
1	OAR1_73281352.1	68752161	A	ADD	155	-0.009373	-0.2548	0.7992
1	OAR1_73306625.1	68776603	G	ADD	155	0.0008607	0.02331	0.9814
1	OAR1_73366547.1	68846100	G	ADD	155	0.1248	2.075	0.03969
1	OAR1_73487891.1	68906133	A	ADD	155	0.01626	0.2427	0.8086
1	OAR1_73583793.1	68996791	A	ADD	155	-0.02561	-0.6975	0.4866
1	OAR1_73591836.1	69004560	A	ADD	155	-0.02561	-0.6975	0.4866
1	OAR1_73599185.1	69011516	G	ADD	154	-0.0247	-0.6394	0.5235
1	OAR1_73673800.1	69084171	A	ADD	155	0.006085	0.1698	0.8654
1	OAR1_73739699.1	69150214	A	ADD	155	0.01041	0.3032	0.7622
1	OAR1_73783528.1	69193825	G	ADD	155	0.02725	0.7884	0.4317
1	OAR1_73804032.1	69204205	A	ADD	155	-0.02619	-0.6657	0.5066
1	OAR1_73900697.1	69280847	A	ADD	155	-0.0002034	-0.006452	0.9949
1	OAR1_73950077.1	69327178	A	ADD	155	-0.004137	-0.1251	0.9006
1	OAR1_74015424.1	69391174	A	ADD	155	-0.01856	-0.5672	0.5714
1	OAR5_86452533.1	69437793	C	ADD	155	-0.003196	-0.08563	0.9319
1	OAR1_74065628.1	69473267	G	ADD	155	0.01239	0.3998	0.6899
1	OAR1_74168866.1	69559494	G	ADD	155	0.009569	0.2954	0.7681
1	OAR1_74222611.1	69612097	A	ADD	155	0.005249	0.169	0.866
1	OAR1_74269595.1	69657697	A	ADD	155	0.01407	0.4589	0.647
1	OAR1_74296965.1	69691810	A	ADD	155	0.01407	0.4589	0.647
1	DU351298_316.1	69741133	A	ADD	155	0.008569	0.2752	0.7835
1	OAR1_74412073.1	69793512	G	ADD	155	0.06597	1.446	0.1503
1	OAR1_74421103.1	69799470	T	ADD	155	0.04917	0.9726	0.3323
1	OAR1_74545077.1	69916433	G	ADD	155	0.07096	1.106	0.2706
1	s19318.1	69981980	G	ADD	155	0.01726	0.524	0.6011
1	s56610.1	69989039	A	ADD	155	-0.001603	-0.02104	0.9832
1	OAR1_74623022.1	69995240	G	ADD	134	-0.06568	-1.97	0.05092
1	s05498.1	70013511	C	ADD	155	0.06956	1.585	0.115
1	s72471.1	70044230	G	ADD	155	-0.04388	-1.359	0.1763
1	s03807.1	70100975	A	ADD	155	-0.01002	-0.2984	0.7658
1	s62725.1	70142145	A	ADD	155	0.06908	2.081	0.0391
1	s52589.1	70190365	A	ADD	155	0.001652	0.04409	0.9649
1	OAR1_75006164.1	70246598	G	ADD	155	-0.03466	-0.7223	0.4712
1	OAR1_75041734.1	70280560	A	ADD	155	-0.02312	-0.602	0.5481
1	s36857.1	70324117	A	ADD	155	-0.04708	-1.217	0.2254
1	s45673.1	70334455	A	ADD	155	0.08409	2.488	0.01393
1	OAR1_75114897.1	70356171	A	ADD	154	0.009079	0.2347	0.8148
1	OAR1_75169851.1	70412462	A	ADD	149	0.02534	0.6904	0.4911
1	s33679.1	70431200	G	ADD	155	0.01291	0.3966	0.6923
1	s18898.1	70435140	G	ADD	155	0.08479	2.349	0.02009
1	s53104.1	70480554	C	ADD	147	-0.006385	-0.1866	0.8523
1	OAR1_75348360.1	70518848	G	ADD	155	-0.06116	-2	0.04731
1	OAR1_75402268.1	70569291	G	ADD	155	-0.01071	-0.3381	0.7357
1	OAR1_75451234.1	70617497	A	ADD	155	-0.01857	-0.5281	0.5982
1	OAR1_75469432.1	70631985	A	ADD	155	0.03115	0.6992	0.4855
1	OAR1_75509335.1	70672331	C	ADD	155	0.07527	1.187	0.2369
1	OAR1_75653189.1	70792653	G	ADD	155	0.04716	1.467	0.1443
1	OAR1_75790685.1	70855490	A	ADD	155	0.05514	1.562	0.1205
1	s01041.1	70912898	A	ADD	155	0.009426	0.2851	0.776
1	s11889.1	70933572	A	ADD	155	0.04863	1.281	0.2022
1	s39409.1	70973689	G	ADD	155	-0.01412	-0.4602	0.646
1	s12060.1	71057388	A	ADD	155	-0.04682	-1.262	0.209
1	s74667.1	71117363	G	ADD	155	0.02431	0.7331	0.4647
1	OAR1_76085236.1	71166529	G	ADD	155	-0.01747	-0.3007	0.7641
1	s48049.1	71181766	G	ADD	155	0.005323	0.117	0.907
1	OAR1_76111336.1	71190350	G	ADD	155	0.002505	0.07945	0.9368
1	OAR1_76172248.1	71236376	C	ADD	155	0.03361	1.051	0.2948
1	s33210.1	71290013	C	ADD	155	0.003341	0.08299	0.934
1	OAR1_76290283.1	71354857	A	ADD	155	-0.07118	-2.215	0.02826
1	s09749.1	71366139	G	ADD	155	0.03736	2019-05-01	0.2954
1	s43016.1	71414691	G	ADD	155	-0.05915	-0.9456	0.3459
1	OAR1_76382311.1	71447272	A	ADD	155	-0.1435	-2.281	0.02396
1	OAR1_76413990.1	71477783	A	ADD	155	0.03901	1.178	0.2406
1	OAR1_76463728.1	71535484	G	ADD	155	0.04908	1.328	0.1861
1	s18906.1	71570769	G	ADD	143	-0.0253	-0.7135	0.4768
1	OAR1_76509296.1	71578681	C	ADD	155	-0.0005532	-0.01324	0.9895
1	OAR1_76588267.1	71650763	G	ADD	155	-0.04277	-1.204	0.2304
1	s52630.1	71693666	A	ADD	155	0.05451	1.151	0.2514
1	OAR1_76692603.1	71754163	G	ADD	155	-0.01273	-0.4085	0.6835
1	OAR1_76705673.1	71774014	A	ADD	155	-0.01826	-0.563	0.5743
1	OAR1_76777710.1	71843629	G	ADD	155	-0.001716	-0.05102	0.9594
1	OAR1_76803512.1	71869036	A	ADD	155	-0.08991	-1.957	0.05217
1	OAR1_76933661.1	71970611	A	ADD	155	-0.04735	-1.132	0.2593
1	OAR1_77014835.1	72040528	A	ADD	155	0.02125	0.4733	0.6367
1	OAR1_77026349.1	72058845	A	ADD	155	0.006247	0.1379	0.8905
1	OAR1_77069506.1	72079374	G	ADD	155	0.001778	0.05409	0.9569
1	OAR1_77147307.1	72165449	G	ADD	155	-0.02162	-0.6961	0.4874
1	OAR1_77194102.1	72209819	G	ADD	155	-0.02202	-0.5425	0.5883
1	s25340.1	72291726	A	ADD	155	0.01527	0.4793	0.6324
1	OAR1_77317272.1	72312738	A	ADD	155	0.06462	2.005	0.0467
1	OAR1_77400641.1	72343138	G	ADD	155	-0.03257	-0.9083	0.3652
1	OAR1_77436037.1	72378271	G	ADD	155	-0.03236	-1.009	0.3145
1	OAR1_77457032.1	72399188	A	ADD	155	-0.06321	-2.021	0.04506
1	OAR1_77478775.1	72419560	A	ADD	155	-0.0635	-2.033	0.04385
1	OAR1_77541835.1	72478142	G	ADD	155	-0.01616	-0.4403	0.6603
1	OAR1_77585310.1	72510225	G	ADD	155	-0.0139	-0.4064	0.685
1	OAR1_77610483.1	72536561	A	ADD	155	-0.005793	-0.1275	0.8987
1	OAR1_77619553.1	72545093	A	ADD	155	0.02581	0.6333	0.5275
1	s51599.1	72616420	A	ADD	155	0.01015	0.3261	0.7448
1	OAR1_77720985.1	72643799	G	ADD	155	-0.01535	-0.4699	0.6391
1	OAR1_77772595.1	72679557	A	ADD	155	-0.008212	-0.2508	0.8023
1	s29884.1	72735114	A	ADD	155	0.05403	1.587	0.1145
1	OAR1_77802209.1	72747283	G	ADD	155	0.06532	0.9819	0.3277
1	OAR1_77993538.1	72861751	A	ADD	155	0.01636	0.5068	0.6131
1	OAR1_78003800.1	72872132	G	ADD	155	-0.03086	-0.8886	0.3756
1	OAR1_78062139.1	72936525	G	ADD	155	0.05798	1.665	0.09807
1	OAR1_78100124.1	72974534	A	ADD	155	-0.07395	-1.768	0.07901
1	OAR1_78179789.1	73058889	A	ADD	151	0.07596	1.956	0.05231
1	OAR1_78275547.1	73161542	A	ADD	155	0.08139	2.497	0.01359
1	OAR1_78284069.1	73168961	A	ADD	155	0.03345	0.8207	0.4131
1	OAR1_78344284.1	73223929	C	ADD	155	0.05404	1.567	0.1193
1	OAR1_78460269.1	73326851	G	ADD	155	-0.02673	-0.552	0.5818
1	OAR1_78515232.1	73381470	C	ADD	155	-0.0002794	-0.007682	0.9939
1	s68272.1	73510006	A	ADD	155	0.02476	0.5844	0.5598
1	OAR1_78710993.1	73578078	A	ADD	155	0.00222	0.07232	0.9424
1	OAR1_78756638.1	73625083	C	ADD	155	-0.008911	-0.2676	0.7894
1	OAR1_78793387_X.1	73661601	A	ADD	155	0.005646	0.1735	0.8625
1	OAR1_78821366.1	73688296	A	ADD	155	0.008185	0.2277	0.8202
1	OAR1_78868061.1	73737661	G	ADD	155	0.01879	0.6145	0.5398
1	OAR1_78899290.1	73770555	A	ADD	155	1.782e-05	0.0004621	0.9996
1	OAR1_78960505_X.1	73832050	A	ADD	155	0.0134	0.4321	0.6663
1	OAR1_78979258.1	73852424	G	ADD	155	-0.00236	-0.0747	0.9406
1	OAR1_79030618.1	73905075	G	ADD	155	-0.01965	-0.5742	0.5667
1	OAR1_79060603.1	73928927	C	ADD	155	-0.01382	-0.4129	0.6803
1	OAR1_79142933.1	73950758	G	ADD	155	0.01117	0.336	0.7374
1	OAR1_79209789.1	74004005	G	ADD	155	0.04686	1.516	0.1316
1	OAR1_79249196.1	74048985	A	ADD	155	0.03201	1.043	0.2985
1	OAR1_79290834.1	74086729	A	ADD	155	0.04177	0.915	0.3616
1	OAR1_79329200_X.1	74118775	G	ADD	153	-0.02328	-0.7205	0.4723
1	OAR1_79381781.1	74174078	A	ADD	155	0.02486	0.7482	0.4555
1	OAR1_79404769.1	74196516	A	ADD	155	-0.04041	-1.196	0.2336
1	OAR1_79446392.1	74239114	G	ADD	155	0.085	2.662	0.008604
1	OAR1_79491223.1	74286134	A	ADD	155	0.0467	1957-01-01	0.1186
1	OAR1_79518018.1	74316221	A	ADD	155	0.02414	0.6508	0.5161
1	OAR1_79558061.1	74358135	A	ADD	133	0.05232	1.231	0.2207
1	OAR1_79590680.1	74386588	A	ADD	155	0.07051	1.997	0.04759
1	OAR1_79619162.1	74416132	A	ADD	155	0.01931	0.5485	0.5842
1	OAR1_79655006_X.1	74452679	G	ADD	155	-0.04201	-1.373	0.1719
1	OAR1_79688436.1	74482904	A	ADD	155	-0.03314	-0.9425	0.3474
1	OAR1_79775846.1	74542343	A	ADD	155	-0.02809	-0.9142	0.3621
1	OAR1_79819261.1	74586289	G	ADD	155	0.04502	1.113	0.2673
1	OAR1_79908508.1	74677114	A	ADD	155	0.005667	0.1736	0.8624
1	s12028.1	74711142	G	ADD	155	0.01506	0.3642	0.7162
1	OAR1_79980577.1	74749423	G	ADD	154	0.002086	0.06306	0.9498
1	OAR1_80034351.1	74807121	C	ADD	155	-0.03019	-0.9558	0.3407
1	OAR1_80065806.1	74838197	G	ADD	155	0.058	1.834	0.06864
1	s55899.1	74891045	C	ADD	155	-0.03096	-0.857	0.3928
1	OAR1_80140712.1	74912012	A	ADD	155	0.02001	0.6346	0.5267
1	OAR1_80169683.1	74956724	G	ADD	155	-0.003042	-0.09332	0.9258
1	s42905.1	75012204	A	ADD	155	0.06578	1.746	0.08283
1	OAR1_80279268.1	75070015	A	ADD	155	0.0001226	0.003553	0.9972
1	OAR1_80338579.1	75126173	A	ADD	155	0.04756	1.503	0.1349
1	OAR1_80368366.1	75153452	A	ADD	155	0.0427	0.9667	0.3352
1	OAR1_80408527.1	75192173	A	ADD	155	-0.01604	-0.372	0.7104
1	OAR1_80423494.1	75206630	A	ADD	155	-0.02045	-0.5564	0.5788
1	OAR1_80470262.1	75262964	G	ADD	155	0.006395	0.1838	0.8544
1	OAR1_80490167.1	75281943	C	ADD	155	-0.008422	-0.2419	0.8091
1	OAR1_80547642.1	75341506	A	ADD	155	-0.0204	-0.6425	0.5215
1	OAR1_80601652.1	75397890	G	ADD	155	-0.01636	-0.4357	0.6637
1	s66736.1	75461619	A	ADD	155	-0.03207	-1.009	0.3146
1	OAR1_80756487.1	75561359	A	ADD	155	-0.07545	-1.172	0.2431
1	s74470.1	75595951	A	ADD	155	-0.02244	-0.4057	0.6855
1	OAR1_80836598.1	75639963	A	ADD	155	0.07934	1.558	0.1214
1	OAR1_80897560.1	75696998	A	ADD	155	-0.0193	-0.5649	0.573
1	OAR1_80941940.1	75741027	A	ADD	155	-0.03084	-0.9292	0.3543
1	OAR1_80975486.1	75777697	G	ADD	155	-0.03924	-0.8776	0.3816
1	OAR1_81010882.1	75815312	A	ADD	155	0.03674	1.091	0.2771
1	OAR1_81064178.1	75867923	C	ADD	155	0.05784	1.692	0.09274
1	OAR1_81125140.1	75937545	G	ADD	155	0.05004	1.456	0.1476
1	OAR1_81160492.1	75981581	G	ADD	155	0.06219	1.942	0.05404
1	s43247.1	76041981	A	ADD	155	-0.009299	-0.2678	0.7892
1	OAR1_81288184.1	76108351	A	ADD	155	0.008644	0.2459	0.8061
1	OAR1_81314728.1	76132926	A	ADD	155	0.04221	1.297	0.1967
1	OAR1_81369376.1	76184718	G	ADD	155	0.02351	0.7734	0.4405
1	s43262.1	76197141	G	ADD	155	0.02169	0.686	0.4938
1	OAR1_81421530.1	76240639	A	ADD	155	-0.0233	-0.6129	0.5408
1	OAR1_81453876.1	76272189	A	ADD	155	-0.01929	-0.5674	0.5713
1	OAR1_81508823.1	76328774	A	ADD	155	0.003171	0.0934	0.9257
1	OAR1_81524696.1	76344893	A	ADD	155	-0.007667	-0.1664	0.8681
1	OAR1_81533009.1	76354339	A	ADD	155	0.009939	0.3067	0.7595
1	OAR1_81623863.1	76441533	G	ADD	155	0.0194	0.5408	0.5894
1	OAR1_81673930.1	76481339	A	ADD	155	-0.04882	-1.518	0.1312
1	OAR1_81679574.1	76487437	A	ADD	155	-0.003351	-0.1035	0.9177
1	OAR1_81699780.1	76506342	A	ADD	155	-0.02766	-0.7918	0.4297
1	OAR1_81755877.1	76560800	A	ADD	155	-0.01555	-0.4899	0.6249
1	OAR1_81833793.1	76607610	C	ADD	155	-0.03878	-0.4516	0.6522
1	OAR1_81868201.1	76642422	A	ADD	155	-0.02662	-0.8135	0.4172
1	OAR1_81888444.1	76661852	C	ADD	155	-0.05229	-0.812	0.4181
1	OAR1_81920870.1	76692575	G	ADD	155	0.02539	0.7023	0.4836
1	OAR1_82011046.1	76772898	A	ADD	155	-0.0314	-0.9745	0.3314
1	OAR1_82021326.1	76783276	A	ADD	155	0.0276	0.4631	0.644
1	OAR1_82027070.1	76789549	G	ADD	155	-0.02028	-0.5435	0.5876
1	OAR1_82047913.1	76809785	C	ADD	155	-0.002873	-0.08887	0.9293
1	OAR1_82098426.1	76851929	C	ADD	155	0.001644	0.04723	0.9624
1	s45218.1	76890451	G	ADD	155	0.005254	0.1628	0.8709
1	OAR1_82189789.1	76942179	G	ADD	155	0.007405	0.2285	0.8195
1	s06076.1	76974896	A	ADD	155	0.0216	0.573	0.5675
1	OAR1_82314549.1	77058688	A	ADD	155	0.02295	0.7302	0.4664
1	s66850.1	77119540	G	ADD	155	-0.04327	-1.238	0.2176
1	s47439.1	77144038	G	ADD	155	-0.02462	-0.8234	0.4116
1	OAR1_82408795.1	77159199	G	ADD	155	0.05584	1.791	0.07534
1	OAR1_82549525.1	77288926	G	ADD	155	-0.02388	-0.6653	0.5069
1	OAR1_82564043.1	77305957	G	ADD	155	0.02067	0.6637	0.5079
1	OAR1_82626126.1	77366538	G	ADD	155	-0.01226	-0.2854	0.7757
1	OAR1_82633593.1	77373450	C	ADD	155	-0.03194	-1.038	0.3008
1	OAR1_82696488.1	77434263	A	ADD	155	-0.03525	-1.079	0.2823
1	OAR1_82726417.1	77466451	G	ADD	155	0.02609	0.6677	0.5054
1	OAR1_82753969.1	77493694	G	ADD	155	0.09859	1.627	0.1059
1	OAR1_82785441.1	77524676	G	ADD	155	-0.02343	-0.592	0.5547
1	OAR1_82837656.1	77578198	A	ADD	155	-0.05918	-1.434	0.1536
1	OAR1_82882381.1	77624196	G	ADD	155	0.04825	1.419	0.158
1	s71563.1	77674263	A	ADD	155	-0.08361	-1.467	0.1443
1	s51517.1	77723842	G	ADD	155	-0.01171	-0.3793	0.705
1	OAR1_83030838.1	77761384	A	ADD	155	-0.0308	-0.9795	0.3289
1	OAR1_83062340.1	77794629	C	ADD	155	-0.05616	-1.317	0.19
1	OAR1_83099190.1	77832426	A	ADD	155	0.01263	0.3571	0.7215
1	OAR1_83132511.1	77865875	A	ADD	155	0.07666	1.875	0.06277
1	s60109.1	77901680	G	ADD	155	-0.0504	-1.738	0.08423
1	OAR1_83216080.1	77946622	A	ADD	155	-0.02909	-0.9532	0.342
1	OAR1_83351599_X.1	78033046	G	ADD	155	0.03878	0.9067	0.366
1	OAR1_83459803.1	78138102	G	ADD	155	-0.001611	-0.04127	0.9671
1	OAR1_83502811.1	78176803	C	ADD	155	0.01581	0.4771	0.634
1	OAR1_83548701.1	78249058	A	ADD	155	-0.01409	-0.3691	0.7126
1	s28800.1	78272945	G	ADD	155	0.04082	1.268	0.2069
1	OAR1_83602846.1	78299588	A	ADD	155	0.0202	0.5659	0.5723
1	OAR1_83667583.1	78353554	A	ADD	155	-0.02138	-0.5883	0.5572
1	OAR1_83683955.1	78369193	G	ADD	155	0.005862	0.1688	0.8662
1	OAR1_83737754.1	78427125	G	ADD	155	0.02445	0.7189	0.4733
1	OAR1_83751793.1	78442559	G	ADD	155	0.02308	0.7719	0.4414
1	OAR1_83812447.1	78508259	G	ADD	155	-0.02454	-0.6886	0.4921
1	OAR1_83872175.1	78568831	G	ADD	155	-0.04543	-0.6871	0.4931
1	OAR1_83878522.1	78575361	A	ADD	155	-0.02553	-0.4252	0.6713
1	OAR1_83939299.1	78645413	G	ADD	155	-0.04514	-0.4788	0.6328
1	OAR1_83979617.1	78674493	G	ADD	155	-0.04398	-1.275	0.2044
1	OAR1_84034525.1	78731819	A	ADD	155	-0.04181	-1.181	0.2393
1	OAR1_84053375.1	78751964	G	ADD	155	0.04398	1.376	0.1709
1	OAR1_84093727.1	78793657	C	ADD	155	0.02729	0.7223	0.4712
1	OAR1_84141424.1	78840775	C	ADD	155	-0.05387	-1.71	0.08931
1	OAR1_84193337.1	78890570	G	ADD	154	0.01212	0.3447	0.7308
1	OAR1_84220386.1	78915501	A	ADD	155	0.05855	1.373	0.1718
1	OAR1_84288805.1	79000555	A	ADD	155	0.01041	0.3175	0.7513
1	OAR1_84322183.1	79028365	G	ADD	155	-0.005873	-0.1839	0.8543
1	OAR1_84380895.1	79081549	C	ADD	155	-0.06298	-1.109	0.2693
1	OAR1_84429477.1	79128921	A	ADD	155	-0.003204	-0.0983	0.9218
1	s72345.1	79145610	A	ADD	155	0.05125	1.527	0.1289
1	OAR1_84466659.1	79165670	A	ADD	155	0.008225	0.257	0.7975
1	OAR1_84537230.1	79236253	A	ADD	154	0.01224	0.3624	0.7176
1	OAR1_84543547.1	79242848	A	ADD	155	0.0118	0.3498	0.727
1	s65352.1	79314963	A	ADD	155	0.02061	0.6696	0.5041
1	OAR1_84653316.1	79349702	G	ADD	155	-0.002724	-0.08499	0.9324
1	OAR1_84684776.1	79379319	A	ADD	155	0.05128	1.627	0.1058
1	OAR1_84711156.1	79406401	A	ADD	155	0.03824	0.8705	0.3854
1	OAR1_84737888.1	79438294	A	ADD	155	0.02112	0.7111	0.4781
1	OAR1_84802337.1	79500382	A	ADD	155	-0.0632	-0.9057	0.3665
1	OAR1_84838720.1	79539160	G	ADD	155	-0.0254	-0.7703	0.4423
1	OAR1_84872548.1	79569865	A	ADD	155	0.01244	0.4141	0.6794
1	OAR1_85050388.1	79748706	A	ADD	155	-0.03488	-0.8965	0.3714
1	OAR1_85127852_X.1	79805119	G	ADD	153	-0.02305	-0.5654	0.5726
1	OAR1_85202342.1	79889909	C	ADD	153	-0.02405	-0.666	0.5064
1	OAR1_85227163.1	79925350	G	ADD	155	-0.03787	-0.6469	0.5187
1	OAR1_85261298.1	79964281	C	ADD	155	0.02349	0.7441	0.4579
1	OAR1_85439978.1	80131555	G	ADD	155	0.04067	1.046	0.2972
1	OAR1_85487979.1	80172324	A	ADD	155	-0.1029	-1.87	0.06336
1	OAR1_85553958.1	80242341	G	ADD	155	0.0009604	0.03083	0.9754
1	OAR1_85599941.1	80284491	G	ADD	155	0.0279	0.7281	0.4677
1	OAR1_85644099.1	80333863	A	ADD	155	0.03287	0.8078	0.4205
1	OAR1_85650609.1	80341429	A	ADD	155	0.02028	0.6553	0.5133
1	s23429.1	80435976	G	ADD	155	0.03072	0.9698	0.3337
1	OAR1_85746811.1	80455249	A	ADD	155	0.0114	0.2865	0.7749
1	OAR1_85757153_X.1	80462880	G	ADD	155	-0.04147	-1.172	0.2429
1	OAR1_85892696.1	80619620	A	ADD	155	-0.002835	-0.08004	0.9363
1	s63495.1	80630686	A	ADD	155	0.00558	0.1723	0.8634
1	OAR1_85928070.1	80650928	A	ADD	155	-0.03743	-1.234	0.2192
1	OAR1_85975832.1	80705932	G	ADD	155	0.01565	0.4735	0.6366
1	OAR1_86003731.1	80723243	A	ADD	155	0.01866	0.5203	0.6036
1	OAR1_86080692.1	80801999	A	ADD	152	0.002475	0.06773	0.9461
1	OAR1_86132613.1	80844133	G	ADD	155	0.01548	0.4618	0.6449
1	OAR1_86260495.1	80963823	A	ADD	155	0.02429	0.752	0.4532
1	OAR1_86293324.1	80998054	A	ADD	155	0.01531	0.3981	0.6911
1	OAR1_86305975.1	81010755	A	ADD	155	-0.01325	-0.4224	0.6733
1	OAR1_86366957.1	81059668	A	ADD	155	-0.04208	-1.211	0.2277
1	OAR1_86394329.1	81089531	A	ADD	155	-0.07156	-1.763	0.07997
1	OAR1_86417977.1	81106920	A	ADD	155	-0.01127	-0.2788	0.7808
1	OAR1_86433231.1	81119936	G	ADD	155	-0.06709	-0.9341	0.3517
1	OAR1_86531590.1	81220840	C	ADD	155	-0.08583	-1.973	0.05036
1	OAR1_86586818.1	81272998	G	ADD	155	-0.002544	-0.07707	0.9387
1	s58277.1	81327180	A	ADD	155	0.01434	0.3395	0.7347
1	OAR1_86712802.1	81402726	G	ADD	155	0.01301	0.4154	0.6785
1	OAR1_86737634.1	81421911	A	ADD	155	-0.03395	-1.102	0.2722
1	OAR1_86820529.1	81505102	G	ADD	155	-0.01364	-0.413	0.6802
1	OAR1_86871264.1	81547416	A	ADD	155	-0.006547	-0.1944	0.8461
1	OAR1_86891635.1	81567844	G	ADD	155	0.00931	0.265	0.7914
1	s21838.1	81719675	G	ADD	155	-0.04908	-1.557	0.1216
1	OAR1_87065372.1	81774934	G	ADD	155	-0.04236	-0.5135	0.6084
1	OAR1_87136648.1	81866465	A	ADD	155	-0.03009	-0.9598	0.3387
1	OAR1_87191294.1	81948808	G	ADD	155	0.02505	0.6958	0.4876
1	OAR1_87231220.1	81992877	A	ADD	155	0.003453	0.1033	0.9179
1	OAR1_87584863.1	82336824	G	ADD	155	-0.07237	-1.904	0.05881
1	OAR1_87698282.1	82464627	G	ADD	155	-0.01761	-0.5403	0.5898
1	OAR1_87788428.1	82558593	G	ADD	155	-0.04994	-0.6813	0.4967
1	OAR1_87831489.1	82596554	A	ADD	155	-0.01365	-0.448	0.6548
1	OAR1_87905281.1	82670212	A	ADD	155	0.05637	1.455	0.1478
1	OAR1_87943078.1	82704829	A	ADD	155	-0.07291	-1.546	0.1243
1	OAR1_87956205.1	82717853	A	ADD	155	0.03686	0.8474	0.3981
1	OAR1_88012922.1	82765953	A	ADD	155	0.03577	1.122	0.2638
1	OAR1_88049636_X.1	82806808	G	ADD	155	-0.009048	-0.2719	0.7861
1	OAR1_88092654.1	82850731	A	ADD	155	0.009993	0.3164	0.7522
1	OAR1_88116694.1	82880405	G	ADD	154	-0.008993	-0.2834	0.7773
1	OAR1_88170722.1	82925316	A	ADD	155	0.01037	0.3154	0.7529
1	OAR1_88205785.1	82955829	A	ADD	155	0.04579	1.444	0.1509
1	OAR1_88215924.1	82969543	C	ADD	155	-0.0227	-0.3056	0.7603
1	OAR1_88275596.1	83030137	A	ADD	155	-0.05572	-1.283	0.2016
1	OAR1_88368669.1	83128477	A	ADD	155	0.05183	0.9622	0.3375
1	OAR1_88413743.1	83178835	G	ADD	155	0.03491	1.057	0.2921
1	OAR1_88422556.1	83187690	C	ADD	155	-0.02582	-0.692	0.49
1	OAR1_88455111.1	83219776	A	ADD	155	0.01499	0.2509	0.8022
1	OAR1_88514621.1	83289515	G	ADD	155	-0.01715	-0.5257	0.5999
1	OAR1_88571809.1	83340112	A	ADD	154	0.01915	0.5317	0.5957
1	OAR1_88608120.1	83375883	G	ADD	155	-0.01338	-0.4291	0.6685
1	OAR1_88661854.1	83431817	A	ADD	155	-0.06131	-1.788	0.07579
1	OAR1_88722215.1	83469881	G	ADD	155	-0.07981	-2.001	0.04713
1	s60124.1	83484772	A	ADD	155	-0.00614	-0.1697	0.8655
1	OAR1_88777345_X.1	83519640	C	ADD	155	-0.03133	-0.9993	0.3192
1	s70094.1	83563690	A	ADD	155	0.03339	0.6137	0.5403
1	OAR1_88855318.1	83594732	G	ADD	155	-0.05543	-1.761	0.08024
1	OAR1_88919807.1	83650202	A	ADD	155	-0.06191	-1.715	0.08848
1	OAR1_88963094.1	83692731	G	ADD	155	-0.00459	-0.1355	0.8924
1	OAR1_88995347.1	83730074	A	ADD	155	-0.04384	-1.383	0.1687
1	OAR1_89023780.1	83761564	A	ADD	155	0.05801	1.709	0.08958
1	OAR1_89059507.1	83794520	A	ADD	155	-0.05427	-1.851	0.06608
1	OAR1_89084239.1	83818945	A	ADD	155	0.03321	1.042	0.2991
1	s75690.1	83860686	G	ADD	155	-0.008738	-0.2703	0.7873
1	OAR1_89153973_X.1	83915763	A	ADD	155	0.009979	0.3392	0.7349
1	s26997.1	83961313	A	ADD	155	-0.07643	-1.359	0.1761
1	OAR1_89287467.1	84029037	A	ADD	155	0.02698	0.7822	0.4353
1	s47649.1	84092855	G	ADD	155	-0.01072	-0.3056	0.7603
1	OAR1_89387151.1	84127512	A	ADD	155	0.04554	1.348	0.1797
1	OAR1_89480816.1	84219368	A	ADD	155	-0.02855	-0.3856	0.7004
1	OAR1_89554727.1	84294814	A	ADD	155	0.01786	0.3587	0.7203
1	OAR1_89606616.1	84392176	A	ADD	155	-0.03607	-0.9799	0.3287
1	OAR1_89612976.1	84398275	G	ADD	155	0.02633	0.6563	0.5126
1	OAR1_89618577_X.1	84403907	A	ADD	155	-0.209	-2.108	0.03664
1	OAR1_89659948.1	84444718	G	ADD	155	-0.009637	-0.2397	0.8109
1	OAR1_89710528.1	84492285	C	ADD	155	-0.01519	-0.5056	0.6138
1	OAR1_89916030.1	84590398	A	ADD	155	-0.02262	-0.585	0.5594
1	OAR1_89955814.1	84628393	G	ADD	155	0.006833	0.2124	0.8321
1	s10894.1	84656546	G	ADD	155	0.0312	0.6037	0.5469
1	OAR1_90071954.1	84751715	G	ADD	155	-0.0474	-1.273	0.2051
1	OAR1_90128398.1	84811837	G	ADD	155	0.01404	0.3539	0.7239
1	s61010.1	84871417	A	ADD	155	0.02148	0.6586	0.5111
1	OAR1_90335841.1	84970296	A	ADD	155	0.0116	0.3565	0.722
1	OAR1_90400753.1	85046228	A	ADD	155	-0.01879	-0.6175	0.5379
1	DU332460_334.1	85089367	G	ADD	155	0.02382	0.7475	0.4559
1	OAR1_90451032.1	85093711	A	ADD	155	0.02031	0.6214	0.5353
1	OAR1_90512133.1	85154340	G	ADD	155	0.03318	0.8137	0.4171
1	OAR1_90546299.1	85189599	C	ADD	155	0.005784	0.1487	0.882
1	s16601.1	85315701	G	ADD	155	-0.03695	-1.106	0.2704
1	s14340.1	85405694	A	ADD	155	-0.02372	-0.4923	0.6232
1	OAR1_90720314.1	85430810	G	ADD	155	0.01407	0.446	0.6562
1	OAR1_90778867.1	85489916	A	ADD	155	0.01965	0.575	0.5661
1	OAR1_90794892.1	85505828	G	ADD	155	0.02941	0.7567	0.4504
1	OAR1_90864156.1	85575532	G	ADD	155	0.04385	1.432	0.1541
1	s70855.1	85608555	G	ADD	155	-0.009813	-0.2728	0.7854
1	s68056.1	85628149	A	ADD	155	-0.008737	-0.2733	0.785
1	s23680.1	85653903	A	ADD	155	-0.06129	-1.375	0.171
1	s70683.1	85661101	A	ADD	155	-0.03219	-0.9749	0.3312
1	s09023.1	85720864	A	ADD	155	0.02849	0.8664	0.3876
1	250506CS3900464100001_519.1	85767398	G	ADD	155	-0.02555	-0.8063	0.4214
1	OAR1_91121549.1	85813619	A	ADD	155	-0.002073	-0.06422	0.9489
1	s29628.1	85951129	G	ADD	155	-0.02254	-0.7642	0.446
1	OAR1_91294336.1	85983765	G	ADD	155	0.02549	0.8345	0.4053
1	OAR1_91326800.1	86015861	A	ADD	155	0.02549	0.8345	0.4053
1	OAR1_91392078.1	86082330	A	ADD	155	0.03655	1.145	0.254
1	s08216.1	86094095	G	ADD	155	0.01658	0.4873	0.6267
1	s26230.1	86240644	C	ADD	155	0.0422	1.344	0.1809
1	s65377.1	86265405	C	ADD	155	0.004408	0.1004	0.9202
1	OAR1_91590308.1	86292889	C	ADD	155	0.007797	0.251	0.8021
1	OAR1_91646701.1	86350067	A	ADD	155	0.02003	0.5497	0.5833
1	OAR1_91659037_X.1	86361777	A	ADD	155	0.07287	1.669	0.09725
1	OAR1_91694076.1	86397159	C	ADD	155	0.04032	1.155	0.25
1	OAR1_91728055.1	86429939	G	ADD	155	0.006393	0.1944	0.8461
1	OAR1_91766257.1	86468358	A	ADD	155	0.0288	0.9205	0.3588
1	s44749.1	86516534	A	ADD	155	0.009039	0.2657	0.7908
1	s10188.1	86560524	A	ADD	155	-0.007688	-0.2307	0.8179
1	OAR1_91885689.1	86584794	A	ADD	155	0.02215	0.6309	0.5291
1	s50459.1	86648536	A	ADD	154	-0.1652	-1.74	0.08397
1	s08146.1	86705598	C	ADD	155	0.1123	1.215	0.2264
1	OAR1_92068670.1	86763070	A	ADD	155	0.04394	1.055	0.2931
1	OAR1_92129819_X.1	86821768	C	ADD	155	-0.05333	-1.115	0.2665
1	s05043.1	86839261	A	ADD	155	-0.007292	-0.1658	0.8685
1	s29999.1	86876495	G	ADD	155	0.03229	0.979	0.3292
1	s29535.1	86961345	A	ADD	155	-0.0004404	-0.01302	0.9896
1	s31573.1	86976407	G	ADD	155	0.01448	0.4657	0.6421
1	s11362.1	87023604	G	ADD	155	0.02527	0.8194	0.4139
1	s08905.1	87036274	A	ADD	155	-0.03579	-1.071	0.2858
1	OAR1_92406738.1	87090505	G	ADD	155	0.02793	0.8549	0.394
1	OAR1_92441077.1	87121341	A	ADD	155	-0.004402	-0.09961	0.9208
1	OAR1_92448903.1	87129126	C	ADD	155	-0.006143	-0.1486	0.8821
1	OAR1_92508855.1	87155887	G	ADD	155	-0.09414	-2.132	0.0346
1	s14865.1	87179228	A	ADD	155	0.01022	0.2828	0.7778
1	OAR1_92567044.1	87216343	G	ADD	155	0.04771	1.481	0.1406
1	OAR1_92636315.1	87279858	C	ADD	155	0.02942	0.6773	0.4992
1	OAR1_92740601.1	87384757	G	ADD	155	0.04849	1.579	0.1164
1	OAR1_92837533.1	87484166	A	ADD	155	0.06242	1.597	0.1124
1	s66406.1	87663846	A	ADD	155	-0.02099	-0.6723	0.5024
1	OAR1_93124341.1	87709264	A	ADD	155	-0.01421	-0.4277	0.6695
1	OAR1_93166689.1	87753155	C	ADD	155	-0.006182	-0.1747	0.8616
1	OAR1_93219257.1	87791568	A	ADD	155	-0.01122	-0.313	0.7547
1	s57213.1	87826285	A	ADD	155	-0.03713	-1.088	0.2783
1	OAR1_93401726.1	87955210	G	ADD	155	-0.01345	-0.3793	0.705
1	s16434.1	88050421	G	ADD	155	0.02581	0.613	0.5408
1	OAR1_93589808.1	88132568	A	ADD	155	-0.01931	-0.6254	0.5326
1	OAR1_93645852.1	88167112	G	ADD	155	-0.04414	-1.333	0.1846
1	OAR1_93655488.1	88177674	A	ADD	155	0.05374	1.726	0.08648
1	OAR1_93664787.1	88186660	G	ADD	155	-0.03337	-1.013	0.3126
1	s66549.1	88287498	A	ADD	155	-0.03517	-1.062	0.29
1	s51414.1	88337592	G	ADD	155	-0.01735	-0.4827	0.63
1	s30877.1	88366446	A	ADD	155	0.02318	0.7242	0.4701
1	s42007.1	88406801	A	ADD	155	0.02933	0.9353	0.3511
1	s13298.1	88453996	G	ADD	155	0.07162	2.192	0.0299
1	s13764.1	88483339	A	ADD	155	-0.01121	-0.1628	0.8709
1	s28271.1	88490420	A	ADD	155	-0.08242	-1.934	0.05496
1	s49745.1	88536013	A	ADD	154	0.00215	0.0497	0.9604
1	OAR1_94120974.1	88557612	A	ADD	151	-0.04686	-1.355	0.1774
1	s63888.1	88642706	A	ADD	155	0.04779	2019-11-01	0.2686
1	OAR1_94235823.1	88671146	A	ADD	155	0.07133	2.301	0.02275
1	OAR1_94289328.1	88723370	A	ADD	155	-0.03596	-1.102	0.2723
1	OAR1_94322642.1	88759553	G	ADD	155	0.02217	0.6633	0.5081
1	s48855.1	88803441	A	ADD	155	0.05698	1.692	0.09268
1	s27831.1	88859875	C	ADD	155	-0.005576	-0.1808	0.8568
1	s73352.1	88891095	A	ADD	152	0.03786	1.192	0.2352
1	s17789.1	88931534	A	ADD	155	0.03964	0.7196	0.4729
1	OAR1_94538676_X.1	88975436	A	ADD	155	0.001625	0.05183	0.9587
1	OAR1_94603351.1	89040555	G	ADD	155	0.04168	0.921	0.3585
1	OAR1_94799822_X.1	89227851	G	ADD	155	0.02804	0.8336	0.4058
1	OAR1_94860183.1	89286287	A	ADD	155	0.03788	1.012	0.313
1	OAR1_95047806.1	89419206	A	ADD	155	-0.04309	-1.071	0.2858
1	OAR1_95138062.1	89509677	G	ADD	155	-0.01639	-0.4967	0.6201
1	OAR1_95180600.1	89555020	A	ADD	128	-0.0204	-0.4739	0.6364
1	OAR1_95218251.1	89592162	A	ADD	155	-0.00085	-0.02395	0.9809
1	OAR1_95260793.1	89631863	A	ADD	155	-0.01534	-0.3469	0.7291
1	s52860.1	89681874	A	ADD	155	-0.03184	-0.7884	0.4317
1	s24558.1	89696490	G	ADD	155	0.005257	0.1089	0.9134
1	OAR1_95378272.1	89740243	A	ADD	155	-0.06634	-1.033	0.3031
1	OAR1_95415929.1	89777123	A	ADD	155	0.01874	0.5961	0.552
1	OAR1_95445249.1	89807587	G	ADD	155	-0.01644	-0.495	0.6213
1	OAR1_95542935.1	89903889	A	ADD	153	0.08385	1.772	0.07846
1	OAR1_95575297.1	89930085	A	ADD	155	0.04441	0.9207	0.3587
1	OAR1_95658466_X.1	90001077	G	ADD	155	0.003636	0.09315	0.9259
1	OAR1_95723314.1	90073375	A	ADD	155	-0.03573	-1.108	0.2697
1	s00815.1	90099232	A	ADD	155	0.01621	0.492	0.6235
1	OAR1_95792179.1	90142887	A	ADD	155	-0.03093	-0.985	0.3262
1	OAR1_95809076.1	90160936	G	ADD	155	-0.01181	-0.3452	0.7304
1	s31568.1	90211328	G	ADD	155	0.01391	0.4015	0.6886
1	OAR1_95907578.1	90257337	C	ADD	155	0.01384	0.3788	0.7054
1	OAR1_96010308.1	90358877	G	ADD	155	-0.02685	-0.7156	0.4754
1	OAR1_96072427.1	90407084	G	ADD	155	-0.035	-1.066	0.288
1	OAR1_96148377.1	90491969	C	ADD	155	-0.03344	-0.7665	0.4446
1	s66236.1	90535317	A	ADD	155	-0.03802	-1.231	0.2201
1	s56191.1	90594316	G	ADD	155	0.002922	0.08546	0.932
1	s35810.1	90630943	A	ADD	155	-0.02217	-0.5941	0.5534
1	OAR1_96325332.1	90657982	G	ADD	155	-0.01685	-0.5343	0.5939
1	s46446.1	90705417	A	ADD	155	-0.02603	-0.8094	0.4196
1	OAR1_96407711.1	90743591	G	ADD	155	-0.03657	-1.086	0.279
1	OAR1_96450987.1	90784257	A	ADD	155	-0.01778	-0.4854	0.6281
1	OAR1_96507420.1	90847435	A	ADD	155	-0.01424	-0.4511	0.6526
1	OAR1_96567523.1	90909802	A	ADD	155	-0.01344	-0.221	0.8254
1	OAR1_96574677.1	90916173	G	ADD	155	-0.02054	-0.3473	0.7288
1	s46849.1	91060091	A	ADD	155	-0.01052	-0.3341	0.7388
1	s73445.1	91102925	G	ADD	155	0.04671	1.471	0.1433
1	OAR1_96827188.1	91170203	G	ADD	155	-0.0407	-1.002	0.3179
1	OAR1_96866032.1	91207938	A	ADD	155	0.07632	2.397	0.01774
1	OAR1_97029635.1	91367178	A	ADD	155	0.007773	0.2179	0.8278
1	OAR1_97199666.1	91544460	G	ADD	155	0.06135	0.6498	0.5168
1	s67307.1	91573814	G	ADD	155	0.006248	0.1869	0.852
1	s04845.1	91656502	A	ADD	155	0.009763	0.2432	0.8082
1	OAR1_97368425.1	91720577	G	ADD	155	-0.04067	-1.026	0.3064
1	OAR1_97420877.1	91765644	G	ADD	155	-0.02809	-0.8793	0.3806
1	OAR1_97455754.1	91794880	A	ADD	155	-0.04861	-1.124	0.2629
1	s33813.1	91850606	A	ADD	155	0.01464	0.4417	0.6593
1	OAR1_97526403.1	91863473	A	ADD	155	-0.00544	-0.1466	0.8837
1	OAR1_97533784.1	91870258	A	ADD	155	0.002207	0.02736	0.9782
1	OAR1_97575921.1	91907618	C	ADD	155	-0.0351	-0.9292	0.3543
1	OAR1_97622932.1	91951411	A	ADD	155	-0.01356	-0.2999	0.7647
1	s18708.1	91968198	G	ADD	155	0.007363	0.2409	0.8099
1	OAR1_97734885.1	92068054	G	ADD	155	0.02073	0.6312	0.5288
1	OAR1_97780707.1	92108779	G	ADD	155	0.002926	0.08709	0.9307
1	s68420.1	92157812	A	ADD	155	0.01327	0.4322	0.6662
1	OAR1_97871065.1	92199225	A	ADD	155	-0.00371	-0.09153	0.9272
1	OAR1_97929861.1	92258956	G	ADD	155	-0.02335	-0.7221	0.4714
1	s67398.1	92306480	A	ADD	155	0.003008	0.09471	0.9247
1	OAR1_98015213.1	92346134	A	ADD	152	-0.07389	-2.254	0.02566
1	OAR1_98050550.1	92379263	A	ADD	155	-0.04618	-1.313	0.1912
1	OAR1_98069576.1	92399048	A	ADD	155	-0.08793	-2.657	0.008732
1	OAR1_98091788.1	92420657	G	ADD	155	0.01118	0.2697	0.7878
1	OAR1_98194808.1	92516153	A	ADD	155	-0.06875	-0.8184	0.4144
1	OAR1_98210681.1	92531392	G	ADD	155	0.02122	0.6748	0.5008
1	OAR1_98252911_X.1	92570801	A	ADD	155	-0.03631	-1.096	0.2748
1	OAR1_98375496.1	92689655	G	ADD	155	0.03257	1.025	0.3072
1	OAR1_98387145.1	92704734	A	ADD	155	-0.03971	-0.8814	0.3795
1	OAR1_98453311.1	92766266	A	ADD	155	-0.03848	-1.118	0.2655
1	s10849.1	92805470	G	ADD	155	0.04019	2025-01-01	0.2132
1	s71463.1	92861378	A	ADD	155	-0.04412	-1.325	0.1871
1	s54022.1	92929578	G	ADD	155	0.04604	1.467	0.1445
1	s36197.1	92984329	A	ADD	155	-0.01632	-0.2842	0.7766
1	OAR1_98748279.1	93015294	G	ADD	155	0.0246	0.596	0.552
1	OAR1_98760723.1	93028256	T	ADD	155	0.06057	1.872	0.06313
1	s20944.1	93164296	A	ADD	155	-0.0532	-1.665	0.09806
1	OAR1_99010986.1	93191123	A	ADD	155	-0.05284	-1.501	0.1355
1	OAR1_99059147.1	93238731	G	ADD	155	0.001316	0.04062	0.9677
1	OAR1_99155862.1	93325284	A	ADD	155	-0.0364	-1.177	0.2409
1	OAR1_99192268.1	93367571	C	ADD	155	-0.0776	-1.467	0.1444
1	OAR1_99220211.1	93395366	A	ADD	155	-0.02849	-0.9694	0.3339
1	s09604.1	93453076	A	ADD	155	-0.07164	-1.261	0.2093
1	OAR1_99324339.1	93500218	A	ADD	155	-0.05401	-1.239	0.2172
1	s13622.1	93561901	A	ADD	155	-0.009139	-0.2423	0.8088
1	s71903.1	93638496	A	ADD	155	0.01919	0.4842	0.6289
1	OAR1_99502938.1	93676624	G	ADD	155	-0.0502	-1.47	0.1437
1	OAR1_99534565.1	93712074	G	ADD	155	0.02818	0.4158	0.6782
1	OAR1_99571185.1	93755255	C	ADD	154	-0.001726	-0.044	0.965
1	s59919.1	93793548	G	ADD	155	-0.001437	-0.04397	0.965
1	OAR1_99670410.1	93851367	A	ADD	155	-0.03393	-0.9535	0.3418
1	OAR1_99762260.1	93940341	C	ADD	155	0.05471	1.704	0.0905
1	OAR1_99885488.1	94039355	A	ADD	155	-0.03257	-1.066	0.288
1	OAR1_99899727.1	94050486	A	ADD	155	0.04097	1.165	0.246
1	s47850.1	94162391	G	ADD	155	0.04817	1.433	0.1538
1	s70940.1	94206987	G	ADD	155	0.0333	0.9984	0.3197
1	s29576.1	94217619	A	ADD	155	-0.0801	-2.508	0.01319
1	s29665.1	94289129	C	ADD	155	0.0103	0.3079	0.7586
1	s09080.1	94310141	A	ADD	155	-0.08457	-1.84	0.06774
1	OAR1_100197637.1	94332471	G	ADD	155	0.05811	1991-01-01	0.05804
1	s67278.1	94377572	G	ADD	155	-0.006369	-0.157	0.8755
1	OAR1_100326881.1	94466756	A	ADD	155	0.007636	0.2294	0.8189
1	OAR1_100380276.1	94498911	G	ADD	155	0.01603	0.5307	0.5964
1	s27394.1	94526647	C	ADD	155	-0.04397	-1.062	0.2901
1	OAR1_100440876.1	94550859	G	ADD	155	-0.0137	-0.4536	0.6508
1	s10227.1	94645894	G	ADD	155	-0.03392	-1.037	0.3014
1	OAR1_100651420.1	94722198	A	ADD	155	-0.05218	-1.602	0.1112
1	OAR1_100659997.1	94731106	A	ADD	155	-0.04956	-1.46	0.1464
1	OAR1_100718698.1	94793784	G	ADD	155	0.04713	1.239	0.2174
1	s72240.1	94802323	A	ADD	155	-0.01623	-0.4898	0.625
1	OAR1_100577509.1	94806594	A	ADD	155	-0.01282	-0.3467	0.7293
1	OAR1_100765315.1	94837526	G	ADD	155	0.007467	0.2331	0.816
1	s71557.1	94876627	A	ADD	155	-0.1121	-2.068	0.04037
1	OAR1_100874172.1	94940617	A	ADD	155	-0.02751	-0.8269	0.4096
1	OAR1_100902447.1	94973180	A	ADD	155	-0.02544	-0.2106	0.8335
1	OAR1_100921673.1	94993712	A	ADD	155	0.05464	1.051	0.2948
1	OAR1_101357689.1	95153594	G	ADD	155	0.03028	0.9313	0.3532
1	OAR1_101371162.1	95172795	G	ADD	155	-0.05442	-1.639	0.1033
1	OAR1_101551222.1	95265747	G	ADD	155	0.0153	0.4238	0.6723
1	OAR1_101615899_X.1	95339264	A	ADD	138	-0.01486	-0.3148	0.7534
1	OAR1_101648887.1	95369397	A	ADD	155	0.03317	1.023	0.3081
1	s27653.1	95455819	G	ADD	155	-0.01251	-0.3919	0.6957
1	s30347.1	95497214	G	ADD	155	-0.04853	-1.637	0.1038
1	s75453.1	95578747	G	ADD	155	0.01562	0.4908	0.6243
1	OAR1_101890858.1	95617371	G	ADD	155	-0.03377	-1.008	0.3151
1	OAR1_101903895.1	95629807	A	ADD	155	-0.01387	-0.3814	0.7035
1	OAR1_102019027.1	95740733	A	ADD	155	0.02081	0.6884	0.4923
1	OAR1_102034346.1	95758285	A	ADD	155	0.03477	0.7902	0.4307
1	OAR1_102071635.1	95792924	C	ADD	155	0.003895	0.1176	0.9065
1	OAR1_102129382.1	95846720	G	ADD	155	0.03387	1.135	0.2581
1	DU232924_365.1	95879017	G	ADD	155	-0.04945	-1.134	0.2585
1	OAR1_102225758.1	95939100	A	ADD	155	-0.06619	-1.57	0.1186
1	OAR1_102255542.1	95967558	G	ADD	155	-0.01233	-0.3886	0.6981
1	s32322.1	96005302	C	ADD	155	-0.009451	-0.309	0.7578
1	s73440.1	96067482	A	ADD	155	-0.08407	-0.9356	0.351
1	s54125.1	96084447	A	ADD	155	0.0008501	0.02977	0.9763
1	OAR1_102453321.1	96168516	A	ADD	155	0.02073	0.5277	0.5985
1	s20863.1	96216737	G	ADD	155	-0.01567	-0.3975	0.6915
1	s23589.1	96223081	A	ADD	154	0.04315	1.412	0.16
1	OAR1_102657756.1	96329082	G	ADD	155	0.04823	1.452	0.1487
1	OAR1_102571136.1	96341598	G	ADD	155	-0.07683	-1.62	0.1073
1	OAR1_102720326.1	96346369	G	ADD	155	0.01481	0.3967	0.6922
1	OAR1_102765359.1	96402236	C	ADD	151	-0.01766	-0.4894	0.6253
1	OAR1_102798353.1	96412845	C	ADD	155	0.06547	1.918	0.05704
1	s31834.1	96426120	A	ADD	155	0.005146	0.1514	0.8799
1	OAR1_102870109.1	96463784	A	ADD	155	-0.0005845	-0.01518	0.9879
1	s42405.1	96523442	A	ADD	155	0.01107	0.2814	0.7788
1	OAR1_103051402.1	96650555	G	ADD	155	-0.1127	-2.097	0.03764
1	OAR1_103183067.1	96782015	A	ADD	155	0.02252	0.639	0.5238
1	OAR1_103199431.1	96798052	G	ADD	155	0.0517	1.547	0.1239
1	DU344050_171.1	96806235	A	ADD	155	-0.0349	-1.054	0.2935
1	s25125.1	96847814	A	ADD	155	0.03157	0.6817	0.4964
1	OAR1_103343127.1	96860276	G	ADD	155	0.01296	0.4278	0.6694
1	OAR1_103393742.1	96909929	G	ADD	155	0.1064	2.878	0.004577
1	OAR1_103420822.1	96934926	G	ADD	155	-0.04911	-1.232	0.2197
1	OAR1_103445194.1	96960192	A	ADD	155	-0.041	-0.9738	0.3317
1	OAR1_103547224.1	97033682	G	ADD	155	0.045	1.148	0.2526
1	OAR1_103772253.1	97192711	A	ADD	155	-0.05781	-0.8457	0.3991
1	OAR1_103790218.1	97209577	C	ADD	155	0.03191	0.4626	0.6443
1	OAR1_103842407.1	97278922	A	ADD	155	-0.01474	-0.4628	0.6442
1	OAR1_103872786.1	97314205	A	ADD	155	0.01563	0.2209	0.8255
1	s57208.1	97472681	G	ADD	155	0.005211	0.1375	0.8909
1	OAR1_104036819.1	97501025	G	ADD	155	-0.003139	-0.08854	0.9296
1	OAR1_104096524.1	97563934	A	ADD	155	-0.041	-1.345	0.1805
1	DU271929_382.1	97580021	C	ADD	154	-0.02547	-0.8281	0.4089
1	s12181.1	97587262	G	ADD	155	0.02071	0.5641	0.5735
1	s72122.1	97627565	A	ADD	155	0.005235	0.1674	0.8673
1	s30100.1	97688412	G	ADD	155	-0.001149	-0.03233	0.9743
1	OAR1_104272909.1	97777084	G	ADD	155	-0.01274	-0.3457	0.7301
1	s53706.1	97808486	C	ADD	155	-0.05981	-1.929	0.05558
1	s58747.1	97853329	A	ADD	152	0.05317	1.447	0.1499
1	OAR1_104439888.1	97882373	G	ADD	155	-0.02506	-0.6328	0.5278
1	OAR1_104544639.1	97987628	A	ADD	155	-0.00293	-0.08541	0.932
1	OAR1_104579485.1	98024109	A	ADD	155	0.01929	0.4601	0.6461
1	OAR1_104589897.1	98034129	G	ADD	155	0.008153	0.2475	0.8049
1	s19579.1	98089781	A	ADD	155	-0.03126	-0.7827	0.435
1	OAR1_104682161.1	98117138	A	ADD	155	0.009078	0.2587	0.7963
1	OAR1_104707561.1	98142631	G	ADD	155	-0.03482	-0.9554	0.3409
1	s47338.1	98211805	C	ADD	155	0.007275	0.2408	0.81
1	s28409.1	98252334	G	ADD	155	-0.006637	-0.2103	0.8337
1	OAR1_104822875.1	98259388	G	ADD	155	0.05453	1.695	0.09206
1	OAR1_105078097.1	98412220	A	ADD	155	-0.007692	-0.2498	0.8031
1	s58109.1	98476073	A	ADD	155	-0.07239	-1.77	0.07882
1	s58036.1	98554933	A	ADD	155	0.1295	0.9266	0.3556
1	OAR1_105916901.1	98698690	G	ADD	155	-0.01127	-0.2983	0.7659
1	DU427993_302.1	98778433	G	ADD	155	0.02378	0.6031	0.5474
1	s31394.1	98836848	A	ADD	155	-0.002986	-0.0918	0.927
1	OAR1_106079123.1	98863481	G	ADD	155	-0.0196	-0.417	0.6772
1	s53969.1	98931858	A	ADD	155	-0.1155	-1.833	0.06874
1	OAR1_106285844.1	99008247	G	ADD	155	-0.07075	-2.23	0.0272
1	s48043.1	99024896	G	ADD	155	-0.08053	-2.379	0.01859
1	OAR1_106359397.1	99077958	C	ADD	155	-0.0192	-0.2521	0.8013
1	OAR1_106383900_X.1	99103421	A	ADD	155	0.03791	1.004	0.3172
1	OAR1_106406464.1	99129941	A	ADD	155	-0.002844	-0.08568	0.9318
1	OAR1_106441886.1	99163058	A	ADD	155	-0.009172	-0.2613	0.7942
1	s55590.1	99223381	C	ADD	155	-0.008435	-0.2209	0.8255
1	DU295978_729.1	99283857	G	ADD	155	-0.01066	-0.254	0.7999
1	OAR1_106674862.1	99393734	A	ADD	155	0.005411	0.1727	0.8631
1	OAR1_106707700.1	99427983	A	ADD	155	-0.07206	-1.235	0.2186
1	s09516.1	99470201	G	ADD	155	-0.001301	-0.03553	0.9717
1	s13860.1	99545758	G	ADD	155	0.03777	1.007	0.3156
1	OAR1_106884058.1	99602130	C	ADD	155	0.03285	0.7493	0.4549
1	OAR1_106946819.1	99667634	A	ADD	155	-0.007932	-0.2397	0.8109
1	OAR1_106967184.1	99687358	G	ADD	155	0.01282	0.2843	0.7766
1	OAR1_107103247.1	99799572	G	ADD	155	-0.01018	-0.2892	0.7728
1	OAR1_107139545.1	99832319	A	ADD	155	-0.0499	-1.247	0.2143
1	DU461176_154.1	99896856	G	ADD	155	0.02793	0.7253	0.4694
1	OAR1_107239370.1	99931717	A	ADD	155	-0.08634	-1.833	0.06871
1	OAR1_107287431.1	99972078	G	ADD	155	-0.01638	-0.4994	0.6182
1	s16015.1	100001324	A	ADD	155	-0.02325	-0.7806	0.4362
1	OAR1_107354355.1	100036439	A	ADD	155	0.02395	0.6794	0.4979
1	OAR1_107415569.1	100102493	T	ADD	155	0.00501	0.1483	0.8823
1	s41776.1	100117532	A	ADD	155	-0.03673	-1.064	0.2891
1	s39873.1	100153143	A	ADD	155	-0.0813	-1.982	0.04929
1	OAR1_107504871.1	100185774	G	ADD	155	0.004887	0.1365	0.8916
1	OAR1_107512651.1	100193918	G	ADD	147	0.02901	0.5664	0.572
1	OAR1_107574976.1	100255386	G	ADD	155	0.006196	0.1801	0.8573
1	OAR1_107588571.1	100269214	A	ADD	155	-0.0007662	-0.02136	0.983
1	OAR1_107634967.1	100318127	A	ADD	155	0.01441	0.4468	0.6556
1	OAR1_107666073.1	100350621	G	ADD	155	0.000403	0.007925	0.9937
1	s14189.1	100408928	A	ADD	155	0.05404	1.324	0.1876
1	s17259.1	100417664	A	ADD	155	-0.008455	-0.07901	0.9371
1	OAR1_107797839.1	100477080	C	ADD	155	0.03328	0.8263	0.4099
1	OAR1_107829996.1	100506920	G	ADD	155	0.03313	1.104	0.2714
1	s71483.1	100551565	G	ADD	155	0.01916	0.2844	0.7765
1	s75820.1	100644305	G	ADD	155	0.01729	0.4791	0.6326
1	OAR1_107977315.1	100661315	A	ADD	155	-0.008198	-0.2557	0.7986
1	s62343.1	100713451	C	ADD	155	0.07349	1.208	0.2289
1	s38341.1	100878750	G	ADD	155	0.008559	0.1516	0.8797
1	DU390992_212.1	101012030	A	ADD	155	0.02692	0.8072	0.4208
1	s71474.1	101057409	A	ADD	155	-0.008681	-0.2806	0.7794
1	s41461.1	101066880	A	ADD	155	0.006221	0.1928	0.8473
1	s00446.1	101073923	G	ADD	155	0.0007597	0.01983	0.9842
1	s46875.1	101083961	C	ADD	155	-0.008385	-0.2534	0.8003
1	OAR1_108602541.1	101201026	A	ADD	155	-0.07713	-0.8164	0.4155
1	s55110.1	101230835	A	ADD	155	-0.0007066	-0.02112	0.9832
1	s09926.1	101341869	A	ADD	155	-0.03396	-1.056	0.2924
[truncated: 47,205 more rows]

## Sheet: Adjusted P-value
CHR	SNP	UNADJ	GC	BONF	HOLM	SIDAK_SS	SIDAK_SD	FDR_BH	FDR_BY
13	OAR13_41982854.1	3.507e-05	3.507e-05	1	1	0.8219	0.8219	1	1
18	s64819.1	4.414e-05	4.414e-05	1	1	0.886	0.886	1	1
9	s01999.1	6.316e-05	6.316e-05	1	1	0.9553	0.9553	1	1
25	s70071.1	9.566e-05	9.566e-05	1	1	0.991	0.991	1	1
4	s27060.1	0.000109	0.000109	1	1	0.9953	0.9953	1	1
3	OAR3_191361937.1	0.000127	0.000127	1	1	0.9981	0.9981	1	1
10	OAR10_33047233.1	0.0001738	0.0001738	1	1	0.9998	0.9998	1	1
10	s25966.1	0.0001893	0.0001893	1	1	0.9999	0.9999	1	1
24	s60009.1	0.0002039	0.0002039	1	1	1	1	1	1
5	OAR5_42190171.1	0.0002281	0.0002281	1	1	1	1	1	1
1	OAR1_66529236.1	0.0002526	0.0002526	1	1	1	1	1	1
8	s45189.1	0.0003048	0.0003048	1	1	1	1	1	1
7	OAR7_42839195.1	0.000306	0.000306	1	1	1	1	1	1
3	OAR3_53272070.1	0.0003138	0.0003138	1	1	1	1	1	1
3	s72997.1	0.0003461	0.0003461	1	1	1	1	1	1
7	OAR7_79019736.1	0.0004019	0.0004019	1	1	1	1	1	1
2	OAR2_175081287.1	0.0004286	0.0004286	1	1	1	1	1	1
18	OAR18_8117260.1	0.00045	0.00045	1	1	1	1	1	1
9	OAR9_17631011_X.1	0.0004836	0.0004836	1	1	1	1	1	1
8	OAR8_270360.1	0.0004939	0.0004939	1	1	1	1	1	1
9	s14811.1	0.0004996	0.0004996	1	1	1	1	1	1
18	OAR18_8064873.1	0.0005354	0.0005354	1	1	1	1	1	1
20	s54709.1	0.000577	0.000577	1	1	1	1	1	1
27	OARX_38777888.1	0.0005827	0.0005827	1	1	1	1	1	1
7	s03550.1	0.0006597	0.0006597	1	1	1	1	1	1
25	s00798.1	0.0006648	0.0006648	1	1	1	1	1	1
25	OAR25_2754057.1	0.0007009	0.0007009	1	1	1	1	1	1
6	OAR6_57872240.1	0.0007092	0.0007092	1	1	1	1	1	1
21	s65606.1	0.0007336	0.0007336	1	1	1	1	1	1
3	s57836.1	0.0007536	0.0007536	1	1	1	1	1	1
11	OAR11_42313711.1	0.0007677	0.0007677	1	1	1	1	1	1
11	s57800.1	0.0007819	0.0007819	1	1	1	1	1	1
8	s23660.1	0.0008211	0.0008211	1	1	1	1	1	1
20	OAR20_4129725.1	0.0008425	0.0008425	1	1	1	1	1	1
3	s53611.1	0.0008801	0.0008801	1	1	1	1	1	1
4	OAR4_60654041.1	0.0009107	0.0009107	1	1	1	1	1	1
9	OAR9_49721243.1	0.0009226	0.0009226	1	1	1	1	1	1
6	OAR6_80493612.1	0.0009854	0.0009854	1	1	1	1	1	1
8	OAR8_63882477.1	0.0009906	0.0009906	1	1	1	1	1	1
9	OAR9_25927499.1	0.001015	0.001015	1	1	1	1	1	1
2	OAR2_137770036.1	0.001139	0.001139	1	1	1	1	1	1
14	s62089.1	0.001141	0.001141	1	1	1	1	1	1
12	OAR12_41931296.1	0.001141	0.001141	1	1	1	1	1	1
2	OAR2_116423980.1	0.001224	0.001224	1	1	1	1	1	1
1	s54610.1	0.001234	0.001234	1	1	1	1	1	1
9	OAR9_61830651.1	0.001293	0.001293	1	1	1	1	1	1
2	OAR2_191269884.1	0.001298	0.001298	1	1	1	1	1	1
27	DU435115_188.1	0.00134	0.00134	1	1	1	1	1	1
4	OAR4_51872478.1	0.001347	0.001347	1	1	1	1	1	1
10	OAR10_23032401.1	0.001412	0.001412	1	1	1	1	1	1
1	s30252.1	0.001433	0.001433	1	1	1	1	1	1
20	OAR20_4008019.1	0.001467	0.001467	1	1	1	1	1	1
4	s25388.1	0.001527	0.001527	1	1	1	1	1	1
23	OAR23_11233730.1	0.001527	0.001527	1	1	1	1	1	1
3	s50340.1	0.001532	0.001532	1	1	1	1	1	1
5	s64960.1	0.001536	0.001536	1	1	1	1	1	1
27	OARX_79448969.1	0.001783	0.001783	1	1	1	1	1	1
7	OAR7_52575564.1	0.001784	0.001784	1	1	1	1	1	1
2	OAR2_154888292.1	0.001872	0.001872	1	1	1	1	1	1
2	OAR2_119604666.1	0.001889	0.001889	1	1	1	1	1	1
10	OAR10_41929999.1	0.001908	0.001908	1	1	1	1	1	1
2	s74514.1	0.001948	0.001948	1	1	1	1	1	1
11	OAR11_3988920.1	0.001954	0.001954	1	1	1	1	1	1
6	s03639.1	0.001991	0.001991	1	1	1	1	1	1
4	s02832.1	0.001995	0.001995	1	1	1	1	1	1
3	s56571.1	0.002028	0.002028	1	1	1	1	1	1
15	OAR15_67377343_X.1	0.002069	0.002069	1	1	1	1	1	1
3	OAR3_88274829.1	0.002093	0.002093	1	1	1	1	1	1
13	s35531.1	0.002098	0.002098	1	1	1	1	1	1
21	OAR21_9586492.1	0.002138	0.002138	1	1	1	1	1	1
13	OAR13_8711245.1	0.002151	0.002151	1	1	1	1	1	1
21	OAR21_11136647.1	0.002158	0.002158	1	1	1	1	1	1
13	s09060.1	0.002168	0.002168	1	1	1	1	1	1
1	s67944.1	0.002185	0.002185	1	1	1	1	1	1
2	OAR2_152343380.1	0.002187	0.002187	1	1	1	1	1	1
8	s46680.1	0.002232	0.002232	1	1	1	1	1	1
25	OAR25_38442042.1	0.002275	0.002275	1	1	1	1	1	1
3	s22632.1	0.002309	0.002309	1	1	1	1	1	1
15	OAR15_31864318.1	0.00234	0.00234	1	1	1	1	1	1
13	s36887.1	0.002344	0.002344	1	1	1	1	1	1
17	OAR17_34633926_X.1	0.002348	0.002348	1	1	1	1	1	1
2	s75545.1	0.002368	0.002368	1	1	1	1	1	1
26	OAR26_25681104.1	0.0024	0.0024	1	1	1	1	1	1
22	s76017.1	0.002428	0.002428	1	1	1	1	1	1
10	s16014.1	0.002437	0.002437	1	1	1	1	1	1
18	s41470.1	0.002449	0.002449	1	1	1	1	1	1
2	s42338.1	0.002457	0.002457	1	1	1	1	1	1
7	s02184.1	0.002458	0.002458	1	1	1	1	1	1
1	OAR1_114418178.1	0.002478	0.002478	1	1	1	1	1	1
11	s27976.1	0.002486	0.002486	1	1	1	1	1	1
2	OAR2_136140871.1	0.002529	0.002529	1	1	1	1	1	1
17	OAR17_21379471.1	0.002576	0.002576	1	1	1	1	1	1
1	OAR1_137524319.1	0.002609	0.002609	1	1	1	1	1	1
18	OAR18_7590362.1	0.002637	0.002637	1	1	1	1	1	1
23	s62451.1	0.002666	0.002666	1	1	1	1	1	1
7	OAR7_66814857.1	0.002673	0.002673	1	1	1	1	1	1
21	s14192.1	0.002694	0.002694	1	1	1	1	1	1
10	s58789.1	0.002704	0.002704	1	1	1	1	1	1
22	s07699.1	0.002713	0.002713	1	1	1	1	1	1
16	s72154.1	0.002738	0.002738	1	1	1	1	1	1
27	s63659.1	0.002779	0.002779	1	1	1	1	1	1
13	s41868.1	0.002793	0.002793	1	1	1	1	1	1
9	OAR9_35880400.1	0.002846	0.002846	1	1	1	1	1	1
1	s59842.1	0.002869	0.002869	1	1	1	1	1	1
13	s31539.1	0.00287	0.00287	1	1	1	1	1	1
16	OAR16_25699112.1	0.002895	0.002895	1	1	1	1	1	1
23	s47100.1	0.002935	0.002935	1	1	1	1	1	1
3	OAR3_57803870.1	0.002964	0.002964	1	1	1	1	1	1
16	OAR16_13935744.1	0.002971	0.002971	1	1	1	1	1	1
17	OAR17_22334380.1	0.002989	0.002989	1	1	1	1	1	1
1	s12827.1	0.002993	0.002993	1	1	1	1	1	1
9	OAR9_22475183.1	0.002995	0.002995	1	1	1	1	1	1
17	OAR17_17506704.1	0.003004	0.003004	1	1	1	1	1	1
6	OAR6_52156577.1	0.003006	0.003006	1	1	1	1	1	1
8	OAR8_27562398.1	0.003012	0.003012	1	1	1	1	1	1
1	s35781.1	0.003049	0.003049	1	1	1	1	1	1
16	OAR16_20384474.1	0.003061	0.003061	1	1	1	1	1	1
3	OAR3_191077623.1	0.003078	0.003078	1	1	1	1	1	1
21	s17503.1	0.003091	0.003091	1	1	1	1	1	1
2	OAR2_150599312.1	0.003126	0.003126	1	1	1	1	1	1
17	OAR17_58702407.1	0.00313	0.00313	1	1	1	1	1	1
8	OAR8_54101470.1	0.003146	0.003146	1	1	1	1	1	1
3	OAR3_171581287.1	0.003157	0.003157	1	1	1	1	1	1
2	OAR2_150736424.1	0.003166	0.003166	1	1	1	1	1	1
2	OAR2_96226156.1	0.003198	0.003198	1	1	1	1	1	1
27	s70544.1	0.003255	0.003255	1	1	1	1	1	1
9	OAR9_92928353.1	0.003272	0.003272	1	1	1	1	1	1
10	OAR10_53115987.1	0.003279	0.003279	1	1	1	1	1	1
5	OAR5_63776394.1	0.003295	0.003295	1	1	1	1	1	1
19	OAR19_28925600.1	0.003306	0.003306	1	1	1	1	1	1
9	OAR9_78759022.1	0.003309	0.003309	1	1	1	1	1	1
2	OAR2_172855790.1	0.003347	0.003347	1	1	1	1	1	1
18	s51980.1	0.003358	0.003358	1	1	1	1	1	1
5	OAR5_112731105.1	0.003372	0.003372	1	1	1	1	1	1
11	OAR11_15466651.1	0.003391	0.003391	1	1	1	1	1	1
2	s03285.1	0.003407	0.003407	1	1	1	1	1	1
21	OAR21_23906179.1	0.003412	0.003412	1	1	1	1	1	1
3	s01931.1	0.003428	0.003428	1	1	1	1	1	1
5	OAR5_30413633.1	0.003547	0.003547	1	1	1	1	1	1
4	OAR4_52294221_X.1	0.003601	0.003601	1	1	1	1	1	1
5	s74050.1	0.003637	0.003637	1	1	1	1	1	1
16	OAR16_67581835.1	0.003641	0.003641	1	1	1	1	1	1
7	s21869.1	0.003667	0.003667	1	1	1	1	1	1
6	s41880.1	0.003702	0.003702	1	1	1	1	1	1
10	OAR10_36746264.1	0.003716	0.003716	1	1	1	1	1	1
13	s59759.1	0.003751	0.003751	1	1	1	1	1	1
4	OAR4_49064184.1	0.003771	0.003771	1	1	1	1	1	1
3	OAR3_6617295.1	0.003772	0.003772	1	1	1	1	1	1
13	OAR13_85809151.1	0.003779	0.003779	1	1	1	1	1	1
15	OAR15_15978086.1	0.00379	0.00379	1	1	1	1	1	1
23	OAR23_4498348.1	0.003804	0.003804	1	1	1	1	1	1
16	s25076.1	0.003839	0.003839	1	1	1	1	1	1
2	OAR2_172058893.1	0.003848	0.003848	1	1	1	1	1	1
27	s57247.1	0.003856	0.003856	1	1	1	1	1	1
16	s58725.1	0.003938	0.003938	1	1	1	1	1	1
1	OAR1_186167236.1	0.003958	0.003958	1	1	1	1	1	1
27	s10517.1	0.003968	0.003968	1	1	1	1	1	1
13	OAR13_45289951.1	0.00399	0.003991	1	1	1	1	1	1
21	OAR21_24102988.1	0.003991	0.00399	1	1	1	1	1	1
3	OAR3_182622505_X.1	0.004031	0.004031	1	1	1	1	1	1
6	OAR6_109145226.1	0.004045	0.004045	1	1	1	1	1	1
14	s53928.1	0.00406	0.00406	1	1	1	1	1	1
13	s50154.1	0.004071	0.004071	1	1	1	1	1	1
1	OAR1_172690647.1	0.004086	0.004086	1	1	1	1	1	1
12	OAR12_49664773.1	0.004117	0.004117	1	1	1	1	1	1
16	OAR16_58683964.1	0.004158	0.004158	1	1	1	1	1	1
4	OAR4_77707484.1	0.004166	0.004166	1	1	1	1	1	1
8	OAR8_68402162.1	0.004169	0.004169	1	1	1	1	1	1
5	OAR5_83227481.1	0.004171	0.004171	1	1	1	1	1	1
8	OAR8_64366310.1	0.004185	0.004185	1	1	1	1	1	1
25	DU426825_402.1	0.004221	0.004221	1	1	1	1	1	1
23	s43526.1	0.004231	0.004231	1	1	1	1	1	1
2	OAR2_159090367.1	0.004268	0.004268	1	1	1	1	1	1
1	OAR1_126181183.1	0.004275	0.004275	1	1	1	1	1	1
27	OARX_15658171.1	0.00439	0.00439	1	1	1	1	1	1
2	s64692.1	0.004425	0.004425	1	1	1	1	1	1
4	OAR4_80559387.1	0.004438	0.004438	1	1	1	1	1	1
1	OAR1_157551151_X.1	0.004467	0.004467	1	1	1	1	1	1
8	OAR8_40769885.1	0.00447	0.00447	1	1	1	1	1	1
19	s67949.1	0.004476	0.004476	1	1	1	1	1	1
9	OAR9_70311785.1	0.004497	0.004497	1	1	1	1	1	1
1	OAR1_103393742.1	0.004577	0.004577	1	1	1	1	1	1
3	OAR3_118383093.1	0.004604	0.004604	1	1	1	1	1	1
10	OAR10_60310062.1	0.004609	0.004609	1	1	1	1	1	1
11	OAR11_14457337.1	0.004617	0.004617	1	1	1	1	1	1
9	OAR9_46983424.1	0.004639	0.004639	1	1	1	1	1	1
3	OAR3_205245728.1	0.004663	0.004663	1	1	1	1	1	1
15	OAR15_62680174.1	0.004687	0.004687	1	1	1	1	1	1
7	OAR7_65772265.1	0.004691	0.004691	1	1	1	1	1	1
26	s16089.1	0.004718	0.004718	1	1	1	1	1	1
9	s63485.1	0.004748	0.004748	1	1	1	1	1	1
18	OAR18_5630311.1	0.004768	0.004768	1	1	1	1	1	1
9	OAR9_16258788.1	0.004818	0.004818	1	1	1	1	1	1
17	OAR17_16567898.1	0.004822	0.004822	1	1	1	1	1	1
3	OAR3_132066295.1	0.00486	0.00486	1	1	1	1	1	1
26	s00223.1	0.004863	0.004863	1	1	1	1	1	1
12	OAR12_21512884.1	0.00488	0.00488	1	1	1	1	1	1
4	OAR4_60531318.1	0.004886	0.004886	1	1	1	1	1	1
26	s60712.1	0.004913	0.004913	1	1	1	1	1	1
11	OAR11_42706416.1	0.004915	0.004915	1	1	1	1	1	1
4	OAR4_28290882.1	0.004927	0.004927	1	1	1	1	1	1
15	OAR15_18960178.1	0.004995	0.004995	1	1	1	1	1	1
18	OAR18_12687370.1	0.005007	0.005007	1	1	1	1	1	1
2	s31977.1	0.005007	0.005007	1	1	1	1	1	1
2	s47274.1	0.005052	0.005052	1	1	1	1	1	1
8	OAR8_25620088.1	0.005066	0.005066	1	1	1	1	1	1
17	OAR17_8556139.1	0.005092	0.005092	1	1	1	1	1	1
23	OAR23_57543161.1	0.005122	0.005122	1	1	1	1	1	1
1	s38369.1	0.005162	0.005162	1	1	1	1	1	1
23	OAR23_4514364.1	0.005172	0.005172	1	1	1	1	1	1
4	s26577.1	0.00521	0.00521	1	1	1	1	1	1
27	OARX_102896730.1	0.00521	0.00521	1	1	1	1	1	1
1	s34112.1	0.005214	0.005214	1	1	1	1	1	1
2	s56664.1	0.005245	0.005245	1	1	1	1	1	1
2	OAR2_150766633_X.1	0.005248	0.005248	1	1	1	1	1	1
24	OAR24_22279571.1	0.005249	0.005249	1	1	1	1	1	1
16	OAR16_22338064.1	0.005249	0.005249	1	1	1	1	1	1
12	s34847.1	0.005276	0.005276	1	1	1	1	1	1
10	OAR10_56662563.1	0.005286	0.005286	1	1	1	1	1	1
17	OAR17_19096796.1	0.005293	0.005331	1	1	1	1	1	1
18	OAR18_5595887_X.1	0.005302	0.005293	1	1	1	1	1	1
7	s37221.1	0.005331	0.005302	1	1	1	1	1	1
23	OAR23_56537441.1	0.005356	0.005356	1	1	1	1	1	1
9	s04770.1	0.005366	0.005366	1	1	1	1	1	1
6	OAR6_52683990.1	0.005369	0.005369	1	1	1	1	1	1
13	OAR13_16575159.1	0.005463	0.005463	1	1	1	1	1	1
22	OAR22_28633613.1	0.005493	0.005493	1	1	1	1	1	1
2	s25924.1	0.005493	0.005493	1	1	1	1	1	1
4	OAR4_45113476.1	0.005533	0.005534	1	1	1	1	1	1
21	OAR21_24084777.1	0.005534	0.005533	1	1	1	1	1	1
4	s61894.1	0.005544	0.005544	1	1	1	1	1	1
3	s76002.1	0.005544	0.005544	1	1	1	1	1	1
2	s61986.1	0.005555	0.005555	1	1	1	1	1	1
2	s24594.1	0.00558	0.00558	1	1	1	1	1	1
4	OAR4_35241088.1	0.005585	0.005585	1	1	1	1	1	1
13	OAR13_38704338.1	0.005624	0.005624	1	1	1	1	1	1
9	OAR9_35242474_X.1	0.005635	0.005635	1	1	1	1	1	1
4	OAR4_87440947.1	0.005672	0.005672	1	1	1	1	1	1
4	OAR4_10917301.1	0.005682	0.005682	1	1	1	1	1	1
24	s01644.1	0.005691	0.005691	1	1	1	1	1	1
18	s61765.1	0.005711	0.005711	1	1	1	1	1	1
4	s52269.1	0.005746	0.005746	1	1	1	1	1	1
1	s48544.1	0.005815	0.005815	1	1	1	1	1	1
4	OAR4_114218496.1	0.005846	0.005846	1	1	1	1	1	1
2	s53294.1	0.005868	0.005868	1	1	1	1	1	1
3	OAR3_102884234_X.1	0.005876	0.005876	1	1	1	1	1	1
9	OAR9_83994635.1	0.005885	0.005885	1	1	1	1	1	1
8	s26350.1	0.005909	0.005909	1	1	1	1	1	1
7	s22403.1	0.005948	0.005948	1	1	1	1	1	1
6	OAR6_25374087.1	0.005972	0.005972	1	1	1	1	1	1
2	OAR2_112308147.1	0.006007	0.006007	1	1	1	1	1	1
11	s58053.1	0.006106	0.006106	1	1	1	1	1	1
13	s02244.1	0.006109	0.006109	1	1	1	1	1	1
5	s37327.1	0.006127	0.006127	1	1	1	1	1	1
3	OAR3_63166544.1	0.006141	0.006141	1	1	1	1	1	1
27	OARX_78740611.1	0.006161	0.006161	1	1	1	1	1	1
3	OAR3_208122811.1	0.006202	0.006208	1	1	1	1	1	1
16	OAR16_67256994.1	0.006208	0.006202	1	1	1	1	1	1
10	s66464.1	0.006222	0.006222	1	1	1	1	1	1
7	OAR7_99680674.1	0.006238	0.006238	1	1	1	1	1	1
3	OAR3_150129840.1	0.006251	0.006251	1	1	1	1	1	1
8	OAR8_21847497.1	0.006287	0.006287	1	1	1	1	1	1
3	s69052.1	0.006289	0.006289	1	1	1	1	1	1
16	OAR16_65023829.1	0.006306	0.006306	1	1	1	1	1	1
21	OAR21_13268403.1	0.00632	0.00632	1	1	1	1	1	1
5	OAR5_4074806.1	0.006343	0.006343	1	1	1	1	1	1
3	OAR3_117652254.1	0.006355	0.006355	1	1	1	1	1	1
19	s26274.1	0.00636	0.00636	1	1	1	1	1	1
6	s53373.1	0.006365	0.006365	1	1	1	1	1	1
6	s64639.1	0.006416	0.006416	1	1	1	1	1	1
19	s14725.1	0.00645	0.00645	1	1	1	1	1	1
9	OAR9_46290832.1	0.006454	0.006454	1	1	1	1	1	1
3	OAR3_4106875.1	0.006469	0.006469	1	1	1	1	1	1
4	OAR4_74585806.1	0.006492	0.006492	1	1	1	1	1	1
3	s17569.1	0.006504	0.006504	1	1	1	1	1	1
14	OAR14_37004385.1	0.006509	0.006509	1	1	1	1	1	1
3	OAR3_76308575.1	0.006515	0.006515	1	1	1	1	1	1
20	OAR20_17362155.1	0.006521	0.006521	1	1	1	1	1	1
9	s51080.1	0.006585	0.006688	1	1	1	1	1	1
13	s64194.1	0.006591	0.006585	1	1	1	1	1	1
14	OAR14_35769076.1	0.006615	0.006591	1	1	1	1	1	1
11	OAR11_17355206.1	0.006632	0.006615	1	1	1	1	1	1
4	OAR4_32114891.1	0.006633	0.006632	1	1	1	1	1	1
1	s74202.1	0.006647	0.006633	1	1	1	1	1	1
1	OAR1_11691321.1	0.006663	0.006647	1	1	1	1	1	1
25	s22698.1	0.006669	0.006663	1	1	1	1	1	1
8	s00060.1	0.00668	0.006669	1	1	1	1	1	1
7	OAR7_67421714.1	0.006686	0.00668	1	1	1	1	1	1
4	OAR1_16532872.1	0.006688	0.006686	1	1	1	1	1	1
16	OAR16_7561063.1	0.00672	0.00672	1	1	1	1	1	1
13	OAR13_8585402.1	0.006722	0.006722	1	1	1	1	1	1
3	s47510.1	0.006737	0.006737	1	1	1	1	1	1
10	OAR10_46772541.1	0.006737	0.006737	1	1	1	1	1	1
26	OAR26_27317045.1	0.006739	0.006739	1	1	1	1	1	1
10	OAR10_982935.1	0.006761	0.006761	1	1	1	1	1	1
13	s75246.1	0.006777	0.006777	1	1	1	1	1	1
1	s67860.1	0.006813	0.006813	1	1	1	1	1	1
2	s37719.1	0.006829	0.006829	1	1	1	1	1	1
2	OAR2_139172405_X.1	0.006842	0.006842	1	1	1	1	1	1
6	OAR6_114156065.1	0.006869	0.006869	1	1	1	1	1	1
6	OAR6_50766373_X.1	0.006873	0.006873	1	1	1	1	1	1
2	OAR2_2809735.1	0.006893	0.006893	1	1	1	1	1	1
4	OAR4_43599029.1	0.006959	0.006959	1	1	1	1	1	1
3	OAR3_71667709.1	0.006982	0.006982	1	1	1	1	1	1
15	OAR15_44913711.1	0.00702	0.00702	1	1	1	1	1	1
10	OAR10_66777611.1	0.007041	0.007041	1	1	1	1	1	1
4	s54705.1	0.007136	0.007136	1	1	1	1	1	1
14	s16957.1	0.007155	0.007155	1	1	1	1	1	1
16	OAR16_11855907.1	0.007209	0.007209	1	1	1	1	1	1
17	s08370.1	0.007228	0.007228	1	1	1	1	1	1
21	OAR21_33186564.1	0.007239	0.007239	1	1	1	1	1	1
4	s24964.1	0.007239	0.007239	1	1	1	1	1	1
3	s41162.1	0.007245	0.007245	1	1	1	1	1	1
1	s03722.1	0.007248	0.007248	1	1	1	1	1	1
10	s01584.1	0.007299	0.007299	1	1	1	1	1	1
20	OAR20_44037361.1	0.007305	0.007305	1	1	1	1	1	1
3	s22764.1	0.007307	0.007307	1	1	1	1	1	1
15	s54590.1	0.007311	0.007311	1	1	1	1	1	1
17	OAR17_27502170.1	0.007323	0.007323	1	1	1	1	1	1
3	OAR3_208450921.1	0.007324	0.007324	1	1	1	1	1	1
27	OARX_38896560_X.1	0.007333	0.007333	1	1	1	1	1	1
13	OAR13_38765302.1	0.007348	0.007348	1	1	1	1	1	1
4	OAR4_42098453.1	0.007354	0.007354	1	1	1	1	1	1
6	OAR6_50860226.1	0.007354	0.007354	1	1	1	1	1	1
9	s66210.1	0.007356	0.007356	1	1	1	1	1	1
9	s68671.1	0.007365	0.007365	1	1	1	1	1	1
5	s68794.1	0.007386	0.007386	1	1	1	1	1	1
27	OAR16_49518698.1	0.007387	0.007387	1	1	1	1	1	1
3	OAR3_159624684.1	0.007396	0.007396	1	1	1	1	1	1
13	OAR13_70413454.1	0.007407	0.007407	1	1	1	1	1	1
3	s03462.1	0.007424	0.007424	1	1	1	1	1	1
2	OAR2_155734672.1	0.007424	0.007424	1	1	1	1	1	1
12	s02998.1	0.007445	0.007445	1	1	1	1	1	1
7	OAR7_68721151.1	0.007449	0.007449	1	1	1	1	1	1
8	OAR8_52611802.1	0.007462	0.007462	1	1	1	1	1	1
3	OAR3_71701970.1	0.007543	0.007543	1	1	1	1	1	1
4	OAR4_13676954.1	0.007545	0.007545	1	1	1	1	1	1
10	s57207.1	0.00756	0.00756	1	1	1	1	1	1
23	OAR23_6275887.1	0.007572	0.007572	1	1	1	1	1	1
7	s19817.1	0.007573	0.007573	1	1	1	1	1	1
6	OAR6_123058440.1	0.007634	0.007634	1	1	1	1	1	1
1	s53549.1	0.007639	0.007639	1	1	1	1	1	1
18	s66419.1	0.007662	0.007662	1	1	1	1	1	1
26	OAR26_40313798.1	0.00784	0.00784	1	1	1	1	1	1
16	OAR16_41472985.1	0.007856	0.007856	1	1	1	1	1	1
3	OAR3_207885231.1	0.007861	0.007864	1	1	1	1	1	1
2	OAR2_189892135.1	0.007864	0.007861	1	1	1	1	1	1
14	s30378.1	0.007866	0.007866	1	1	1	1	1	1
26	OAR26_5696753.1	0.007881	0.007881	1	1	1	1	1	1
6	OAR6_111767232.1	0.007892	0.007892	1	1	1	1	1	1
5	OAR5_40654488.1	0.007896	0.007896	1	1	1	1	1	1
10	OAR10_55350533.1	0.007911	0.007911	1	1	1	1	1	1
22	OAR22_40160139.1	0.008008	0.008008	1	1	1	1	1	1
1	s59089.1	0.008026	0.008026	1	1	1	1	1	1
3	OAR3_106713697.1	0.008027	0.008027	1	1	1	1	1	1
6	OAR6_18603765.1	0.008076	0.008076	1	1	1	1	1	1
6	OAR6_52067222.1	0.008078	0.008078	1	1	1	1	1	1
7	OAR7_79236666.1	0.008088	0.008088	1	1	1	1	1	1
24	s38384.1	0.008137	0.008137	1	1	1	1	1	1
19	s45957.1	0.008141	0.008141	1	1	1	1	1	1
3	OAR3_187982348.1	0.008197	0.008197	1	1	1	1	1	1
4	s43131.1	0.0082	0.0082	1	1	1	1	1	1
17	OAR17_59515022.1	0.008203	0.008203	1	1	1	1	1	1
11	OAR11_58645906.1	0.008214	0.008214	1	1	1	1	1	1
1	OAR1_16795469.1	0.00828	0.00828	1	1	1	1	1	1
21	OAR21_33943919.1	0.008294	0.008294	1	1	1	1	1	1
22	OAR22_13134134.1	0.008304	0.008304	1	1	1	1	1	1
3	s33232.1	0.008309	0.008309	1	1	1	1	1	1
2	s54428.1	0.008337	0.008337	1	1	1	1	1	1
4	OAR4_71383944.1	0.008344	0.008344	1	1	1	1	1	1
21	OAR21_14393244_X.1	0.008435	0.008435	1	1	1	1	1	1
12	OAR12_18252675.1	0.00849	0.00849	1	1	1	1	1	1
18	OAR18_39046193.1	0.008498	0.008498	1	1	1	1	1	1
18	s06299.1	0.008501	0.008501	1	1	1	1	1	1
13	OAR13_2341641.1	0.008529	0.008529	1	1	1	1	1	1
17	s39050.1	0.008559	0.008559	1	1	1	1	1	1
12	OAR12_64996265.1	0.008569	0.008569	1	1	1	1	1	1
1	OAR1_275499089.1	0.008587	0.008587	1	1	1	1	1	1
24	OAR24_14191141.1	0.008602	0.008602	1	1	1	1	1	1
1	OAR1_79446392.1	0.008604	0.008604	1	1	1	1	1	1
22	OAR22_39529891.1	0.008619	0.008619	1	1	1	1	1	1
15	s69291.1	0.008622	0.008622	1	1	1	1	1	1
6	OAR6_59742232_X.1	0.008625	0.008625	1	1	1	1	1	1
12	s35216.1	0.008655	0.008655	1	1	1	1	1	1
12	OAR12_18683368.1	0.008705	0.008705	1	1	1	1	1	1
1	OAR1_40517497.1	0.008714	0.008714	1	1	1	1	1	1
1	s61080.1	0.008724	0.008725	1	1	1	1	1	1
7	OAR7_79395459.1	0.008725	0.008724	1	1	1	1	1	1
1	OAR1_98069576.1	0.008732	0.008732	1	1	1	1	1	1
8	OAR8_42103422.1	0.008827	0.008827	1	1	1	1	1	1
18	s50624.1	0.008841	0.008841	1	1	1	1	1	1
4	OAR4_32735150_X.1	0.008845	0.008845	1	1	1	1	1	1
23	OAR23_65206347.1	0.008855	0.008855	1	1	1	1	1	1
2	OAR2_35205438.1	0.008886	0.008886	1	1	1	1	1	1
6	OAR6_38315830.1	0.008887	0.008887	1	1	1	1	1	1
24	OAR24_33703095.1	0.008889	0.008889	1	1	1	1	1	1
5	s66315.1	0.008892	0.008892	1	1	1	1	1	1
12	OAR12_68075884.1	0.008897	0.008897	1	1	1	1	1	1
7	OAR7_71999447.1	0.008919	0.008919	1	1	1	1	1	1
3	OAR3_207571314.1	0.008931	0.008931	1	1	1	1	1	1
5	OAR5_100204294.1	0.008936	0.008936	1	1	1	1	1	1
9	OAR9_95091169.1	0.008941	0.008941	1	1	1	1	1	1
1	OAR1_265516050.1	0.008953	0.008953	1	1	1	1	1	1
20	s49373.1	0.008966	0.008966	1	1	1	1	1	1
25	OAR25_25065187.1	0.009015	0.009015	1	1	1	1	1	1
3	OAR3_105183890.1	0.009036	0.009036	1	1	1	1	1	1
8	OAR8_50278681.1	0.009037	0.009037	1	1	1	1	1	1
1	OAR1_67572134.1	0.009041	0.009041	1	1	1	1	1	1
25	OAR25_25314583.1	0.00907	0.00907	1	1	1	1	1	1
14	s46705.1	0.009107	0.009107	1	1	1	1	1	1
25	OAR25_10070987.1	0.009108	0.009108	1	1	1	1	1	1
6	OAR6_103074951.1	0.009126	0.009126	1	1	1	1	1	1
27	s07429.1	0.009148	0.009148	1	1	1	1	1	1
27	OARX_84338138.1	0.009166	0.009166	1	1	1	1	1	1
8	s11653.1	0.009225	0.009225	1	1	1	1	1	1
5	s67491.1	0.009262	0.009262	1	1	1	1	1	1
13	s47368.1	0.009265	0.009265	1	1	1	1	1	1
12	OAR12_34718584.1	0.009319	0.009319	1	1	1	1	1	1
18	OAR18_978364.1	0.009331	0.009331	1	1	1	1	1	1
21	OAR21_20736264.1	0.009356	0.009366	1	1	1	1	1	1
3	OAR3_178121896.1	0.009366	0.009356	1	1	1	1	1	1
7	s37325.1	0.009376	0.009376	1	1	1	1	1	1
4	OARUn.284_128597.1	0.009419	0.009419	1	1	1	1	1	1
18	s32539.1	0.009444	0.009444	1	1	1	1	1	1
3	OAR3_192308466.1	0.009445	0.009445	1	1	1	1	1	1
14	s21643.1	0.009514	0.009514	1	1	1	1	1	1
7	OAR7_88634577.1	0.009529	0.009529	1	1	1	1	1	1
4	OAR4_65928409.1	0.009543	0.009543	1	1	1	1	1	1
8	OAR8_56628502.1	0.009622	0.009622	1	1	1	1	1	1
25	OAR25_25109266.1	0.009625	0.009625	1	1	1	1	1	1
2	s13618.1	0.009627	0.009627	1	1	1	1	1	1
7	OAR7_96683986.2	0.009633	0.009633	1	1	1	1	1	1
8	OAR8_31216370.1	0.009646	0.009646	1	1	1	1	1	1
3	DU370938_485.1	0.009655	0.009655	1	1	1	1	1	1
15	s61414.1	0.009667	0.009667	1	1	1	1	1	1
9	OAR9_5773857.1	0.009713	0.009713	1	1	1	1	1	1
2	OAR2_254253557.1	0.009722	0.009722	1	1	1	1	1	1
15	OAR15_72342954.1	0.009733	0.009733	1	1	1	1	1	1
2	s37062.1	0.009741	0.009741	1	1	1	1	1	1
2	s75870.1	0.009784	0.009784	1	1	1	1	1	1
15	s54333.1	0.009785	0.009785	1	1	1	1	1	1
13	s52132.1	0.009821	0.009821	1	1	1	1	1	1
12	OAR12_17548980.1	0.009841	0.009841	1	1	1	1	1	1
12	OAR12_72317971_X.1	0.009847	0.009847	1	1	1	1	1	1
16	OAR16_43196533.1	0.00986	0.00986	1	1	1	1	1	1
7	OAR7_37732947.1	0.009865	0.009865	1	1	1	1	1	1
1	s22855.1	0.009894	0.009935	1	1	1	1	1	1
9	s16713.1	0.009917	0.009894	1	1	1	1	1	1
6	OAR6_27759899.1	0.009923	0.009917	1	1	1	1	1	1
15	OAR15_74403454.1	0.009935	0.009923	1	1	1	1	1	1
25	OAR25_23498183.1	0.009949	0.009949	1	1	1	1	1	1
1	s16610.1	0.01003	0.01003	1	1	1	1	1	1
21	OAR21_20401829.1	0.01004	0.01004	1	1	1	1	1	1
19	s47893.1	0.01005	0.01005	1	1	1	1	1	1
15	OAR15_77575136.1	0.01009	0.01009	1	1	1	1	1	1
8	s31851.1	0.01013	0.01013	1	1	1	1	1	1
19	OAR19_13792929.1	0.01013	0.01013	1	1	1	1	1	1
1	s69444.1	0.01014	0.01014	1	1	1	1	1	1
8	OAR8_31201923.1	0.01018	0.01018	1	1	1	1	1	1
3	s04478.1	0.01019	0.01019	1	1	1	1	1	1
17	OAR17_28016455.1	0.0102	0.0102	1	1	1	1	1	1
8	OAR8_70561637.1	0.0102	0.0102	1	1	1	1	1	1
6	OAR6_101467729.1	0.01022	0.01022	1	1	1	1	1	1
5	OAR5_101494139.1	0.01022	0.01022	1	1	1	1	1	1
25	s54637.1	0.01024	0.01024	1	1	1	1	1	1
3	OAR3_57841835.1	0.01031	0.01031	1	1	1	1	1	1
10	OAR10_46757659.1	0.01033	0.01033	1	1	1	1	1	1
18	OAR18_69594190.1	0.01034	0.01034	1	1	1	1	1	1
2	OAR2_16538077.1	0.01038	0.01038	1	1	1	1	1	1
13	s68700.1	0.01038	0.01038	1	1	1	1	1	1
12	s46454.1	0.01043	0.01043	1	1	1	1	1	1
16	OAR16_25522825.1	0.01053	0.01053	1	1	1	1	1	1
18	s38886.1	0.01065	0.01065	1	1	1	1	1	1
10	OAR10_2696462.1	0.01066	0.01066	1	1	1	1	1	1
27	OARX_90873153.1	0.01066	0.01066	1	1	1	1	1	1
2	OAR2_178265263.1	0.01067	0.01067	1	1	1	1	1	1
17	OAR17_39454781.1	0.01073	0.01073	1	1	1	1	1	1
18	OAR18_38046419.1	0.01073	0.01073	1	1	1	1	1	1
19	OAR19_57644575.1	0.0108	0.0108	1	1	1	1	1	1
17	s05053.1	0.01081	0.01081	1	1	1	1	1	1
2	OAR2_254852235.1	0.01085	0.01085	1	1	1	1	1	1
2	OAR2_158607874.1	0.01086	0.01086	1	1	1	1	1	1
2	OAR2_237097273.1	0.01088	0.01088	1	1	1	1	1	1
4	OAR4_82681801.1	0.01091	0.01093	1	1	1	1	1	1
11	s65379.1	0.01093	0.01091	1	1	1	1	1	1
27	OARX_101943300.1	0.01094	0.01094	1	1	1	1	1	1
2	OAR2_135548780.1	0.01095	0.01095	1	1	1	1	1	1
16	OAR16_36508382.1	0.01098	0.01098	1	1	1	1	1	1
16	OAR16_36498470.1	0.01098	0.01098	1	1	1	1	1	1
8	s34587.1	0.011	0.011	1	1	1	1	1	1
25	OAR25_41127334.1	0.01107	0.01107	1	1	1	1	1	1
25	OAR25_41120144.1	0.01107	0.01107	1	1	1	1	1	1
10	OAR10_14344416.1	0.01109	0.01109	1	1	1	1	1	1
20	OAR20_13529499.1	0.01109	0.01109	1	1	1	1	1	1
21	OAR21_23579593.1	0.01111	0.01111	1	1	1	1	1	1
1	OAR1_187356862.1	0.01114	0.01114	1	1	1	1	1	1
23	OAR23_56705612.1	0.01115	0.01115	1	1	1	1	1	1
10	OAR10_56263056.1	0.01115	0.01115	1	1	1	1	1	1
7	OAR7_11534229.1	0.01118	0.01118	1	1	1	1	1	1
14	s69091.1	0.01122	0.01122	1	1	1	1	1	1
21	OAR21_12252045.1	0.01124	0.01124	1	1	1	1	1	1
26	OAR26_32998596.1	0.01128	0.01128	1	1	1	1	1	1
7	OAR7_78467185.1	0.01133	0.01133	1	1	1	1	1	1
26	s11682.1	0.01138	0.01138	1	1	1	1	1	1
2	OAR2_236897514.1	0.01138	0.01138	1	1	1	1	1	1
7	OAR7_65743218.1	0.01139	0.01139	1	1	1	1	1	1
4	OAR4_112763089.1	0.01146	0.01146	1	1	1	1	1	1
4	OAR4_83639461.1	0.01147	0.01147	1	1	1	1	1	1
18	OAR18_66114670.1	0.01147	0.01147	1	1	1	1	1	1
16	OAR16_21960651_X.1	0.01148	0.01148	1	1	1	1	1	1
11	OAR11_2796874.1	0.01151	0.01151	1	1	1	1	1	1
12	OAR12_40165905.1	0.01152	0.01152	1	1	1	1	1	1
2	OAR2_219773183.1	0.01152	0.01152	1	1	1	1	1	1
6	OAR6_12170461.1	0.01153	0.01153	1	1	1	1	1	1
17	s66000.1	0.01154	0.01154	1	1	1	1	1	1
8	OAR8_27204176.1	0.01154	0.01154	1	1	1	1	1	1
10	OAR10_23753028.1	0.01156	0.01156	1	1	1	1	1	1
3	OAR3_95910669.1	0.01157	0.01157	1	1	1	1	1	1
7	s68608.1	0.01159	0.01159	1	1	1	1	1	1
18	OAR18_38790776.1	0.0116	0.0116	1	1	1	1	1	1
4	OAR4_6502715.1	0.01161	0.01161	1	1	1	1	1	1
27	OARX_86699321.1	0.01162	0.01162	1	1	1	1	1	1
4	s29286.1	0.01163	0.01163	1	1	1	1	1	1
6	OAR6_17649379.1	0.01163	0.01163	1	1	1	1	1	1
1	OAR1_135170990.1	0.01165	0.01165	1	1	1	1	1	1
1	OAR1_56685682.1	0.01166	0.01166	1	1	1	1	1	1
25	OAR25_22719975.1	0.01167	0.01167	1	1	1	1	1	1
5	OAR5_97350705_X.1	0.01168	0.01168	1	1	1	1	1	1
7	OAR7_43050494.1	0.01169	0.01169	1	1	1	1	1	1
13	OAR13_78636028.1	0.01173	0.01173	1	1	1	1	1	1
18	OAR18_5742333.1	0.01175	0.01175	1	1	1	1	1	1
17	OAR17_53074351.1	0.01175	0.01175	1	1	1	1	1	1
23	OAR23_5588450.1	0.01175	0.01175	1	1	1	1	1	1
21	OAR21_15671668.1	0.01182	0.01182	1	1	1	1	1	1
9	s69406.1	0.01187	0.01187	1	1	1	1	1	1
3	OAR3_180133841.1	0.01188	0.01188	1	1	1	1	1	1
8	s75378.1	0.01189	0.01189	1	1	1	1	1	1
22	OAR22_32337553.1	0.01189	0.01189	1	1	1	1	1	1
3	s35663.1	0.01191	0.01191	1	1	1	1	1	1
5	OAR5_113014322.1	0.01191	0.01191	1	1	1	1	1	1
25	OAR25_31849104.1	0.01194	0.01194	1	1	1	1	1	1
20	s27258.1	0.01195	0.01195	1	1	1	1	1	1
9	OAR9_35269990.1	0.01199	0.012	1	1	1	1	1	1
2	OAR2_112165500.1	0.012	0.01199	1	1	1	1	1	1
24	s70383.1	0.01202	0.01202	1	1	1	1	1	1
22	s30686.1	0.01207	0.01207	1	1	1	1	1	1
27	OARX_52608221.1	0.01208	0.01208	1	1	1	1	1	1
5	OAR5_98137778.1	0.0121	0.0121	1	1	1	1	1	1
1	s11941.1	0.0121	0.0121	1	1	1	1	1	1
26	OAR26_43608591.1	0.01211	0.01211	1	1	1	1	1	1
18	OAR18_61310611.1	0.01211	0.01211	1	1	1	1	1	1
7	OAR7_82644472.1	0.01213	0.01213	1	1	1	1	1	1
6	OAR6_16920626.1	0.01213	0.01213	1	1	1	1	1	1
10	s37825.1	0.01214	0.01214	1	1	1	1	1	1
10	OAR10_8516579.1	0.01214	0.01214	1	1	1	1	1	1
9	OAR9_45146162.1	0.01221	0.01221	1	1	1	1	1	1
2	s56139.1	0.01227	0.01227	1	1	1	1	1	1
2	OAR2_178040940.1	0.0123	0.0123	1	1	1	1	1	1
9	OAR9_85962262.1	0.0123	0.0123	1	1	1	1	1	1
11	s29973.1	0.01231	0.01232	1	1	1	1	1	1
1	OAR1_166875703.1	0.01232	0.01231	1	1	1	1	1	1
11	s40203.1	0.01232	0.01232	1	1	1	1	1	1
2	s34422.1	0.01233	0.01233	1	1	1	1	1	1
2	OAR2_236704487.1	0.01238	0.01245	1	1	1	1	1	1
3	s17478.1	0.01239	0.01238	1	1	1	1	1	1
20	s31449.1	0.01245	0.01239	1	1	1	1	1	1
4	OAR4_89231133.1	0.0125	0.0125	1	1	1	1	1	1
7	OAR7_76941227.1	0.01252	0.01252	1	1	1	1	1	1
4	OAR4_35116302.1	0.01253	0.01253	1	1	1	1	1	1
26	OAR26_44976753.1	0.01254	0.01254	1	1	1	1	1	1
18	OAR18_69099015.1	0.01255	0.01255	1	1	1	1	1	1
16	OAR16_118369.1	0.01258	0.01258	1	1	1	1	1	1
4	s33794.1	0.0126	0.0126	1	1	1	1	1	1
2	s15592.1	0.01263	0.01263	1	1	1	1	1	1
1	OAR1_40732785.1	0.01265	0.01265	1	1	1	1	1	1
14	OAR14_46977095_X.1	0.01267	0.01267	1	1	1	1	1	1
8	OAR8_25968795_X.1	0.01268	0.01268	1	1	1	1	1	1
5	s14820.1	0.01269	0.01269	1	1	1	1	1	1
4	OAR4_55697761.1	0.0127	0.0127	1	1	1	1	1	1
8	s25209.1	0.01278	0.01278	1	1	1	1	1	1
3	s06437.1	0.01281	0.01282	1	1	1	1	1	1
4	OAR4_71812708.1	0.01282	0.01281	1	1	1	1	1	1
2	s30554.1	0.01284	0.01284	1	1	1	1	1	1
3	s09184.1	0.01285	0.01285	1	1	1	1	1	1
1	OAR1_218247713.1	0.01286	0.01286	1	1	1	1	1	1
16	OAR16_11239835.1	0.01286	0.01286	1	1	1	1	1	1
1	OAR1_26716186.1	0.01289	0.01289	1	1	1	1	1	1
2	OAR2_118934331.1	0.01291	0.01291	1	1	1	1	1	1
8	OAR8_18857269.1	0.01293	0.01293	1	1	1	1	1	1
18	OAR18_8319988.1	0.01293	0.01293	1	1	1	1	1	1
18	OAR18_33080445.1	0.01299	0.01299	1	1	1	1	1	1
5	s51874.1	0.01301	0.01301	1	1	1	1	1	1
17	OAR17_37795989.1	0.01301	0.01301	1	1	1	1	1	1
5	OAR5_92579038.1	0.01303	0.01303	1	1	1	1	1	1
19	s29897.1	0.01308	0.01308	1	1	1	1	1	1
13	OAR13_47815459.1	0.01308	0.01308	1	1	1	1	1	1
21	OAR21_5295159.1	0.01312	0.01312	1	1	1	1	1	1
12	OAR12_35426587.1	0.01316	0.01316	1	1	1	1	1	1
13	s17955.1	0.01318	0.01318	1	1	1	1	1	1
7	OAR7_58255460.1	0.01318	0.01318	1	1	1	1	1	1
1	s29576.1	0.01319	0.01319	1	1	1	1	1	1
6	s10844.1	0.01324	0.01324	1	1	1	1	1	1
1	OAR1_172728143.1	0.01328	0.01328	1	1	1	1	1	1
2	OAR2_116491926.1	0.01329	0.01329	1	1	1	1	1	1
12	OAR12_10842047.1	0.01329	0.01329	1	1	1	1	1	1
23	s27196.1	0.0133	0.0133	1	1	1	1	1	1
14	s64524.1	0.01334	0.01334	1	1	1	1	1	1
22	s39281.1	0.01335	0.01337	1	1	1	1	1	1
7	s51631.1	0.01336	0.01335	1	1	1	1	1	1
2	s61069.1	0.01337	0.01336	1	1	1	1	1	1
20	s69921.1	0.01338	0.01338	1	1	1	1	1	1
10	OAR10_35008185.1	0.01341	0.01341	1	1	1	1	1	1
19	OAR19_15179591.1	0.01343	0.01343	1	1	1	1	1	1
3	s03863.1	0.01347	0.01347	1	1	1	1	1	1
3	s60468.1	0.01348	0.01348	1	1	1	1	1	1
17	OAR17_38745047.1	0.01354	0.01354	1	1	1	1	1	1
18	OAR18_33461955.1	0.01357	0.01357	1	1	1	1	1	1
27	OARX_15615564.1	0.01357	0.01357	1	1	1	1	1	1
27	s40094.1	0.01357	0.01357	1	1	1	1	1	1
7	s27968.1	0.01358	0.01358	1	1	1	1	1	1
23	OAR23_34054014.1	0.01358	0.01358	1	1	1	1	1	1
7	s24192.1	0.01359	0.01359	1	1	1	1	1	1
1	OAR1_78275547.1	0.01359	0.01359	1	1	1	1	1	1
14	OAR14_59197492.1	0.01359	0.01359	1	1	1	1	1	1
24	s51596.1	0.01359	0.01359	1	1	1	1	1	1
3	OAR3_111418504.1	0.01361	0.01361	1	1	1	1	1	1
2	OAR2_11874865.1	0.01364	0.01365	1	1	1	1	1	1
3	s56082.1	0.01365	0.01364	1	1	1	1	1	1
8	OAR8_68656147.1	0.01374	0.01374	1	1	1	1	1	1
8	OAR8_31305917.1	0.01375	0.01375	1	1	1	1	1	1
10	s13868.1	0.01376	0.01376	1	1	1	1	1	1
11	OAR11_30678624.1	0.01377	0.01377	1	1	1	1	1	1
2	OAR2_119411966.1	0.01378	0.01378	1	1	1	1	1	1
14	OAR14_15485140.1	0.01379	0.01379	1	1	1	1	1	1
3	OAR3_90898247.1	0.01383	0.01383	1	1	1	1	1	1
22	s44493.1	0.01384	0.01384	1	1	1	1	1	1
21	OAR21_50876840.1	0.01385	0.01385	1	1	1	1	1	1
1	OAR1_124878198.1	0.01387	0.01387	1	1	1	1	1	1
25	OAR25_27119591.1	0.0139	0.0139	1	1	1	1	1	1
18	s56655.1	0.01391	0.01391	1	1	1	1	1	1
20	DU183112_480.1	0.01391	0.01391	1	1	1	1	1	1
3	OAR3_92023078.1	0.01392	0.01392	1	1	1	1	1	1
1	s45673.1	0.01393	0.01393	1	1	1	1	1	1
25	OAR25_47297512.1	0.0141	0.0141	1	1	1	1	1	1
13	OAR13_4749604.1	0.01411	0.01411	1	1	1	1	1	1
18	OAR18_37123861.1	0.01414	0.01414	1	1	1	1	1	1
3	s71076.1	0.01415	0.01415	1	1	1	1	1	1
4	OAR4_123459280.1	0.01415	0.01415	1	1	1	1	1	1
4	s23096.1	0.01416	0.01416	1	1	1	1	1	1
2	s53560.1	0.01419	0.01419	1	1	1	1	1	1
18	DU488903_267.1	0.01419	0.01419	1	1	1	1	1	1
8	s33616.1	0.01423	0.01423	1	1	1	1	1	1
9	s62804.1	0.01428	0.01428	1	1	1	1	1	1
9	OAR9_62768786_X.1	0.01432	0.01432	1	1	1	1	1	1
22	OAR22_14228833.1	0.01434	0.01434	1	1	1	1	1	1
1	OAR1_205489542.1	0.01435	0.01435	1	1	1	1	1	1
18	OAR18_43197914.1	0.01436	0.01436	1	1	1	1	1	1
25	s41138.1	0.01436	0.01436	1	1	1	1	1	1
3	OAR3_196375072.1	0.0144	0.0144	1	1	1	1	1	1
25	s15705.1	0.01443	0.01443	1	1	1	1	1	1
2	OAR2_16782150.1	0.01445	0.01445	1	1	1	1	1	1
8	OAR8_18167357.1	0.01447	0.01447	1	1	1	1	1	1
8	OAR8_55879294.1	0.0145	0.0145	1	1	1	1	1	1
5	OAR5_67965713.1	0.0145	0.0145	1	1	1	1	1	1
10	OAR10_53941133.1	0.01457	0.01457	1	1	1	1	1	1
5	OAR5_4028208.1	0.01459	0.01459	1	1	1	1	1	1
4	s46284.1	0.01464	0.01464	1	1	1	1	1	1
14	s67719.1	0.01467	0.01467	1	1	1	1	1	1
3	OAR3_149539057.1	0.01468	0.01468	1	1	1	1	1	1
3	OAR3_41296376.1	0.01469	0.01469	1	1	1	1	1	1
21	OAR21_10029991.1	0.01473	0.01473	1	1	1	1	1	1
15	OAR15_20194336.1	0.01473	0.01473	1	1	1	1	1	1
3	s64780.1	0.01477	0.01477	1	1	1	1	1	1
13	s22946.1	0.0148	0.0148	1	1	1	1	1	1
1	s30649.1	0.01484	0.01484	1	1	1	1	1	1
1	OAR1_135970554.1	0.01484	0.01484	1	1	1	1	1	1
2	OAR2_205216089.1	0.01486	0.01486	1	1	1	1	1	1
12	s42684.1	0.01488	0.01488	1	1	1	1	1	1
7	s42195.1	0.01491	0.01491	1	1	1	1	1	1
4	s22733.1	0.01492	0.01492	1	1	1	1	1	1
27	OARX_110792720.1	0.01493	0.01493	1	1	1	1	1	1
12	s11595.1	0.01498	0.015	1	1	1	1	1	1
6	OAR6_47238216.1	0.015	0.01498	1	1	1	1	1	1
10	s61799.1	0.01502	0.01502	1	1	1	1	1	1
13	OAR13_17840317.1	0.01505	0.01505	1	1	1	1	1	1
7	OAR7_100552217_X.1	0.01511	0.01511	1	1	1	1	1	1
1	OAR1_123924418.1	0.01511	0.01511	1	1	1	1	1	1
13	s49605.1	0.01512	0.01512	1	1	1	1	1	1
7	s62604.1	0.01512	0.01512	1	1	1	1	1	1
10	OAR10_52268246.1	0.01515	0.01515	1	1	1	1	1	1
3	OAR3_182027991.1	0.0152	0.0152	1	1	1	1	1	1
21	OAR21_22367518.1	0.01521	0.01521	1	1	1	1	1	1
24	s51540.1	0.01522	0.01522	1	1	1	1	1	1
21	OAR21_11915116.1	0.01533	0.01533	1	1	1	1	1	1
8	OAR8_70323257.1	0.01536	0.01536	1	1	1	1	1	1
21	s73064.1	0.0154	0.0154	1	1	1	1	1	1
8	OAR8_52552185.1	0.01544	0.01544	1	1	1	1	1	1
2	OAR2_171096237.1	0.01545	0.01545	1	1	1	1	1	1
21	OAR21_39174649.1	0.01546	0.01546	1	1	1	1	1	1
18	OAR18_60773617.1	0.01547	0.01547	1	1	1	1	1	1
3	OAR3_133503603.1	0.01547	0.01547	1	1	1	1	1	1
20	s01483.1	0.01548	0.01548	1	1	1	1	1	1
2	OAR2_133418483.1	0.01552	0.01552	1	1	1	1	1	1
19	s49488.1	0.01552	0.01552	1	1	1	1	1	1
18	s15427.1	0.01553	0.01553	1	1	1	1	1	1
22	OAR22_14146417.1	0.01558	0.01558	1	1	1	1	1	1
17	OAR17_24219877.1	0.01562	0.01562	1	1	1	1	1	1
21	OAR21_2948452.1	0.01563	0.01563	1	1	1	1	1	1
9	OAR9_72753560.1	0.01563	0.01563	1	1	1	1	1	1
2	OAR2_174726565.1	0.01566	0.01566	1	1	1	1	1	1
1	s69088.1	0.01567	0.01567	1	1	1	1	1	1
1	OAR1_287301632.1	0.01571	0.01571	1	1	1	1	1	1
7	OAR7_51391558.1	0.01575	0.01575	1	1	1	1	1	1
6	OAR6_20777789.1	0.01575	0.01575	1	1	1	1	1	1
18	s30628.1	0.01577	0.01577	1	1	1	1	1	1
10	OAR10_27140490.1	0.01578	0.01578	1	1	1	1	1	1
2	OAR2_55248792.1	0.01579	0.01579	1	1	1	1	1	1
13	s33005.1	0.01581	0.01581	1	1	1	1	1	1
16	OAR16_7767300.1	0.01581	0.01581	1	1	1	1	1	1
27	s50692.1	0.01588	0.01588	1	1	1	1	1	1
2	OAR2_145326066.1	0.01589	0.01589	1	1	1	1	1	1
6	s46789.1	0.01591	0.01591	1	1	1	1	1	1
14	OAR14_17682700.1	0.01598	0.01598	1	1	1	1	1	1
8	OAR8_72771627.1	0.01605	0.01605	1	1	1	1	1	1
18	OAR18_49779319.1	0.01611	0.01611	1	1	1	1	1	1
4	OAR4_80633497.1	0.01615	0.01615	1	1	1	1	1	1
27	OARX_121227759.1	0.01616	0.01616	1	1	1	1	1	1
1	OAR1_249793140.1	0.01617	0.01617	1	1	1	1	1	1
13	s53991.1	0.01618	0.01618	1	1	1	1	1	1
5	DU444331_345.1	0.01618	0.01618	1	1	1	1	1	1
10	s53758.1	0.0162	0.0162	1	1	1	1	1	1
13	OAR13_14987564.1	0.01622	0.01622	1	1	1	1	1	1
4	OAR4_3523393.1	0.01625	0.01625	1	1	1	1	1	1
3	OAR3_103689521.1	0.01625	0.01625	1	1	1	1	1	1
18	s37322.1	0.01627	0.01627	1	1	1	1	1	1
8	OAR8_73728458.1	0.0163	0.0163	1	1	1	1	1	1
13	OAR13_5856310.1	0.01632	0.01632	1	1	1	1	1	1
3	s19828.1	0.01633	0.01633	1	1	1	1	1	1
17	OAR17_2846565.1	0.01639	0.01639	1	1	1	1	1	1
10	s51850.1	0.01644	0.01644	1	1	1	1	1	1
3	s33488.1	0.01649	0.01649	1	1	1	1	1	1
3	OAR3_89995619_X.1	0.01652	0.01652	1	1	1	1	1	1
3	OAR3_121811280_X.1	0.01655	0.01655	1	1	1	1	1	1
4	s18114.1	0.01658	0.01658	1	1	1	1	1	1
11	OAR11_51952329.1	0.01658	0.01658	1	1	1	1	1	1
3	OAR3_178595093.1	0.01659	0.01659	1	1	1	1	1	1
3	s14802.1	0.01665	0.01665	1	1	1	1	1	1
4	OAR4_36179432.1	0.01666	0.01666	1	1	1	1	1	1
17	OAR17_39208742.1	0.01669	0.01669	1	1	1	1	1	1
23	OAR23_20127491.1	0.01671	0.01671	1	1	1	1	1	1
7	s01231.1	0.01672	0.01672	1	1	1	1	1	1
6	OAR6_55009871.1	0.01672	0.01672	1	1	1	1	1	1
2	OAR2_62792017.1	0.01673	0.01673	1	1	1	1	1	1
15	OAR15_22273112.1	0.01673	0.01673	1	1	1	1	1	1
7	OAR7_58220939.1	0.01675	0.01675	1	1	1	1	1	1
25	OAR25_21091405.1	0.01676	0.01676	1	1	1	1	1	1
3	s49870.1	0.01678	0.01678	1	1	1	1	1	1
9	OAR9_25668272.1	0.01678	0.01678	1	1	1	1	1	1
1	OAR1_272791087.1	0.01678	0.01678	1	1	1	1	1	1
2	OAR2_140800368.1	0.01678	0.01678	1	1	1	1	1	1
22	OAR22_50730962.1	0.01682	0.01682	1	1	1	1	1	1
3	s71459.1	0.01685	0.01685	1	1	1	1	1	1
4	OAR4_95658313.1	0.01688	0.01688	1	1	1	1	1	1
1	OAR1_121062810.1	0.01689	0.01689	1	1	1	1	1	1
22	OAR22_26754244.1	0.01691	0.01691	1	1	1	1	1	1
10	s12688.1	0.01693	0.01693	1	1	1	1	1	1
21	OAR21_34167867.1	0.01695	0.01695	1	1	1	1	1	1
1	s44532.1	0.01697	0.01697	1	1	1	1	1	1
23	OAR23_63672627.1	0.01697	0.01697	1	1	1	1	1	1
2	s00772.1	0.01698	0.01698	1	1	1	1	1	1
27	OARX_77318524.1	0.01701	0.01701	1	1	1	1	1	1
5	OAR5_97280023.1	0.01702	0.01702	1	1	1	1	1	1
2	OAR2_183997466.1	0.01702	0.01702	1	1	1	1	1	1
5	s57815.1	0.01703	0.01703	1	1	1	1	1	1
25	OAR25_25370853.1	0.01707	0.01707	1	1	1	1	1	1
6	OAR6_57763793.1	0.01707	0.01707	1	1	1	1	1	1
18	OAR18_46654949.1	0.01708	0.01708	1	1	1	1	1	1
27	s61445.1	0.01725	0.01726	1	1	1	1	1	1
3	s72085.1	0.01726	0.01725	1	1	1	1	1	1
2	OAR2_130636438.1	0.01727	0.01727	1	1	1	1	1	1
1	OAR1_70513087.1	0.01727	0.01727	1	1	1	1	1	1
13	s43905.1	0.01727	0.01735	1	1	1	1	1	1
13	OAR13_67067820.1	0.0173	0.01727	1	1	1	1	1	1
10	s49567.1	0.01731	0.0173	1	1	1	1	1	1
26	OAR26_25273391.1	0.01733	0.01731	1	1	1	1	1	1
3	OAR3_121479879.1	0.01735	0.01733	1	1	1	1	1	1
22	s53404.1	0.01738	0.01738	1	1	1	1	1	1
6	OAR6_122893488.1	0.01742	0.01742	1	1	1	1	1	1
3	OAR3_146168926_X.1	0.01742	0.01742	1	1	1	1	1	1
1	OAR1_36005563_X.1	0.01744	0.01744	1	1	1	1	1	1
10	OAR10_31896326.1	0.01746	0.01746	1	1	1	1	1	1
6	s25229.1	0.01749	0.01771	1	1	1	1	1	1
15	OAR15_61632454.1	0.01751	0.01749	1	1	1	1	1	1
18	OAR18_55536671.1	0.01755	0.01751	1	1	1	1	1	1
14	s14316.1	0.0176	0.01755	1	1	1	1	1	1
23	s59209.1	0.0176	0.01764	1	1	1	1	1	1
5	OAR5_30620006_X.1	0.01761	0.0176	1	1	1	1	1	1
26	OAR26_43707091.1	0.01764	0.0176	1	1	1	1	1	1
3	OAR3_31759219.1	0.01764	0.01761	1	1	1	1	1	1
5	OAR5_56681613.1	0.01765	0.01764	1	1	1	1	1	1
2	OAR2_217077770.1	0.01767	0.01765	1	1	1	1	1	1
4	OAR4_84635270.1	0.01769	0.01767	1	1	1	1	1	1
17	s32577.1	0.01769	0.01769	1	1	1	1	1	1
21	OAR21_8664650.1	0.01771	0.01769	1	1	1	1	1	1
2	OAR2_249614296.1	0.01772	0.01772	1	1	1	1	1	1
1	OAR1_96866032.1	0.01774	0.01774	1	1	1	1	1	1
3	s22567.1	0.0178	0.0178	1	1	1	1	1	1
5	OAR5_63727768.1	0.0178	0.0178	1	1	1	1	1	1
2	s27682.1	0.01782	0.01782	1	1	1	1	1	1
25	OAR25_15615624.1	0.01785	0.01785	1	1	1	1	1	1
1	s67240.1	0.01788	0.01788	1	1	1	1	1	1
3	OAR3_135405560.1	0.0179	0.0179	1	1	1	1	1	1
10	s27070.1	0.01791	0.01791	1	1	1	1	1	1
12	OAR12_16288509_X.1	0.01793	0.01793	1	1	1	1	1	1
1	s32583.1	0.01793	0.01793	1	1	1	1	1	1
25	OAR25_47196123.1	0.01798	0.01798	1	1	1	1	1	1
8	OAR8_75725850_X.1	0.01803	0.01803	1	1	1	1	1	1
5	OAR5_107618071.1	0.01806	0.01806	1	1	1	1	1	1
18	s68189.1	0.01807	0.01807	1	1	1	1	1	1
3	OAR3_173044951.1	0.01807	0.01807	1	1	1	1	1	1
12	s07640.1	0.01812	0.01812	1	1	1	1	1	1
7	OAR7_53438825.1	0.01812	0.01812	1	1	1	1	1	1
18	s51562.1	0.01813	0.01813	1	1	1	1	1	1
25	OAR25_40908893.1	0.0182	0.0182	1	1	1	1	1	1
2	OAR2_62874966.1	0.01821	0.01821	1	1	1	1	1	1
25	s34259.1	0.01821	0.01821	1	1	1	1	1	1
12	OAR12_37848041.1	0.01822	0.01822	1	1	1	1	1	1
20	s49374.1	0.01822	0.01822	1	1	1	1	1	1
22	OAR22_41825608.1	0.01823	0.01823	1	1	1	1	1	1
18	OAR18_31578626.1	0.01824	0.01824	1	1	1	1	1	1
6	OAR6_34817100.1	0.01825	0.01825	1	1	1	1	1	1
3	s48427.1	0.01828	0.01828	1	1	1	1	1	1
18	OAR18_64788162_X.1	0.01829	0.01829	1	1	1	1	1	1
2	OAR2_171152055.1	0.01834	0.01834	1	1	1	1	1	1
4	OAR4_250093.1	0.01841	0.01841	1	1	1	1	1	1
5	OAR5_59824812.1	0.01842	0.01842	1	1	1	1	1	1
8	s32817.1	0.01843	0.01843	1	1	1	1	1	1
13	s18208.1	0.01845	0.01845	1	1	1	1	1	1
3	OAR3_71528222.1	0.01845	0.01845	1	1	1	1	1	1
10	OAR10_48809898.1	0.01847	0.01847	1	1	1	1	1	1
16	OAR16_21872776.1	0.01847	0.01847	1	1	1	1	1	1
18	OAR18_43658630.1	0.01849	0.01849	1	1	1	1	1	1
13	s64909.1	0.01853	0.01853	1	1	1	1	1	1
23	OAR23_55298890.1	0.01854	0.01854	1	1	1	1	1	1
6	OAR6_96172675.1	0.01857	0.01857	1	1	1	1	1	1
1	s48043.1	0.01859	0.01859	1	1	1	1	1	1
15	s28696.1	0.01863	0.01863	1	1	1	1	1	1
8	s35769.1	0.01863	0.01863	1	1	1	1	1	1
7	s30330.1	0.01864	0.01864	1	1	1	1	1	1
5	OAR5_82672573.1	0.01864	0.01864	1	1	1	1	1	1
18	s69185.1	0.01866	0.01866	1	1	1	1	1	1
17	OAR17_66393977.1	0.01869	0.01869	1	1	1	1	1	1
8	OAR8_4155375.1	0.01874	0.01874	1	1	1	1	1	1
11	OAR11_46289441.1	0.01875	0.01875	1	1	1	1	1	1
3	s46814.1	0.01876	0.01876	1	1	1	1	1	1
3	s61810.1	0.01877	0.01877	1	1	1	1	1	1
27	OARX_86280642.1	0.01881	0.01881	1	1	1	1	1	1
3	OAR3_92151982.1	0.01885	0.01885	1	1	1	1	1	1
2	OAR2_137472335.1	0.01886	0.01886	1	1	1	1	1	1
8	OAR8_24920687.1	0.01887	0.01887	1	1	1	1	1	1
4	s09629.1	0.01889	0.01889	1	1	1	1	1	1
4	OAR4_47363072.1	0.01893	0.01893	1	1	1	1	1	1
1	s50787.1	0.01893	0.01893	1	1	1	1	1	1
8	OAR8_89911859.1	0.01894	0.01894	1	1	1	1	1	1
16	OAR16_36608398.1	0.01897	0.01897	1	1	1	1	1	1
2	s22276.1	0.01898	0.01898	1	1	1	1	1	1
5	OAR5_111255009_X.1	0.01898	0.01898	1	1	1	1	1	1
11	OAR11_347790.1	0.01899	0.01899	1	1	1	1	1	1
2	OAR2_143174738.1	0.01901	0.01901	1	1	1	1	1	1
25	s72138.1	0.01904	0.01904	1	1	1	1	1	1
17	s73040.1	0.01905	0.01905	1	1	1	1	1	1
2	s53789.1	0.01909	0.01909	1	1	1	1	1	1
3	s05638.1	0.01909	0.01909	1	1	1	1	1	1
3	s33987.1	0.01909	0.01909	1	1	1	1	1	1
15	s44557.1	0.0191	0.0191	1	1	1	1	1	1
6	OAR6_58211072.1	0.0191	0.0191	1	1	1	1	1	1
13	OAR13_14824399.1	0.01915	0.01916	1	1	1	1	1	1
19	s63765.1	0.01916	0.01915	1	1	1	1	1	1
19	OAR19_11008051.1	0.01917	0.01917	1	1	1	1	1	1
3	OAR3_156612363.1	0.0192	0.0192	1	1	1	1	1	1
6	OAR6_62227590.1	0.01921	0.01921	1	1	1	1	1	1
16	OAR16_13953401.1	0.01922	0.01922	1	1	1	1	1	1
10	OAR10_12699628.1	0.01923	0.01923	1	1	1	1	1	1
17	OAR17_1264163.1	0.01924	0.01924	1	1	1	1	1	1
16	OAR16_44325630.1	0.01924	0.01924	1	1	1	1	1	1
26	OAR26_5495326_X.1	0.01928	0.01928	1	1	1	1	1	1
2	OAR2_89402275.1	0.0193	0.0193	1	1	1	1	1	1
9	s22031.1	0.01931	0.01931	1	1	1	1	1	1
12	s56741.1	0.01932	0.01932	1	1	1	1	1	1
27	s51128.1	0.01933	0.01933	1	1	1	1	1	1
4	OAR4_84382741.1	0.01935	0.01935	1	1	1	1	1	1
10	s43684.1	0.01937	0.01937	1	1	1	1	1	1
1	OAR1_287309424.1	0.01938	0.01938	1	1	1	1	1	1
11	s74720.1	0.01939	0.01939	1	1	1	1	1	1
6	s50861.1	0.01941	0.01941	1	1	1	1	1	1
3	s09051.1	0.01946	0.01946	1	1	1	1	1	1
15	OAR15_67064455.1	0.01947	0.01947	1	1	1	1	1	1
1	s09912.1	0.01948	0.01948	1	1	1	1	1	1
25	OAR25_48288071_X.1	0.0195	0.0195	1	1	1	1	1	1
2	OAR2_64524014.1	0.01951	0.01951	1	1	1	1	1	1
24	OAR24_23326463.1	0.01951	0.01951	1	1	1	1	1	1
7	s58171.1	0.01954	0.01954	1	1	1	1	1	1
23	OAR23_44089565.1	0.01957	0.01957	1	1	1	1	1	1
22	s27865.1	0.0196	0.0196	1	1	1	1	1	1
2	OAR2_150693750.1	0.01961	0.01961	1	1	1	1	1	1
8	s01845.1	0.01965	0.01965	1	1	1	1	1	1
1	s37063.1	0.01972	0.01972	1	1	1	1	1	1
6	OAR6_55865192.1	0.01978	0.01978	1	1	1	1	1	1
8	s63085.1	0.01979	0.01979	1	1	1	1	1	1
3	OAR3_63663119.1	0.0198	0.0198	1	1	1	1	1	1
18	s34800.1	0.0198	0.0198	1	1	1	1	1	1
7	OAR7_3037364.1	0.01981	0.01981	1	1	1	1	1	1
21	OAR21_8099006.1	0.01983	0.01983	1	1	1	1	1	1
27	OARX_59194976.1	0.01985	0.01985	1	1	1	1	1	1
1	OAR1_279560752.1	0.01985	0.01985	1	1	1	1	1	1
22	OAR22_35805166.1	0.01988	0.01988	1	1	1	1	1	1
6	OAR6_127857124.1	0.01992	0.01992	1	1	1	1	1	1
9	OAR9_49747644.1	0.01992	0.01992	1	1	1	1	1	1
7	OAR7_97009654.1	0.01993	0.01993	1	1	1	1	1	1
17	OAR17_38506788.1	0.01995	0.01995	1	1	1	1	1	1
10	OAR10_54386995.1	0.02003	0.02003	1	1	1	1	1	1
2	OAR2_154465026.1	0.02003	0.02003	1	1	1	1	1	1
27	s11979.1	0.02005	0.02005	1	1	1	1	1	1
5	OAR5_82651741.1	0.02005	0.02005	1	1	1	1	1	1
8	OAR8_54067938.1	0.02007	0.02007	1	1	1	1	1	1
1	s18898.1	0.02009	0.02009	1	1	1	1	1	1
22	OAR22_50824795.1	0.02012	0.02012	1	1	1	1	1	1
20	s65295.1	0.02015	0.02015	1	1	1	1	1	1
26	OAR26_23031540.1	0.02016	0.02016	1	1	1	1	1	1
5	OAR5_97945971.1	0.02017	0.02017	1	1	1	1	1	1
10	OAR10_60388029.1	0.02018	0.02018	1	1	1	1	1	1
19	OAR19_9372296.1	0.02022	0.02022	1	1	1	1	1	1
9	OAR9_82575979.1	0.02026	0.02026	1	1	1	1	1	1
14	s15231.1	0.02028	0.02028	1	1	1	1	1	1
4	OAR4_106713170.1	0.02029	0.02029	1	1	1	1	1	1
10	s74408.1	0.02031	0.02031	1	1	1	1	1	1
21	OAR21_37311571.1	0.02031	0.02031	1	1	1	1	1	1
1	OAR1_155672687.1	0.02033	0.02033	1	1	1	1	1	1
6	OAR6_90506361_X.1	0.02034	0.02034	1	1	1	1	1	1
2	OAR2_141665777.1	0.02036	0.02036	1	1	1	1	1	1
3	OAR3_234931192.1	0.02037	0.02037	1	1	1	1	1	1
9	s64673.1	0.02043	0.02043	1	1	1	1	1	1
12	OAR12_579872.1	0.02047	0.02047	1	1	1	1	1	1
16	OAR16_62668465.1	0.02048	0.02048	1	1	1	1	1	1
27	OARX_75257260.1	0.0205	0.0205	1	1	1	1	1	1
20	OAR20_18051062_X.1	0.02052	0.02052	1	1	1	1	1	1
2	OAR2_172663891.1	0.02053	0.02053	1	1	1	1	1	1
1	OAR1_40768615.1	0.02057	0.02057	1	1	1	1	1	1
12	OAR12_51310182.1	0.02059	0.02059	1	1	1	1	1	1
1	OAR1_34451730.1	0.02059	0.02059	1	1	1	1	1	1
2	s48757.1	0.02063	0.02063	1	1	1	1	1	1
7	s15556.1	0.02066	0.02066	1	1	1	1	1	1
11	OAR11_22815922.1	0.02069	0.02069	1	1	1	1	1	1
3	s03123.1	0.0207	0.0207	1	1	1	1	1	1
4	OAR4_28811142.1	0.02079	0.02079	1	1	1	1	1	1
10	OAR10_62219787.1	0.0208	0.0208	1	1	1	1	1	1
5	OAR5_94951863.1	0.02082	0.02082	1	1	1	1	1	1
16	OAR16_8414156_X.1	0.02082	0.02082	1	1	1	1	1	1
13	OAR13_51727898.1	0.02083	0.02083	1	1	1	1	1	1
2	OAR2_125860191.1	0.02084	0.02084	1	1	1	1	1	1
1	s46315.1	0.02084	0.02084	1	1	1	1	1	1
14	OAR14_36887906.1	0.02085	0.02085	1	1	1	1	1	1
7	OAR7_67448763.1	0.02088	0.02088	1	1	1	1	1	1
8	OAR8_79102432.1	0.02088	0.02088	1	1	1	1	1	1
3	OAR3_80099118.1	0.02091	0.02091	1	1	1	1	1	1
4	OAR4_12737676.1	0.02092	0.02092	1	1	1	1	1	1
18	OAR18_43431957.1	0.02093	0.02093	1	1	1	1	1	1
27	OARX_46792464.1	0.02093	0.02093	1	1	1	1	1	1
10	OAR10_53872811.1	0.02095	0.02095	1	1	1	1	1	1
2	OAR2_71497520.1	0.02096	0.02096	1	1	1	1	1	1
27	OARX_45554550.1	0.02096	0.02096	1	1	1	1	1	1
3	s01066.1	0.02097	0.02097	1	1	1	1	1	1
1	OAR1_52693319.1	0.02098	0.02098	1	1	1	1	1	1
23	OAR23_29538585.1	0.021	0.021	1	1	1	1	1	1
1	OAR1_113402761.1	0.02103	0.02103	1	1	1	1	1	1
16	s30431.1	0.02103	0.02103	1	1	1	1	1	1
1	OAR1_223897759.1	0.02106	0.02106	1	1	1	1	1	1
9	OAR9_72793362.1	0.02107	0.02107	1	1	1	1	1	1
25	s31337.1	0.02109	0.02109	1	1	1	1	1	1
3	s11352.1	0.02114	0.02114	1	1	1	1	1	1
4	OAR4_114112841.1	0.02118	0.02118	1	1	1	1	1	1
9	OAR9_27096145.1	0.02118	0.02118	1	1	1	1	1	1
2	OAR2_3284586.1	0.02119	0.02119	1	1	1	1	1	1
3	OAR3_92547116.1	0.02121	0.02121	1	1	1	1	1	1
24	OAR24_32820415.1	0.02124	0.02124	1	1	1	1	1	1
3	s11061.1	0.02126	0.0213	1	1	1	1	1	1
25	s18540.1	0.02128	0.02126	1	1	1	1	1	1
4	s34600.1	0.02129	0.02134	1	1	1	1	1	1
4	OAR4_83231101.1	0.0213	0.02128	1	1	1	1	1	1
27	s12754.1	0.0213	0.02129	1	1	1	1	1	1
27	OARX_8997102_X.1	0.02132	0.0213	1	1	1	1	1	1
12	s14825.1	0.02134	0.02132	1	1	1	1	1	1
9	OAR9_34915518.1	0.02134	0.02134	1	1	1	1	1	1
5	OAR5_92975517.1	0.02137	0.02137	1	1	1	1	1	1
2	s33481.1	0.02137	0.02137	1	1	1	1	1	1
8	OAR8_64637542.1	0.02139	0.02139	1	1	1	1	1	1
22	OAR22_50996980.1	0.02139	0.02139	1	1	1	1	1	1
11	OAR11_52118304.1	0.02141	0.02141	1	1	1	1	1	1
15	s73229.1	0.02142	0.02142	1	1	1	1	1	1
4	OAR4_51545051.1	0.02143	0.02143	1	1	1	1	1	1
1	OAR1_39106935.1	0.02145	0.02145	1	1	1	1	1	1
15	OAR15_67336929.1	0.02146	0.02146	1	1	1	1	1	1
3	OAR3_71613411.1	0.02147	0.02147	1	1	1	1	1	1
10	OAR10_61431183.1	0.02148	0.02148	1	1	1	1	1	1
3	s53492.1	0.02152	0.02152	1	1	1	1	1	1
1	OAR1_136022218.1	0.02152	0.02152	1	1	1	1	1	1
18	s75489.1	0.02156	0.02157	1	1	1	1	1	1
1	OAR1_220995180.1	0.02156	0.02156	1	1	1	1	1	1
13	s38086.1	0.02157	0.02156	1	1	1	1	1	1
17	OAR17_10704854.1	0.0216	0.0216	1	1	1	1	1	1
3	OAR3_103523644.1	0.02161	0.02161	1	1	1	1	1	1
5	OAR5_57173649.1	0.02162	0.02162	1	1	1	1	1	1
2	OAR2_41944715.1	0.02162	0.02162	1	1	1	1	1	1
10	OAR10_80432942.1	0.02165	0.02166	1	1	1	1	1	1
24	OAR24_11975271.1	0.02166	0.02165	1	1	1	1	1	1
14	OAR14_9379259.1	0.02167	0.02167	1	1	1	1	1	1
26	OAR26_8526649.1	0.02175	0.02175	1	1	1	1	1	1
9	OAR9_49061755.1	0.02178	0.02178	1	1	1	1	1	1
21	OAR21_2979332.1	0.02182	0.02182	1	1	1	1	1	1
18	OAR18_49226963.1	0.02186	0.02186	1	1	1	1	1	1
2	s13935.1	0.02187	0.02187	1	1	1	1	1	1
11	s48054.1	0.02189	0.02193	1	1	1	1	1	1
10	s10606.1	0.02191	0.02189	1	1	1	1	1	1
9	s14105.1	0.02193	0.02191	1	1	1	1	1	1
5	OAR5_114604242.1	0.02193	0.02193	1	1	1	1	1	1
2	s13271.1	0.02193	0.02193	1	1	1	1	1	1
11	s72626.1	0.02193	0.02193	1	1	1	1	1	1
14	OAR14_14626216.1	0.02194	0.02194	1	1	1	1	1	1
13	s05752.1	0.02196	0.02196	1	1	1	1	1	1
5	s15825.1	0.02199	0.02199	1	1	1	1	1	1
5	OAR5_40912643.1	0.022	0.022	1	1	1	1	1	1
15	OAR15_53552764.1	0.02201	0.02201	1	1	1	1	1	1
14	OAR14_37174901.1	0.02205	0.02205	1	1	1	1	1	1
1	OAR1_132131514.1	0.02207	0.02207	1	1	1	1	1	1
14	s23054.1	0.02212	0.02212	1	1	1	1	1	1
4	OAR4_75857419.1	0.02213	0.02213	1	1	1	1	1	1
1	s46461.1	0.02214	0.02214	1	1	1	1	1	1
20	OAR20_26335575.1	0.02223	0.02223	1	1	1	1	1	1
19	OAR19_10439681.1	0.02225	0.02225	1	1	1	1	1	1
4	OAR4_74539177.1	0.02227	0.02227	1	1	1	1	1	1
2	s65822.1	0.02229	0.02229	1	1	1	1	1	1
25	OAR25_38395743.1	0.02229	0.02229	1	1	1	1	1	1
2	OAR2_124173700.1	0.0223	0.0223	1	1	1	1	1	1
13	s51139.1	0.02232	0.02232	1	1	1	1	1	1
2	OAR2_76076462.1	0.02233	0.02233	1	1	1	1	1	1
9	OAR9_25714308.1	0.02236	0.02236	1	1	1	1	1	1
8	s00575.1	0.02236	0.02236	1	1	1	1	1	1
4	OAR4_73203498.1	0.02236	0.02236	1	1	1	1	1	1
16	OAR16_23208091.1	0.02237	0.02237	1	1	1	1	1	1
10	OAR10_57396545.1	0.02241	0.02243	1	1	1	1	1	1
7	OAR7_82851431.1	0.02243	0.02241	1	1	1	1	1	1
3	s06207.1	0.02248	0.02248	1	1	1	1	1	1
15	OAR15_69475511.1	0.0225	0.0225	1	1	1	1	1	1
5	s06427.1	0.02253	0.02253	1	1	1	1	1	1
11	s47142.1	0.02254	0.02254	1	1	1	1	1	1
20	OAR20_40492055.1	0.02255	0.02255	1	1	1	1	1	1
11	OAR11_41118183.1	0.02258	0.02258	1	1	1	1	1	1
5	OAR5_113136843.1	0.0226	0.0226	1	1	1	1	1	1
6	OAR6_107967303.1	0.0226	0.0226	1	1	1	1	1	1
20	OAR20_38142478.1	0.02261	0.02261	1	1	1	1	1	1
27	OARX_124970841.1	0.02264	0.02264	1	1	1	1	1	1
4	OAR4_59113372.1	0.02266	0.02266	1	1	1	1	1	1
8	OAR8_89809246.1	0.02268	0.02268	1	1	1	1	1	1
4	OAR4_7388118.1	0.02271	0.02271	1	1	1	1	1	1
1	OAR1_94235823.1	0.02275	0.02275	1	1	1	1	1	1
6	OAR6_108351321.1	0.02275	0.02275	1	1	1	1	1	1
4	OAR4_117378622_X.1	0.02276	0.02276	1	1	1	1	1	1
20	OAR20_43781594.1	0.02277	0.02277	1	1	1	1	1	1
21	OAR21_5429488.1	0.02277	0.02277	1	1	1	1	1	1
1	OAR1_181579456.1	0.02282	0.02282	1	1	1	1	1	1
1	OAR1_30320883.1	0.02282	0.02282	1	1	1	1	1	1
12	OAR12_17516936.1	0.02285	0.02285	1	1	1	1	1	1
3	OAR3_76177373.1	0.02287	0.02287	1	1	1	1	1	1
11	OAR11_19810690.1	0.02292	0.02292	1	1	1	1	1	1
4	OAR4_45252917.1	0.02294	0.02294	1	1	1	1	1	1
4	s51011.1	0.02296	0.02296	1	1	1	1	1	1
11	s01262.1	0.02297	0.02297	1	1	1	1	1	1
2	OAR2_121058718.1	0.02297	0.02299	1	1	1	1	1	1
9	s60284.1	0.02299	0.02297	1	1	1	1	1	1
10	OAR10_5298843.1	0.02302	0.02302	1	1	1	1	1	1
2	OAR2_62285500.1	0.02302	0.02302	1	1	1	1	1	1
6	s13347.1	0.02305	0.02305	1	1	1	1	1	1
1	OAR1_26705881.1	0.02306	0.02306	1	1	1	1	1	1
12	OAR12_49228109.1	0.02306	0.02306	1	1	1	1	1	1
6	OAR6_77789523.1	0.02307	0.02307	1	1	1	1	1	1
7	s33774.1	0.02308	0.02308	1	1	1	1	1	1
9	s05753.1	0.02308	0.02308	1	1	1	1	1	1
8	s63025.1	0.02312	0.02312	1	1	1	1	1	1
16	OAR16_65303733.1	0.02312	0.02312	1	1	1	1	1	1
14	s73368.1	0.02312	0.02312	1	1	1	1	1	1
1	OAR1_163096460.1	0.02315	0.02315	1	1	1	1	1	1
16	OAR16_23680997.1	0.02316	0.02316	1	1	1	1	1	1
2	OAR2_41310572.1	0.02317	0.02317	1	1	1	1	1	1
25	s44881.1	0.02322	0.02322	1	1	1	1	1	1
8	s42819.1	0.02326	0.02326	1	1	1	1	1	1
20	OAR20_17942875.1	0.02327	0.02327	1	1	1	1	1	1
22	OAR22_39481064.1	0.02328	0.02328	1	1	1	1	1	1
13	s44851.1	0.0233	0.0233	1	1	1	1	1	1
19	OAR19_15621948.1	0.0233	0.0233	1	1	1	1	1	1
2	OAR2_117212034.1	0.02333	0.02333	1	1	1	1	1	1
22	s12987.1	0.02338	0.02338	1	1	1	1	1	1
1	DU378652_409.1	0.02341	0.02341	1	1	1	1	1	1
27	s68313.1	0.02341	0.02341	1	1	1	1	1	1
3	OAR3_132786022.1	0.02343	0.02343	1	1	1	1	1	1
7	OAR7_54141447.1	0.02343	0.02343	1	1	1	1	1	1
17	OAR17_42330622.1	0.02343	0.02343	1	1	1	1	1	1
3	OAR3_83247750.1	0.02344	0.02344	1	1	1	1	1	1
8	OAR8_18319939.1	0.02345	0.02345	1	1	1	1	1	1
18	OAR18_37383169.1	0.02345	0.02345	1	1	1	1	1	1
10	s61995.1	0.02346	0.02346	1	1	1	1	1	1
10	OAR10_72620810.1	0.02351	0.02351	1	1	1	1	1	1
14	s36271.1	0.02352	0.02352	1	1	1	1	1	1
18	OAR18_11219788.1	0.02356	0.02356	1	1	1	1	1	1
1	OAR1_52166352.1	0.0236	0.0236	1	1	1	1	1	1
3	s30140.1	0.02362	0.02362	1	1	1	1	1	1
23	OAR23_12443896.1	0.02362	0.02362	1	1	1	1	1	1
11	s55031.1	0.02362	0.02362	1	1	1	1	1	1
27	OARX_125571053.1	0.02365	0.02365	1	1	1	1	1	1
1	OAR1_50219468.1	0.02365	0.02365	1	1	1	1	1	1
26	OAR26_12979568.1	0.02366	0.02366	1	1	1	1	1	1
5	OAR5_103074516.1	0.02369	0.02369	1	1	1	1	1	1
13	s36026.1	0.02376	0.02376	1	1	1	1	1	1
4	OAR4_87987010.1	0.0238	0.0238	1	1	1	1	1	1
6	OAR6_44237876.1	0.02382	0.02382	1	1	1	1	1	1
4	OAR4_124378179.1	0.02382	0.02382	1	1	1	1	1	1
23	s46367.1	0.02383	0.02383	1	1	1	1	1	1
4	s52372.1	0.02386	0.02386	1	1	1	1	1	1
2	OAR2_134410663.1	0.02387	0.02387	1	1	1	1	1	1
9	OAR9_80084139.1	0.02392	0.02392	1	1	1	1	1	1
5	OAR5_104389335_X.1	0.02394	0.02394	1	1	1	1	1	1
1	OAR1_52559106.1	0.02395	0.02395	1	1	1	1	1	1
1	OAR1_76382311.1	0.02396	0.02396	1	1	1	1	1	1
8	s33541.1	0.02396	0.02396	1	1	1	1	1	1
2	s12487.1	0.02397	0.02397	1	1	1	1	1	1
16	OAR16_62773812.1	0.02399	0.02399	1	1	1	1	1	1
2	OAR2_108940218.1	0.024	0.024	1	1	1	1	1	1
21	OAR21_24820440.1	0.024	0.024	1	1	1	1	1	1
14	OAR14_48247274.1	0.02405	0.02406	1	1	1	1	1	1
13	OAR13_9271026.1	0.02406	0.02405	1	1	1	1	1	1
11	s43391.1	0.02406	0.02406	1	1	1	1	1	1
7	OAR7_82914251.1	0.02407	0.02407	1	1	1	1	1	1
25	DU279054_461.1	0.02411	0.02411	1	1	1	1	1	1
2	s66749.1	0.02412	0.02412	1	1	1	1	1	1
14	s13355.1	0.02414	0.02414	1	1	1	1	1	1
4	OAR4_22249402.1	0.02415	0.02415	1	1	1	1	1	1
13	OAR13_8324254.1	0.02427	0.02427	1	1	1	1	1	1
12	s47297.1	0.02428	0.02428	1	1	1	1	1	1
1	OAR1_269493195.1	0.02431	0.02431	1	1	1	1	1	1
9	OAR9_29869169.1	0.02434	0.02434	1	1	1	1	1	1
1	OAR1_16274081.1	0.02437	0.02437	1	1	1	1	1	1
18	s67461.1	0.02438	0.02438	1	1	1	1	1	1
7	s57105.1	0.0244	0.0244	1	1	1	1	1	1
22	s19461.1	0.02442	0.02442	1	1	1	1	1	1
8	OAR8_60953046.1	0.02448	0.02452	1	1	1	1	1	1
6	OAR6_77563043.1	0.02452	0.02448	1	1	1	1	1	1
2	OAR2_22465316.1	0.02452	0.02452	1	1	1	1	1	1
21	OAR21_11128057.1	0.02453	0.02453	1	1	1	1	1	1
25	s70802.1	0.02454	0.02454	1	1	1	1	1	1
18	s11494.1	0.02454	0.02454	1	1	1	1	1	1
12	OAR12_40277142.1	0.02462	0.02462	1	1	1	1	1	1
14	s31305.1	0.02464	0.02464	1	1	1	1	1	1
17	OAR17_43682916.1	0.02466	0.02466	1	1	1	1	1	1
1	OAR1_145252178.1	0.02467	0.02467	1	1	1	1	1	1
15	s41187.1	0.0247	0.0247	1	1	1	1	1	1
18	OAR18_43203342.1	0.02472	0.02472	1	1	1	1	1	1
9	OAR9_36535180.1	0.02477	0.02477	1	1	1	1	1	1
15	OAR15_61241244.1	0.0248	0.0248	1	1	1	1	1	1
12	s58465.1	0.0248	0.0248	1	1	1	1	1	1
16	OAR16_27375858.1	0.0248	0.0248	1	1	1	1	1	1
2	OAR2_32828258.1	0.02482	0.02482	1	1	1	1	1	1
8	OAR8_78540910.1	0.02483	0.02483	1	1	1	1	1	1
1	s27275.1	0.02484	0.02484	1	1	1	1	1	1
8	OAR8_95919216.1	0.02484	0.02484	1	1	1	1	1	1
13	s02538.1	0.02488	0.02488	1	1	1	1	1	1
26	s61801.1	0.02489	0.02489	1	1	1	1	1	1
1	s37285.1	0.02495	0.02495	1	1	1	1	1	1
17	s33297.1	0.02498	0.02498	1	1	1	1	1	1
2	OAR2_201353718.1	0.02498	0.02498	1	1	1	1	1	1
17	OAR17_32781863.1	0.025	0.025	1	1	1	1	1	1
17	s40267.1	0.02501	0.02501	1	1	1	1	1	1
12	s57656.1	0.02502	0.02502	1	1	1	1	1	1
6	OAR6_30615134.1	0.02505	0.02505	1	1	1	1	1	1
4	s39381.1	0.02511	0.02511	1	1	1	1	1	1
27	OARX_38817771.1	0.02512	0.02512	1	1	1	1	1	1
9	OAR9_60354037.1	0.02516	0.02516	1	1	1	1	1	1
1	OAR1_183261156.1	0.02519	0.02519	1	1	1	1	1	1
1	OAR1_141439663.1	0.0252	0.0252	1	1	1	1	1	1
5	s34559.1	0.02521	0.02521	1	1	1	1	1	1
23	s75775.1	0.02521	0.02521	1	1	1	1	1	1
13	s68656.1	0.02525	0.02525	1	1	1	1	1	1
19	OAR19_17177999_X.1	0.02527	0.02527	1	1	1	1	1	1
8	OAR8_69990419.1	0.02527	0.02527	1	1	1	1	1	1
3	OAR3_233084414.1	0.02527	0.02527	1	1	1	1	1	1
8	OAR8_43619595.1	0.02527	0.02527	1	1	1	1	1	1
3	OAR3_24232824.1	0.0253	0.0253	1	1	1	1	1	1
17	OAR17_7039737.1	0.02534	0.02534	1	1	1	1	1	1
21	OAR21_23359913.1	0.02535	0.02535	1	1	1	1	1	1
11	OAR11_22498135.1	0.02543	0.02543	1	1	1	1	1	1
18	OAR18_15151778.1	0.02545	0.02545	1	1	1	1	1	1
1	OAR1_52398580.1	0.02545	0.02545	1	1	1	1	1	1
17	OAR17_21872826.1	0.02546	0.02546	1	1	1	1	1	1
5	OAR5_78917581.1	0.02546	0.02546	1	1	1	1	1	1
21	OAR21_17687360.1	0.02547	0.02547	1	1	1	1	1	1
15	OAR15_60853776.1	0.02551	0.02551	1	1	1	1	1	1
10	OAR10_68810982.1	0.02553	0.02553	1	1	1	1	1	1
10	OAR10_40868153.1	0.02556	0.02556	1	1	1	1	1	1
3	s42128.1	0.02558	0.02558	1	1	1	1	1	1
3	OAR3_117326025_X.1	0.02559	0.02559	1	1	1	1	1	1
2	OAR2_210261780.1	0.02559	0.02559	1	1	1	1	1	1
22	s40241.1	0.0256	0.0256	1	1	1	1	1	1
21	s71645.1	0.02562	0.02562	1	1	1	1	1	1
4	OAR4_38962314.1	0.02565	0.02566	1	1	1	1	1	1
18	OAR18_62265014.1	0.02565	0.02565	1	1	1	1	1	1
1	OAR1_98015213.1	0.02566	0.02565	1	1	1	1	1	1
15	s51241.1	0.02571	0.02571	1	1	1	1	1	1
15	OAR15_80382059.1	0.02571	0.02571	1	1	1	1	1	1
4	OAR4_41049923.1	0.02573	0.02573	1	1	1	1	1	1
2	OAR2_139144735.1	0.02573	0.02573	1	1	1	1	1	1
21	s46145.1	0.02574	0.02574	1	1	1	1	1	1
1	s22157.1	0.02574	0.02574	1	1	1	1	1	1
1	OAR1_292866363.1	0.02574	0.02574	1	1	1	1	1	1
7	OAR7_79789907.1	0.02578	0.02578	1	1	1	1	1	1
14	s61738.1	0.02579	0.02579	1	1	1	1	1	1
27	OARX_102847527.1	0.02583	0.02583	1	1	1	1	1	1
15	OAR15_24662995.1	0.02584	0.02584	1	1	1	1	1	1
1	OAR1_249318108.1	0.02588	0.02588	1	1	1	1	1	1
3	OAR3_22298402.1	0.02593	0.02593	1	1	1	1	1	1
17	s16366.1	0.02594	0.02594	1	1	1	1	1	1
4	OAR4_42488888.1	0.02595	0.02595	1	1	1	1	1	1
2	OAR2_30823464.1	0.02596	0.02596	1	1	1	1	1	1
16	s31695.1	0.02601	0.02601	1	1	1	1	1	1
2	OAR2_34301332.1	0.02602	0.02602	1	1	1	1	1	1
10	OAR10_1058076.1	0.02603	0.02603	1	1	1	1	1	1
16	OAR16_53148035.1	0.02604	0.02604	1	1	1	1	1	1
6	OAR6_59497239.1	0.02605	0.02605	1	1	1	1	1	1
26	OAR26_21857857.1	0.02608	0.02608	1	1	1	1	1	1
16	s42833.1	0.02613	0.02613	1	1	1	1	1	1
17	OAR17_58377227.1	0.02613	0.02613	1	1	1	1	1	1
4	OAR4_53702556.1	0.02616	0.02616	1	1	1	1	1	1
25	OAR25_24287764_X.1	0.02616	0.02616	1	1	1	1	1	1
3	OAR3_80078321.1	0.02616	0.02616	1	1	1	1	1	1
1	OAR1_6722309.1	0.02621	0.02621	1	1	1	1	1	1
22	s31225.1	0.02627	0.02627	1	1	1	1	1	1
5	OAR5_67152147.1	0.02627	0.02627	1	1	1	1	1	1
4	OAR4_102230122.1	0.02631	0.02631	1	1	1	1	1	1
27	OARX_94549447.1	0.02632	0.02632	1	1	1	1	1	1
3	OAR3_78714767.1	0.02632	0.02632	1	1	1	1	1	1
2	OAR2_143916009.1	0.02632	0.02632	1	1	1	1	1	1
3	OAR3_119996779.1	0.02633	0.02633	1	1	1	1	1	1
7	s32330.1	0.02634	0.02634	1	1	1	1	1	1
13	s06454.1	0.02637	0.02658	1	1	1	1	1	1
8	OAR8_59319565.1	0.02638	0.02637	1	1	1	1	1	1
1	OAR1_265763553.1	0.02639	0.02638	1	1	1	1	1	1
11	s20619.1	0.02641	0.02639	1	1	1	1	1	1
7	OAR7_61967937.1	0.02642	0.02641	1	1	1	1	1	1
1	OAR1_120550895.1	0.02648	0.02642	1	1	1	1	1	1
2	OAR2_79922252.1	0.02648	0.02648	1	1	1	1	1	1
9	OAR9_24859502.1	0.02651	0.02648	1	1	1	1	1	1
4	OAR4_36130176.1	0.02653	0.02651	1	1	1	1	1	1
22	s68929.1	0.02654	0.02653	1	1	1	1	1	1
2	OAR2_14099160.1	0.02655	0.02654	1	1	1	1	1	1
1	OAR1_172790759.1	0.02657	0.02655	1	1	1	1	1	1
27	s16473.1	0.02657	0.02657	1	1	1	1	1	1
4	OAR4_24828539.1	0.02658	0.02657	1	1	1	1	1	1
5	OAR5_80098982.1	0.02658	0.02658	1	1	1	1	1	1
15	OAR15_44886526.1	0.02659	0.02659	1	1	1	1	1	1
21	s72475.1	0.02663	0.02663	1	1	1	1	1	1
8	s26722.1	0.02668	0.02668	1	1	1	1	1	1
2	s33284.1	0.02669	0.02669	1	1	1	1	1	1
7	s71248.1	0.02671	0.02671	1	1	1	1	1	1
18	OAR10_23928131.1	0.02672	0.02672	1	1	1	1	1	1
10	OAR10_70648147.1	0.02673	0.02673	1	1	1	1	1	1
1	OAR1_41004192.1	0.0268	0.0268	1	1	1	1	1	1
3	OAR3_159602580.1	0.0268	0.0268	1	1	1	1	1	1
15	OAR15_31730166.1	0.02682	0.02682	1	1	1	1	1	1
16	OAR16_72087208.1	0.02687	0.02687	1	1	1	1	1	1
21	OAR21_23049634.1	0.02688	0.02688	1	1	1	1	1	1
3	s40974.1	0.0269	0.0269	1	1	1	1	1	1
1	OAR1_41607999.1	0.02692	0.02692	1	1	1	1	1	1
2	OAR2_186667118_X.1	0.02692	0.02692	1	1	1	1	1	1
4	OAR4_127075669.1	0.02695	0.02695	1	1	1	1	1	1
6	s04884.1	0.02695	0.02695	1	1	1	1	1	1
6	OAR6_70660327.1	0.02696	0.02696	1	1	1	1	1	1
2	OAR2_130817865.1	0.02698	0.02698	1	1	1	1	1	1
20	s11995.1	0.027	0.027	1	1	1	1	1	1
1	OAR1_230374318.1	0.02701	0.02701	1	1	1	1	1	1
2	s10953.1	0.02701	0.02701	1	1	1	1	1	1
23	OAR23_21686735.1	0.02703	0.02703	1	1	1	1	1	1
17	s63893.1	0.02706	0.02706	1	1	1	1	1	1
13	OAR13_71091738.1	0.0271	0.0271	1	1	1	1	1	1
1	OAR1_264038002.1	0.02712	0.02712	1	1	1	1	1	1
24	s28749.1	0.02716	0.02716	1	1	1	1	1	1
19	s15666.1	0.02719	0.02719	1	1	1	1	1	1
1	OAR1_106285844.1	0.0272	0.0272	1	1	1	1	1	1
12	OAR12_41703727.1	0.02724	0.02724	1	1	1	1	1	1
19	OAR19_3544416.1	0.02724	0.02724	1	1	1	1	1	1
1	s22556.1	0.0273	0.0273	1	1	1	1	1	1
24	OAR24_24831233.1	0.02731	0.02731	1	1	1	1	1	1
9	OAR9_32726527.1	0.02731	0.02731	1	1	1	1	1	1
25	s20119.1	0.02737	0.02737	1	1	1	1	1	1
8	OAR8_13715410.1	0.02739	0.02739	1	1	1	1	1	1
8	s27979.1	0.02741	0.02741	1	1	1	1	1	1
7	OAR7_79067545.1	0.02743	0.02743	1	1	1	1	1	1
8	OAR8_42760759.1	0.02744	0.02744	1	1	1	1	1	1
16	OAR16_58482838.1	0.02745	0.02745	1	1	1	1	1	1
21	OAR21_33643849.1	0.02748	0.02748	1	1	1	1	1	1
7	s75890.1	0.02749	0.02749	1	1	1	1	1	1
1	OAR1_278288735.1	0.02749	0.02749	1	1	1	1	1	1
19	OAR19_12511657.1	0.0275	0.0275	1	1	1	1	1	1
10	OAR10_72636455.1	0.02765	0.02765	1	1	1	1	1	1
1	OAR1_264048573.1	0.02766	0.02766	1	1	1	1	1	1
7	OAR7_41837210.1	0.02771	0.02792	1	1	1	1	1	1
17	OAR17_32804863.1	0.02776	0.02771	1	1	1	1	1	1
4	OAR4_12793395.1	0.02779	0.02776	1	1	1	1	1	1
2	OAR2_45808391.1	0.0278	0.02779	1	1	1	1	1	1
5	OAR5_113100557.1	0.02784	0.0278	1	1	1	1	1	1
27	s48387.1	0.02786	0.02784	1	1	1	1	1	1
16	OAR16_46984845.1	0.02789	0.02786	1	1	1	1	1	1
5	OAR5_106678569.1	0.0279	0.02797	1	1	1	1	1	1
17	OAR17_38819790_X.1	0.0279	0.02789	1	1	1	1	1	1
6	OAR6_72725737.1	0.02791	0.0279	1	1	1	1	1	1
2	OAR2_201139790.1	0.02792	0.0279	1	1	1	1	1	1
9	OAR9_28928434.1	0.02794	0.02791	1	1	1	1	1	1
10	OAR10_44834335.1	0.02797	0.02794	1	1	1	1	1	1
19	s64064.1	0.02798	0.028	1	1	1	1	1	1
3	OAR3_149240782.1	0.02799	0.02798	1	1	1	1	1	1
19	s67795.1	0.028	0.02799	1	1	1	1	1	1
4	OAR4_14887500.1	0.02804	0.02804	1	1	1	1	1	1
14	s66690.1	0.02804	0.02804	1	1	1	1	1	1
2	OAR2_201868471.1	0.02805	0.02805	1	1	1	1	1	1
12	OAR12_48062551.1	0.02808	0.02808	1	1	1	1	1	1
4	s33580.1	0.02809	0.02809	1	1	1	1	1	1
1	OAR1_19425357.1	0.02809	0.02809	1	1	1	1	1	1
13	OAR13_43362100.1	0.02815	0.02815	1	1	1	1	1	1
6	OAR6_84086725.1	0.02818	0.02818	1	1	1	1	1	1
27	s07719.1	0.0282	0.0282	1	1	1	1	1	1
1	OAR1_76290283.1	0.02826	0.02846	1	1	1	1	1	1
25	OAR25_25978557.1	0.02827	0.02826	1	1	1	1	1	1
7	OAR7_82058421.1	0.02829	0.02827	1	1	1	1	1	1
21	OAR21_20104226.1	0.02833	0.02829	1	1	1	1	1	1
12	OAR12_11490273.1	0.02838	0.02833	1	1	1	1	1	1
6	OAR6_44574305.1	0.02838	0.02838	1	1	1	1	1	1
7	OAR7_83013085.1	0.02841	0.02838	1	1	1	1	1	1
13	OAR13_78569631.1	0.02842	0.02841	1	1	1	1	1	1
19	OAR19_25817759.1	0.02843	0.02842	1	1	1	1	1	1
15	OAR15_72551441.1	0.02846	0.02843	1	1	1	1	1	1
27	s64888.1	0.0285	0.0285	1	1	1	1	1	1
20	OAR20_1303559.1	0.02851	0.02851	1	1	1	1	1	1
3	OAR3_89008439.1	0.02852	0.02852	1	1	1	1	1	1
18	s42285.1	0.02853	0.02853	1	1	1	1	1	1
27	OARX_121352349_X.1	0.02853	0.02853	1	1	1	1	1	1
17	s57603.1	0.02856	0.02856	1	1	1	1	1	1
4	s47042.1	0.02858	0.02858	1	1	1	1	1	1
12	OAR12_23018955.1	0.02861	0.02861	1	1	1	1	1	1
16	OAR16_104936.1	0.02862	0.02862	1	1	1	1	1	1
19	OAR19_5112365.1	0.02865	0.02865	1	1	1	1	1	1
22	s59034.1	0.02866	0.02866	1	1	1	1	1	1
1	OAR1_247666599.1	0.02867	0.02867	1	1	1	1	1	1
27	OARX_65501843.1	0.02867	0.02867	1	1	1	1	1	1
15	OAR15_63320735.1	0.02871	0.02871	1	1	1	1	1	1
5	s46706.1	0.02884	0.02884	1	1	1	1	1	1
8	OAR8_1247223.1	0.02885	0.02885	1	1	1	1	1	1
2	OAR2_185315032.1	0.02886	0.02886	1	1	1	1	1	1
11	OAR11_14785.1	0.02889	0.02889	1	1	1	1	1	1
7	s45867.1	0.02896	0.02896	1	1	1	1	1	1
3	s11791.1	0.02897	0.02897	1	1	1	1	1	1
3	OAR3_79513396.1	0.029	0.029	1	1	1	1	1	1
20	OAR20_48565448_X.1	0.02901	0.02901	1	1	1	1	1	1
14	s23675.1	0.02906	0.02906	1	1	1	1	1	1
4	OAR4_7673865.1	0.02911	0.02911	1	1	1	1	1	1
27	OARX_82005367.1	0.02914	0.02914	1	1	1	1	1	1
11	OAR11_40054442.1	0.02914	0.02914	1	1	1	1	1	1
15	s67241.1	0.02919	0.02919	1	1	1	1	1	1
9	OAR9_12363097.1	0.0292	0.0292	1	1	1	1	1	1
16	OAR16_70214.1	0.0292	0.0292	1	1	1	1	1	1
17	OAR17_23422965.1	0.02923	0.02923	1	1	1	1	1	1
3	s07326.1	0.02923	0.02923	1	1	1	1	1	1
16	OAR16_13556534.1	0.02926	0.02926	1	1	1	1	1	1
22	OAR22_31390307.1	0.02929	0.02929	1	1	1	1	1	1
23	OAR23_60556779.1	0.02935	0.02935	1	1	1	1	1	1
3	OAR3_101418007.1	0.02941	0.02941	1	1	1	1	1	1
8	s56579.1	0.02942	0.02942	1	1	1	1	1	1
3	s69477.1	0.02945	0.02945	1	1	1	1	1	1
2	OAR2_113088690.1	0.02948	0.02948	1	1	1	1	1	1
20	s67322.1	0.02952	0.02952	1	1	1	1	1	1
17	OAR17_54155064.1	0.02953	0.02953	1	1	1	1	1	1
25	OAR25_6454935.1	0.02953	0.02953	1	1	1	1	1	1
6	OAR6_55349679.1	0.02953	0.02953	1	1	1	1	1	1
25	OAR25_2991228.1	0.02955	0.02955	1	1	1	1	1	1
2	OAR2_131448063.1	0.02957	0.02957	1	1	1	1	1	1
10	s34549.1	0.02959	0.02959	1	1	1	1	1	1
12	OAR12_36991477.1	0.02959	0.02959	1	1	1	1	1	1
4	OAR4_14709849.1	0.02963	0.02963	1	1	1	1	1	1
6	OAR6_16956333.1	0.02965	0.02965	1	1	1	1	1	1
1	OAR1_249265978.1	0.0297	0.0297	1	1	1	1	1	1
15	s18566.1	0.02971	0.02971	1	1	1	1	1	1
9	s51024.1	0.02973	0.02973	1	1	1	1	1	1
11	s15706.1	0.02973	0.02973	1	1	1	1	1	1
5	s48412.1	0.02974	0.02974	1	1	1	1	1	1
2	s38726.1	0.02978	0.02978	1	1	1	1	1	1
6	s01116.1	0.02982	0.02982	1	1	1	1	1	1
1	s13298.1	0.0299	0.0299	1	1	1	1	1	1
23	OAR23_25393414.1	0.02992	0.02992	1	1	1	1	1	1
22	OAR22_40197865.1	0.02996	0.02996	1	1	1	1	1	1
12	OAR12_8773502.1	0.02997	0.02997	1	1	1	1	1	1
12	OAR12_35579898.1	0.02997	0.02997	1	1	1	1	1	1
3	OAR3_129440093.1	0.02998	0.02998	1	1	1	1	1	1
3	s59796.1	0.03002	0.03002	1	1	1	1	1	1
3	s13777.1	0.03003	0.03003	1	1	1	1	1	1
2	OAR2_117519358.1	0.03003	0.03003	1	1	1	1	1	1
18	OAR18_17944751.1	0.03009	0.03009	1	1	1	1	1	1
21	s37005.1	0.03011	0.03011	1	1	1	1	1	1
7	s47055.1	0.03016	0.03016	1	1	1	1	1	1
24	OAR24_12006191.1	0.03016	0.03016	1	1	1	1	1	1
21	OAR21_18793662.1	0.03019	0.03021	1	1	1	1	1	1
12	OAR12_44173454.1	0.0302	0.03019	1	1	1	1	1	1
3	OAR3_168346896.1	0.03021	0.0302	1	1	1	1	1	1
3	OAR3_111357678.1	0.03029	0.03029	1	1	1	1	1	1
1	OAR1_170989943.1	0.03032	0.03032	1	1	1	1	1	1
8	OAR8_31072718.1	0.03036	0.03036	1	1	1	1	1	1
3	s25816.1	0.03037	0.03037	1	1	1	1	1	1
24	s32273.1	0.0304	0.0304	1	1	1	1	1	1
4	s34674.1	0.03042	0.03042	1	1	1	1	1	1
3	OAR3_78722219.1	0.03043	0.03043	1	1	1	1	1	1
5	s25037.1	0.03044	0.03044	1	1	1	1	1	1
16	OAR16_12011649.1	0.03044	0.03044	1	1	1	1	1	1
2	OAR2_201922349.1	0.03049	0.03049	1	1	1	1	1	1
2	s72460.1	0.03052	0.03052	1	1	1	1	1	1
9	OAR9_49836627.1	0.03053	0.03053	1	1	1	1	1	1
11	OAR11_50969324.1	0.03055	0.03055	1	1	1	1	1	1
8	OAR8_68565079.1	0.03056	0.03056	1	1	1	1	1	1
23	OAR23_20887243.1	0.03057	0.03057	1	1	1	1	1	1
7	OAR7_36947114.1	0.03058	0.03058	1	1	1	1	1	1
8	OAR8_48871215.1	0.0306	0.0306	1	1	1	1	1	1
1	OAR1_258419431.1	0.03064	0.03064	1	1	1	1	1	1
20	OAR20_12135711.1	0.03065	0.03065	1	1	1	1	1	1
16	OAR16_39706312.1	0.03074	0.03074	1	1	1	1	1	1
16	OAR16_55384039.1	0.03077	0.03077	1	1	1	1	1	1
4	OAR4_100874235.1	0.03078	0.03078	1	1	1	1	1	1
13	s19419.1	0.03079	0.03079	1	1	1	1	1	1
17	OAR17_40570762.1	0.03081	0.03081	1	1	1	1	1	1
27	OARX_84431875.1	0.03082	0.03082	1	1	1	1	1	1
1	s45674.1	0.03083	0.03083	1	1	1	1	1	1
2	OAR2_64390755.1	0.03086	0.03086	1	1	1	1	1	1
1	s17906.1	0.03092	0.03092	1	1	1	1	1	1
7	OAR7_96995223.1	0.031	0.031	1	1	1	1	1	1
8	s25920.1	0.031	0.031	1	1	1	1	1	1
15	OAR15_68673295_X.1	0.03101	0.03101	1	1	1	1	1	1
9	s51878.1	0.03105	0.03105	1	1	1	1	1	1
2	s61446.1	0.03111	0.03111	1	1	1	1	1	1
2	OAR2_210391244.1	0.03114	0.03114	1	1	1	1	1	1
5	s50506.1	0.03118	0.03118	1	1	1	1	1	1
1	OAR1_38477503.1	0.03121	0.03121	1	1	1	1	1	1
19	OAR19_30751851.1	0.03123	0.03123	1	1	1	1	1	1
26	OAR26_17963171.1	0.03125	0.03125	1	1	1	1	1	1
4	s55748.1	0.03127	0.03127	1	1	1	1	1	1
19	OAR19_50669354.1	0.0313	0.0313	1	1	1	1	1	1
21	OAR21_9653940.1	0.03132	0.03132	1	1	1	1	1	1
22	OAR22_32934133.1	0.03133	0.03133	1	1	1	1	1	1
25	OAR25_37461816.1	0.03136	0.03136	1	1	1	1	1	1
18	s57156.1	0.03137	0.03137	1	1	1	1	1	1
27	s00430.1	0.03141	0.03141	1	1	1	1	1	1
8	OAR8_84622702.1	0.03144	0.03144	1	1	1	1	1	1
9	OAR9_1203135.1	0.03144	0.03144	1	1	1	1	1	1
23	OAR23_20101892.1	0.03147	0.03147	1	1	1	1	1	1
2	OAR2_169232830.1	0.03147	0.03147	1	1	1	1	1	1
1	OAR1_164515707.1	0.03148	0.03148	1	1	1	1	1	1
19	OAR19_33278780.1	0.03149	0.03149	1	1	1	1	1	1
24	OAR24_42942982.1	0.03154	0.03154	1	1	1	1	1	1
2	OAR2_93965203.1	0.03159	0.03159	1	1	1	1	1	1
7	OAR7_92266205.1	0.03161	0.03161	1	1	1	1	1	1
3	s09500.1	0.03168	0.03168	1	1	1	1	1	1
10	OAR10_68313527.1	0.03178	0.03178	1	1	1	1	1	1
2	OAR2_173593687.1	0.03187	0.03187	1	1	1	1	1	1
3	OAR3_59494261.1	0.03188	0.03188	1	1	1	1	1	1
17	OAR17_45415140.1	0.03188	0.03188	1	1	1	1	1	1
18	OAR18_65410163.1	0.03194	0.03194	1	1	1	1	1	1
24	s44854.1	0.03195	0.03195	1	1	1	1	1	1
25	s41985.1	0.03197	0.03197	1	1	1	1	1	1
18	OAR18_11731477.1	0.03198	0.03198	1	1	1	1	1	1
3	OAR3_45581010.1	0.03198	0.03198	1	1	1	1	1	1
13	OAR13_55791702.1	0.032	0.032	1	1	1	1	1	1
13	OAR13_55835685.1	0.032	0.032	1	1	1	1	1	1
3	OAR3_23617359.1	0.03201	0.03201	1	1	1	1	1	1
1	s28234.1	0.03202	0.03202	1	1	1	1	1	1
4	OAR4_20315932.1	0.03202	0.03202	1	1	1	1	1	1
2	s56215.1	0.03206	0.03206	1	1	1	1	1	1
18	s58441.1	0.0321	0.0321	1	1	1	1	1	1
1	s48830.1	0.03218	0.03218	1	1	1	1	1	1
1	OAR1_119039319.1	0.03227	0.03227	1	1	1	1	1	1
15	OAR15_66857757.1	0.03228	0.03228	1	1	1	1	1	1
1	OAR1_225786665.1	0.03229	0.03229	1	1	1	1	1	1
2	OAR2_113457503.1	0.03231	0.03231	1	1	1	1	1	1
26	OAR26_36431116.1	0.03232	0.03232	1	1	1	1	1	1
22	s60337.1	0.03235	0.03235	1	1	1	1	1	1
5	OAR5_86728585.1	0.03235	0.03235	1	1	1	1	1	1
21	s19545.1	0.03244	0.03244	1	1	1	1	1	1
12	OAR12_37241680.1	0.03247	0.03247	1	1	1	1	1	1
4	OAR4_116517081.1	0.03249	0.03249	1	1	1	1	1	1
2	s30131.1	0.0325	0.0325	1	1	1	1	1	1
26	s12888.1	0.03252	0.03252	1	1	1	1	1	1
2	OAR2_36819648.1	0.03253	0.03253	1	1	1	1	1	1
11	OAR11_6333285.1	0.03253	0.03253	1	1	1	1	1	1
6	OAR6_93266572.1	0.03255	0.03255	1	1	1	1	1	1
25	s21059.1	0.03257	0.03257	1	1	1	1	1	1
10	OAR10_47814239.1	0.03259	0.03259	1	1	1	1	1	1
7	OAR7_30327458.1	0.03261	0.03261	1	1	1	1	1	1
2	OAR2_133240628.1	0.03263	0.03263	1	1	1	1	1	1
2	OAR2_58823860.1	0.03264	0.03264	1	1	1	1	1	1
21	OAR21_20371526.1	0.03265	0.03265	1	1	1	1	1	1
8	OAR8_71819100.1	0.03266	0.03266	1	1	1	1	1	1
2	OAR2_96947845.1	0.03272	0.03272	1	1	1	1	1	1
2	OAR2_237254408.1	0.03273	0.03273	1	1	1	1	1	1
4	OAR4_11392839.1	0.03276	0.03276	1	1	1	1	1	1
10	OAR10_88360790.1	0.03276	0.03276	1	1	1	1	1	1
17	OAR17_53158609.1	0.03278	0.03278	1	1	1	1	1	1
2	OAR2_124521105.1	0.03282	0.03282	1	1	1	1	1	1
9	OAR9_24823969.1	0.03284	0.03284	1	1	1	1	1	1
3	OAR3_129727332.1	0.03289	0.03289	1	1	1	1	1	1
1	OAR1_153720105_X.1	0.03292	0.03292	1	1	1	1	1	1
4	OAR4_82922686_X.1	0.03298	0.03298	1	1	1	1	1	1
5	OAR5_77112073.1	0.03299	0.03299	1	1	1	1	1	1
4	OAR4_11339554.1	0.033	0.033	1	1	1	1	1	1
2	OAR2_38285061.1	0.033	0.033	1	1	1	1	1	1
7	s22195.1	0.03308	0.03308	1	1	1	1	1	1
2	OAR2_211853835.1	0.03308	0.03308	1	1	1	1	1	1
2	s31063.1	0.03309	0.03309	1	1	1	1	1	1
3	s73138.1	0.03313	0.03313	1	1	1	1	1	1
18	s60173.1	0.03318	0.03318	1	1	1	1	1	1
15	OAR15_28272998.1	0.03319	0.03319	1	1	1	1	1	1
23	OAR23_30083723.1	0.0332	0.0332	1	1	1	1	1	1
3	OAR3_218165467.1	0.0332	0.0332	1	1	1	1	1	1
19	DU459528_301.1	0.03323	0.03323	1	1	1	1	1	1
1	OAR1_121001304.1	0.03323	0.03323	1	1	1	1	1	1
12	OAR12_65173671.1	0.03326	0.03326	1	1	1	1	1	1
4	OAR4_110626378.1	0.03328	0.03328	1	1	1	1	1	1
17	OAR17_72551159.1	0.03334	0.03334	1	1	1	1	1	1
2	OAR2_116679491.1	0.03335	0.03335	1	1	1	1	1	1
20	OAR20_13198250.1	0.03335	0.03335	1	1	1	1	1	1
7	OAR7_80190713.1	0.03337	0.03337	1	1	1	1	1	1
18	s10189.1	0.0334	0.0334	1	1	1	1	1	1
7	OAR7_79266093.1	0.03341	0.03341	1	1	1	1	1	1
2	s33638.1	0.03344	0.03344	1	1	1	1	1	1
2	OAR2_204847863.1	0.03346	0.03346	1	1	1	1	1	1
27	OARX_38404244.1	0.03346	0.03346	1	1	1	1	1	1
7	OAR7_22634986.1	0.03346	0.03346	1	1	1	1	1	1
3	OAR3_64436154.1	0.03349	0.03349	1	1	1	1	1	1
9	DU477963_390.1	0.03357	0.03357	1	1	1	1	1	1
10	OAR10_57767748.1	0.03367	0.03367	1	1	1	1	1	1
3	s45127.1	0.03368	0.03368	1	1	1	1	1	1
13	OAR13_15670965.1	0.03373	0.03373	1	1	1	1	1	1
2	OAR2_129951139.1	0.03376	0.03376	1	1	1	1	1	1
1	OAR1_40686911.1	0.03381	0.03381	1	1	1	1	1	1
2	OAR2_168224410.1	0.03388	0.03388	1	1	1	1	1	1
9	OAR9_63016703.1	0.0339	0.03391	1	1	1	1	1	1
1	OAR1_250883042.1	0.0339	0.0339	1	1	1	1	1	1
1	OAR1_230859135.1	0.03391	0.0339	1	1	1	1	1	1
10	OAR10_13203233.1	0.03394	0.03394	1	1	1	1	1	1
8	OAR8_81996490.1	0.03399	0.03399	1	1	1	1	1	1
3	OAR3_134212926.1	0.03402	0.03402	1	1	1	1	1	1
1	s16899.1	0.03405	0.03405	1	1	1	1	1	1
17	OAR17_19415299.1	0.03405	0.03405	1	1	1	1	1	1
5	OAR5_35491097.1	0.03405	0.03405	1	1	1	1	1	1
11	s50555.1	0.03408	0.03408	1	1	1	1	1	1
17	s08965.1	0.03411	0.03411	1	1	1	1	1	1
11	OAR11_3642255.1	0.03414	0.03414	1	1	1	1	1	1
27	s26936.1	0.03415	0.03415	1	1	1	1	1	1
20	OAR20_16662414.1	0.03419	0.03419	1	1	1	1	1	1
4	OAR4_73915803.1	0.03421	0.03428	1	1	1	1	1	1
23	OAR23_63559310.1	0.03423	0.03421	1	1	1	1	1	1
14	OAR14_7050257.1	0.03424	0.03423	1	1	1	1	1	1
9	OAR9_18170750.1	0.03424	0.03424	1	1	1	1	1	1
22	OAR22_6453038.1	0.03428	0.03424	1	1	1	1	1	1
6	OAR6_121352193.1	0.03432	0.03432	1	1	1	1	1	1
3	OAR3_11201939.1	0.03436	0.03436	1	1	1	1	1	1
6	OAR6_88110298.1	0.03436	0.03436	1	1	1	1	1	1
16	s60618.1	0.03437	0.03437	1	1	1	1	1	1
17	s22875.1	0.03439	0.03439	1	1	1	1	1	1
2	OARUn.351_25238.1	0.0344	0.0344	1	1	1	1	1	1
11	OAR11_32882457.1	0.03441	0.03441	1	1	1	1	1	1
3	OAR3_153927434.1	0.03442	0.03442	1	1	1	1	1	1
10	OAR10_38772235.1	0.03443	0.03443	1	1	1	1	1	1
3	OAR3_178955502.1	0.0345	0.0345	1	1	1	1	1	1
3	OAR3_135442307.1	0.0345	0.0345	1	1	1	1	1	1
16	OAR16_52970848.1	0.03453	0.03453	1	1	1	1	1	1
2	s44046.1	0.03456	0.03456	1	1	1	1	1	1
1	OAR1_19517811.1	0.03456	0.03456	1	1	1	1	1	1
2	s24472.1	0.03457	0.03457	1	1	1	1	1	1
1	OAR1_238416851.1	0.0346	0.0346	1	1	1	1	1	1
1	OAR1_92508855.1	0.0346	0.0346	1	1	1	1	1	1
16	s42924.1	0.03461	0.03461	1	1	1	1	1	1
17	OAR17_4561820.1	0.03461	0.03461	1	1	1	1	1	1
15	OAR15_41667982.1	0.03461	0.03461	1	1	1	1	1	1
27	OARX_94349054.1	0.03464	0.03464	1	1	1	1	1	1
10	OAR10_41115332.1	0.03465	0.03465	1	1	1	1	1	1
17	OAR17_577802.1	0.03466	0.03466	1	1	1	1	1	1
17	OAR17_62544959.1	0.03468	0.03468	1	1	1	1	1	1
1	OAR1_295045890.1	0.03469	0.0347	1	1	1	1	1	1
23	OAR23_14608581.1	0.0347	0.03469	1	1	1	1	1	1
8	s35852.1	0.0347	0.0347	1	1	1	1	1	1
18	s52083.1	0.03471	0.03471	1	1	1	1	1	1
10	s15088.1	0.03471	0.03471	1	1	1	1	1	1
8	OAR8_60889534.1	0.03474	0.03474	1	1	1	1	1	1
3	s44589.1	0.03474	0.03474	1	1	1	1	1	1
6	OAR6_80443024.1	0.03476	0.03476	1	1	1	1	1	1
2	OAR2_245597717.1	0.03477	0.03477	1	1	1	1	1	1
9	OAR9_81249194.1	0.03479	0.03479	1	1	1	1	1	1
24	OAR24_34322098.1	0.03479	0.03479	1	1	1	1	1	1
3	s42878.1	0.03494	0.03494	1	1	1	1	1	1
2	OAR2_62317193.1	0.03494	0.03494	1	1	1	1	1	1
12	s52732.1	0.03495	0.03495	1	1	1	1	1	1
8	s41398.1	0.03498	0.03498	1	1	1	1	1	1
8	OAR8_78506513.1	0.03503	0.03503	1	1	1	1	1	1
6	s60179.1	0.03503	0.03503	1	1	1	1	1	1
13	s38696.1	0.03505	0.03505	1	1	1	1	1	1
5	OAR5_22783606.1	0.03507	0.03507	1	1	1	1	1	1
21	OAR21_16379663.1	0.03508	0.03508	1	1	1	1	1	1
12	OAR12_32559849.1	0.0351	0.0351	1	1	1	1	1	1
2	OAR2_211181028.1	0.03511	0.03511	1	1	1	1	1	1
26	OAR26_30335417.1	0.03513	0.03513	1	1	1	1	1	1
17	OAR17_7562301.1	0.03514	0.03514	1	1	1	1	1	1
14	OAR14_49209845.1	0.03515	0.03515	1	1	1	1	1	1
3	OAR3_72438381.1	0.03517	0.03517	1	1	1	1	1	1
25	OAR25_4219999.1	0.03521	0.03521	1	1	1	1	1	1
21	s13923.1	0.03521	0.03521	1	1	1	1	1	1
2	OAR2_23807521.1	0.03524	0.03524	1	1	1	1	1	1
23	OAR23_6952059.1	0.03525	0.03525	1	1	1	1	1	1
1	OAR1_231234734.1	0.03526	0.03526	1	1	1	1	1	1
10	OAR10_71232312.1	0.03528	0.03528	1	1	1	1	1	1
3	OAR3_191129358_X.1	0.03535	0.03535	1	1	1	1	1	1
1	s36460.1	0.03535	0.03535	1	1	1	1	1	1
27	s05322.1	0.03537	0.03537	1	1	1	1	1	1
5	OAR5_40108847.1	0.03537	0.03537	1	1	1	1	1	1
26	s37371.1	0.03539	0.03539	1	1	1	1	1	1
5	s02696.1	0.0354	0.0354	1	1	1	1	1	1
7	OAR7_43329892.1	0.03541	0.03541	1	1	1	1	1	1
24	OAR24_16667981.1	0.03541	0.03541	1	1	1	1	1	1
4	OAR4_41552192.1	0.03557	0.03562	1	1	1	1	1	1
27	OARX_76192158.1	0.03558	0.03557	1	1	1	1	1	1
17	OAR17_36481017.1	0.0356	0.03558	1	1	1	1	1	1
8	OAR8_61761889.1	0.03562	0.0356	1	1	1	1	1	1
15	s65936.1	0.03562	0.03562	1	1	1	1	1	1
14	s40564.1	0.03564	0.03564	1	1	1	1	1	1
5	OAR5_55263158.1	0.03567	0.03567	1	1	1	1	1	1
23	s50084.1	0.03568	0.03568	1	1	1	1	1	1
4	DU460511_423.1	0.0357	0.0357	1	1	1	1	1	1
26	s58715.1	0.03576	0.03576	1	1	1	1	1	1
13	OAR13_19104238.1	0.03579	0.03579	1	1	1	1	1	1
6	OAR6_66985203.1	0.03579	0.03579	1	1	1	1	1	1
24	s42827.1	0.0358	0.0358	1	1	1	1	1	1
2	OAR2_114867694.1	0.03583	0.03583	1	1	1	1	1	1
16	OAR16_57483432.1	0.03587	0.03587	1	1	1	1	1	1
18	OAR18_45139986.1	0.03588	0.03588	1	1	1	1	1	1
3	OAR3_135646448.1	0.03593	0.03593	1	1	1	1	1	1
1	OAR1_32866715.1	0.03593	0.03593	1	1	1	1	1	1
16	s43715.1	0.03594	0.03594	1	1	1	1	1	1
13	s74623.1	0.03594	0.03594	1	1	1	1	1	1
18	OAR18_43161830.1	0.03595	0.03595	1	1	1	1	1	1
12	OAR12_74186905.1	0.036	0.036	1	1	1	1	1	1
15	OAR15_82108626.1	0.03601	0.03601	1	1	1	1	1	1
13	s55468.1	0.03602	0.03602	1	1	1	1	1	1
11	OAR11_56856134.1	0.03604	0.03604	1	1	1	1	1	1
22	OAR22_43010940.1	0.03606	0.03606	1	1	1	1	1	1
6	OAR6_110771028.1	0.03609	0.03609	1	1	1	1	1	1
3	s07127.1	0.03609	0.03609	1	1	1	1	1	1
27	OARX_119727383.1	0.03609	0.03609	1	1	1	1	1	1
24	OAR24_42927903.1	0.03609	0.03609	1	1	1	1	1	1
2	OAR2_137211443.1	0.03611	0.03611	1	1	1	1	1	1
15	s01274.1	0.03612	0.03612	1	1	1	1	1	1
4	s01282.1	0.03615	0.03615	1	1	1	1	1	1
21	OAR21_3725029.1	0.03616	0.03616	1	1	1	1	1	1
1	OAR1_249123123.1	0.03618	0.03618	1	1	1	1	1	1
18	s39392.1	0.0362	0.0362	1	1	1	1	1	1
3	OAR3_155081787.1	0.03623	0.03623	1	1	1	1	1	1
26	OAR26_8271562.1	0.03624	0.03624	1	1	1	1	1	1
19	OAR19_11294238.1	0.03624	0.03624	1	1	1	1	1	1
1	s00019.1	0.03628	0.03628	1	1	1	1	1	1
2	OAR2_234565890.1	0.03628	0.03628	1	1	1	1	1	1
14	OAR14_43865688.1	0.0363	0.0363	1	1	1	1	1	1
4	OAR4_44609479.1	0.03632	0.03632	1	1	1	1	1	1
23	OAR23_15041431.1	0.03635	0.03635	1	1	1	1	1	1
6	OAR6_48871864.1	0.03645	0.03645	1	1	1	1	1	1
4	OAR4_57011511.1	0.03645	0.03645	1	1	1	1	1	1
5	OAR5_78429370.1	0.03646	0.03646	1	1	1	1	1	1
8	s29674.1	0.03647	0.03647	1	1	1	1	1	1
3	OAR3_45104914.1	0.03649	0.0365	1	1	1	1	1	1
9	OAR9_31965185.1	0.0365	0.03649	1	1	1	1	1	1
17	OAR17_43973908.1	0.0365	0.0365	1	1	1	1	1	1
7	s58219.1	0.03654	0.03654	1	1	1	1	1	1
17	s00116.1	0.03654	0.03654	1	1	1	1	1	1
7	OAR7_53759993.1	0.03655	0.03655	1	1	1	1	1	1
17	OAR17_72425853.1	0.03658	0.03658	1	1	1	1	1	1
12	OAR12_73666511.1	0.03664	0.03664	1	1	1	1	1	1
1	OAR1_89618577_X.1	0.03664	0.03664	1	1	1	1	1	1
21	s74355.1	0.03669	0.03669	1	1	1	1	1	1
1	OAR1_63598486_X.1	0.0367	0.0367	1	1	1	1	1	1
7	OAR7_103424132.1	0.03672	0.03672	1	1	1	1	1	1
2	OAR2_19386511.1	0.03676	0.03676	1	1	1	1	1	1
27	OARX_126370692.1	0.03678	0.03678	1	1	1	1	1	1
27	s31031.1	0.03679	0.03679	1	1	1	1	1	1
2	OAR2_85294937.1	0.03681	0.03681	1	1	1	1	1	1
5	s02613.1	0.03684	0.03684	1	1	1	1	1	1
16	OAR16_5929685_X.1	0.03684	0.03684	1	1	1	1	1	1
15	OAR15_86441134.1	0.03684	0.03684	1	1	1	1	1	1
5	s38862.1	0.03685	0.03685	1	1	1	1	1	1
27	OARX_99054085_X.1	0.03687	0.03687	1	1	1	1	1	1
17	s50182.1	0.03688	0.03688	1	1	1	1	1	1
27	OARX_46572093.1	0.03689	0.03689	1	1	1	1	1	1
13	s65616.1	0.03691	0.03691	1	1	1	1	1	1
10	s03891.1	0.03696	0.03696	1	1	1	1	1	1
20	s06004.1	0.03698	0.03698	1	1	1	1	1	1
2	s49214.1	0.03698	0.03698	1	1	1	1	1	1
5	OAR5_76938066.1	0.03698	0.03698	1	1	1	1	1	1
5	s22885.1	0.037	0.037	1	1	1	1	1	1
2	OAR2_224568243.1	0.03701	0.03701	1	1	1	1	1	1
6	OAR6_60801813.1	0.03703	0.03703	1	1	1	1	1	1
5	s57560.1	0.03704	0.03704	1	1	1	1	1	1
6	OAR6_120127831.1	0.03707	0.03707	1	1	1	1	1	1
18	s68240.1	0.03707	0.03707	1	1	1	1	1	1
23	s09381.1	0.03707	0.03707	1	1	1	1	1	1
1	OAR1_122021360.1	0.03707	0.03707	1	1	1	1	1	1
6	OAR6_20958402.1	0.0371	0.0371	1	1	1	1	1	1
15	OAR15_57726332.1	0.0371	0.0371	1	1	1	1	1	1
23	s34213.1	0.03711	0.03711	1	1	1	1	1	1
15	s40761.1	0.03712	0.03712	1	1	1	1	1	1
1	OAR1_53841938.1	0.03712	0.03712	1	1	1	1	1	1
7	OAR7_70637670.1	0.03714	0.03714	1	1	1	1	1	1
7	OAR7_98376314_X.1	0.03714	0.03714	1	1	1	1	1	1
5	OAR5_95375210.1	0.03714	0.03714	1	1	1	1	1	1
1	OAR1_293673865.1	0.03716	0.03716	1	1	1	1	1	1
15	OAR15_6891073.1	0.03717	0.03717	1	1	1	1	1	1
2	OAR2_155534487.1	0.03724	0.03724	1	1	1	1	1	1
2	OAR2_28137574.1	0.03726	0.03726	1	1	1	1	1	1
2	OAR2_108330514.1	0.03731	0.03731	1	1	1	1	1	1
3	OAR3_89178143.1	0.03735	0.03735	1	1	1	1	1	1
22	OAR22_35416531.1	0.03736	0.03736	1	1	1	1	1	1
27	OARX_19908460.1	0.0374	0.0374	1	1	1	1	1	1
7	OAR7_4725371.1	0.03742	0.03742	1	1	1	1	1	1
6	OAR6_62757871.1	0.03742	0.03742	1	1	1	1	1	1
9	s27658.1	0.03742	0.03742	1	1	1	1	1	1
2	OAR2_238999029.1	0.03745	0.03745	1	1	1	1	1	1
4	s70987.1	0.03751	0.03751	1	1	1	1	1	1
20	s33514.1	0.03753	0.03753	1	1	1	1	1	1
4	OAR4_74926053.1	0.03756	0.03756	1	1	1	1	1	1
1	OAR1_32169633.1	0.03757	0.03757	1	1	1	1	1	1
18	s59000.1	0.03764	0.03764	1	1	1	1	1	1
1	OAR1_103051402.1	0.03764	0.03764	1	1	1	1	1	1
6	OAR6_44719458.1	0.03766	0.03766	1	1	1	1	1	1
19	OAR19_8302232.1	0.03767	0.03767	1	1	1	1	1	1
4	s34713.1	0.03768	0.03768	1	1	1	1	1	1
18	OAR18_51101742.1	0.03769	0.03769	1	1	1	1	1	1
23	OAR23_10777151.1	0.03775	0.03775	1	1	1	1	1	1
3	s27490.1	0.03776	0.03776	1	1	1	1	1	1
3	OAR3_100129266.1	0.03777	0.03777	1	1	1	1	1	1
4	s42531.1	0.03777	0.03777	1	1	1	1	1	1
2	s43924.1	0.03778	0.03778	1	1	1	1	1	1
18	OAR18_42860610.1	0.03779	0.03779	1	1	1	1	1	1
13	s28453.1	0.03781	0.03781	1	1	1	1	1	1
7	OAR7_2760914.1	0.03784	0.03784	1	1	1	1	1	1
26	OAR26_5928687.1	0.03785	0.03785	1	1	1	1	1	1
2	OAR2_238073154.1	0.03786	0.03786	1	1	1	1	1	1
16	OAR16_64958730.1	0.0379	0.0379	1	1	1	1	1	1
27	OARX_121272018.1	0.03791	0.03791	1	1	1	1	1	1
27	OARX_121307417.1	0.03791	0.03791	1	1	1	1	1	1
17	s49307.1	0.03793	0.03793	1	1	1	1	1	1
16	OAR16_60320592.1	0.03797	0.03797	1	1	1	1	1	1
16	OAR16_31731050.1	0.03797	0.03797	1	1	1	1	1	1
6	OAR6_32516276.1	0.038	0.038	1	1	1	1	1	1
13	s70439.1	0.03803	0.03803	1	1	1	1	1	1
8	OAR8_54864928.1	0.03806	0.03806	1	1	1	1	1	1
8	OAR8_150374.1	0.03813	0.03813	1	1	1	1	1	1
18	OARUn.992_104641.1	0.03819	0.03819	1	1	1	1	1	1
15	s10434.1	0.03819	0.03819	1	1	1	1	1	1
25	OAR25_21629112.1	0.03822	0.03822	1	1	1	1	1	1
4	OAR4_62394063.1	0.03825	0.03825	1	1	1	1	1	1
27	OARX_65324250.1	0.03825	0.03825	1	1	1	1	1	1
1	s55245.1	0.03827	0.03827	1	1	1	1	1	1
10	s09622.1	0.03828	0.03828	1	1	1	1	1	1
22	s00793.1	0.03829	0.03829	1	1	1	1	1	1
8	OAR8_15159437_X.1	0.03833	0.03836	1	1	1	1	1	1
2	s60327.1	0.03834	0.03833	1	1	1	1	1	1
10	s65485.1	0.03835	0.03834	1	1	1	1	1	1
21	OAR21_45692052.1	0.03836	0.03835	1	1	1	1	1	1
7	OAR7_63745942.1	0.03839	0.03839	1	1	1	1	1	1
24	OAR24_16719822.1	0.03841	0.03841	1	1	1	1	1	1
6	OAR6_55285058.1	0.03841	0.03841	1	1	1	1	1	1
3	OAR3_190866179.1	0.03842	0.03842	1	1	1	1	1	1
27	OARX_118303785.1	0.03842	0.03842	1	1	1	1	1	1
7	OAR7_108868640.1	0.03845	0.03845	1	1	1	1	1	1
10	OAR10_91377682.1	0.03846	0.03847	1	1	1	1	1	1
3	OAR3_158841758.1	0.03847	0.03846	1	1	1	1	1	1
9	OAR9_94172968.1	0.03849	0.03849	1	1	1	1	1	1
12	OAR12_16022402.1	0.03854	0.03854	1	1	1	1	1	1
9	s39652.1	0.03855	0.03855	1	1	1	1	1	1
2	OAR2_160912478.1	0.03856	0.03856	1	1	1	1	1	1
27	OARX_53695729.1	0.03856	0.03856	1	1	1	1	1	1
21	OAR21_33044180.1	0.03858	0.03858	1	1	1	1	1	1
13	OAR13_35413855.1	0.0386	0.0386	1	1	1	1	1	1
5	s45792.1	0.0386	0.0386	1	1	1	1	1	1
4	OAR4_11780431.1	0.03861	0.03861	1	1	1	1	1	1
3	OAR3_59102165.1	0.03861	0.03861	1	1	1	1	1	1
26	OAR26_12607840.1	0.03864	0.03864	1	1	1	1	1	1
27	OARX_86740281.1	0.03868	0.03868	1	1	1	1	1	1
4	OAR4_121690758.1	0.03875	0.03875	1	1	1	1	1	1
7	OAR7_7025975.1	0.03875	0.03875	1	1	1	1	1	1
6	OAR6_69567467.1	0.03876	0.03876	1	1	1	1	1	1
6	OAR6_69574450.1	0.03876	0.03876	1	1	1	1	1	1
1	s08622.1	0.03876	0.03876	1	1	1	1	1	1
15	s49846.1	0.03877	0.03877	1	1	1	1	1	1
1	s47644.1	0.03878	0.03878	1	1	1	1	1	1
4	OAR4_44642698.1	0.0388	0.0388	1	1	1	1	1	1
10	OAR10_58755661.1	0.03884	0.03884	1	1	1	1	1	1
8	OAR8_13683462.1	0.03884	0.03884	1	1	1	1	1	1
3	s18188.1	0.03886	0.03886	1	1	1	1	1	1
6	OAR6_11456378.1	0.03888	0.03888	1	1	1	1	1	1
13	s42937.1	0.03889	0.03889	1	1	1	1	1	1
1	s08489.1	0.03895	0.03895	1	1	1	1	1	1
2	OAR2_131528154.1	0.03895	0.03895	1	1	1	1	1	1
11	s16935.1	0.039	0.039	1	1	1	1	1	1
3	s69278.1	0.03901	0.03901	1	1	1	1	1	1
15	OAR15_40152921.1	0.03901	0.03901	1	1	1	1	1	1
11	OAR11_25205423.1	0.03902	0.03902	1	1	1	1	1	1
18	s31486.1	0.03904	0.03904	1	1	1	1	1	1
4	s68857.1	0.0391	0.0391	1	1	1	1	1	1
1	s62725.1	0.0391	0.0391	1	1	1	1	1	1
3	OAR3_92472591.1	0.03912	0.03912	1	1	1	1	1	1
16	OAR16_57298020.1	0.03917	0.03917	1	1	1	1	1	1
5	OAR5_24741244.1	0.03917	0.03917	1	1	1	1	1	1
26	OAR26_23976963_X.1	0.0392	0.0392	1	1	1	1	1	1
10	OAR10_45000811.1	0.03921	0.03921	1	1	1	1	1	1
24	OAR24_9556480.1	0.03922	0.03922	1	1	1	1	1	1
1	OAR1_166733872.1	0.03924	0.03924	1	1	1	1	1	1
26	OAR26_42480765.1	0.03927	0.03927	1	1	1	1	1	1
1	s41496.1	0.03927	0.03927	1	1	1	1	1	1
8	s71001.1	0.03931	0.03931	1	1	1	1	1	1
23	OAR23_31655765.1	0.03933	0.03933	1	1	1	1	1	1
18	OAR18_66245156.1	0.03934	0.03934	1	1	1	1	1	1
7	OAR7_55287096.1	0.03935	0.03935	1	1	1	1	1	1
2	s51900.1	0.03938	0.03938	1	1	1	1	1	1
2	OAR2_222761697.1	0.0394	0.0394	1	1	1	1	1	1
1	OAR1_245231054.1	0.03941	0.03941	1	1	1	1	1	1
23	OAR23_63493732.1	0.03941	0.03941	1	1	1	1	1	1
24	s33485.1	0.03946	0.03946	1	1	1	1	1	1
16	s05750.1	0.03949	0.03949	1	1	1	1	1	1
22	s13462.1	0.03954	0.03954	1	1	1	1	1	1
20	s73803.1	0.03958	0.03958	1	1	1	1	1	1
4	OAR4_47543789.1	0.0396	0.0396	1	1	1	1	1	1
7	OAR7_19034446.1	0.03962	0.03962	1	1	1	1	1	1
11	OAR11_14499535.1	0.03966	0.03966	1	1	1	1	1	1
14	OAR14_31980015.1	0.03967	0.03967	1	1	1	1	1	1
24	s16624.1	0.03968	0.03968	1	1	1	1	1	1
1	OAR1_73366547.1	0.03969	0.03969	1	1	1	1	1	1
17	OAR17_50399189.1	0.0397	0.0397	1	1	1	1	1	1
16	OAR16_19941774.1	0.03971	0.03971	1	1	1	1	1	1
26	OAR26_32419850.1	0.03972	0.03972	1	1	1	1	1	1
2	OAR2_92007103.1	0.03972	0.03972	1	1	1	1	1	1
8	OAR8_25293857.1	0.03974	0.03974	1	1	1	1	1	1
18	OAR18_44175536.1	0.03978	0.03978	1	1	1	1	1	1
2	OAR2_243421013.1	0.0398	0.0398	1	1	1	1	1	1
7	OAR7_71007307.1	0.03984	0.03984	1	1	1	1	1	1
6	OAR6_66669683.1	0.03984	0.03984	1	1	1	1	1	1
4	OAR4_88530892.1	0.03985	0.03985	1	1	1	1	1	1
8	OAR8_15044188.1	0.03987	0.03987	1	1	1	1	1	1
13	OAR13_49902903.1	0.03988	0.03988	1	1	1	1	1	1
1	OAR1_174387395.1	0.0399	0.0399	1	1	1	1	1	1
10	OAR10_56607868.1	0.03993	0.03993	1	1	1	1	1	1
17	OAR17_58308184.1	0.03995	0.03995	1	1	1	1	1	1
25	OAR25_755764.1	0.03996	0.03996	1	1	1	1	1	1
1	OAR1_234037763.1	0.04003	0.04003	1	1	1	1	1	1
9	OAR9_46198433.1	0.04003	0.04003	1	1	1	1	1	1
27	OARX_102676774.1	0.04005	0.04005	1	1	1	1	1	1
6	s50059.1	0.04009	0.04009	1	1	1	1	1	1
15	OAR15_15729207.1	0.0401	0.0401	1	1	1	1	1	1
19	OAR19_20034083.1	0.04012	0.04012	1	1	1	1	1	1
13	s00952.1	0.04016	0.04021	1	1	1	1	1	1
16	OAR16_48150525.1	0.04017	0.04016	1	1	1	1	1	1
12	s63812.1	0.04018	0.04017	1	1	1	1	1	1
5	OAR5_90799900_X.1	0.0402	0.04018	1	1	1	1	1	1
8	OAR8_6371057.1	0.04021	0.0402	1	1	1	1	1	1
21	OAR21_2901570.1	0.04023	0.04023	1	1	1	1	1	1
18	s64509.1	0.04024	0.04024	1	1	1	1	1	1
21	OAR21_3684159.1	0.04024	0.04024	1	1	1	1	1	1
20	OAR20_35961027.1	0.04027	0.04027	1	1	1	1	1	1
12	OAR12_63625907.1	0.04034	0.04034	1	1	1	1	1	1
1	s71557.1	0.04037	0.04037	1	1	1	1	1	1
7	OAR7_3647595.1	0.04039	0.04039	1	1	1	1	1	1
3	OAR3_112898182.1	0.04039	0.04039	1	1	1	1	1	1
4	OAR4_86795029_X.1	0.0404	0.0404	1	1	1	1	1	1
1	s05504.1	0.04042	0.04042	1	1	1	1	1	1
17	OAR17_37111029.1	0.04043	0.04043	1	1	1	1	1	1
26	OAR26_49200520.1	0.04046	0.04046	1	1	1	1	1	1
9	OAR9_66629525.1	0.0405	0.0405	1	1	1	1	1	1
6	OAR6_36486409_X.1	0.04053	0.04053	1	1	1	1	1	1
16	s55042.1	0.04058	0.04058	1	1	1	1	1	1
27	OARX_46542447.1	0.0406	0.0406	1	1	1	1	1	1
20	OAR20_45386281.1	0.0406	0.0406	1	1	1	1	1	1
2	s12794.1	0.04065	0.04065	1	1	1	1	1	1
2	OAR2_118883007.1	0.04065	0.04065	1	1	1	1	1	1
7	OAR7_43308948.1	0.04067	0.04067	1	1	1	1	1	1
1	OAR1_188482033.1	0.04069	0.04069	1	1	1	1	1	1
16	s58400.1	0.0407	0.0407	1	1	1	1	1	1
5	s28590.1	0.0407	0.0407	1	1	1	1	1	1
17	OAR17_33260430.1	0.0407	0.0407	1	1	1	1	1	1
27	OARX_83911613.1	0.04071	0.04071	1	1	1	1	1	1
19	OAR19_57991974.1	0.04074	0.04074	1	1	1	1	1	1
1	s36130.1	0.04074	0.04074	1	1	1	1	1	1
18	OAR18_56351698.1	0.04082	0.04082	1	1	1	1	1	1
3	OAR3_78583499_X.1	0.04089	0.04089	1	1	1	1	1	1
9	s61054.1	0.04089	0.04089	1	1	1	1	1	1
1	OAR1_171211578.1	0.04091	0.04091	1	1	1	1	1	1
3	s12787.1	0.04092	0.04092	1	1	1	1	1	1
21	s42101.1	0.04093	0.04093	1	1	1	1	1	1
1	OAR1_245956292_X.1	0.04093	0.04093	1	1	1	1	1	1
13	s29398.1	0.04095	0.04095	1	1	1	1	1	1
24	s56297.1	0.04101	0.04101	1	1	1	1	1	1
6	OAR6_87537598.1	0.04107	0.04107	1	1	1	1	1	1
10	OAR10_22608363.1	0.04113	0.04113	1	1	1	1	1	1
4	s75557.1	0.04115	0.04115	1	1	1	1	1	1
5	OAR5_79523364.1	0.04116	0.04116	1	1	1	1	1	1
9	s17967.1	0.04116	0.04116	1	1	1	1	1	1
2	OAR2_176091475.1	0.04118	0.04118	1	1	1	1	1	1
22	OAR22_5872287.1	0.04118	0.04118	1	1	1	1	1	1
22	OAR22_37964924.1	0.04119	0.04119	1	1	1	1	1	1
6	OAR6_54173716.1	0.04126	0.04126	1	1	1	1	1	1
12	OAR12_37474490.1	0.04127	0.04127	1	1	1	1	1	1
5	s40281.1	0.04128	0.04128	1	1	1	1	1	1
26	OAR26_2545550.1	0.04129	0.04129	1	1	1	1	1	1
3	s23990.1	0.04131	0.04131	1	1	1	1	1	1
1	s75153.1	0.04135	0.04135	1	1	1	1	1	1
2	OAR2_136603669.1	0.04137	0.04137	1	1	1	1	1	1
2	OAR2_222662688.1	0.0414	0.0414	1	1	1	1	1	1
1	OAR1_243471557.1	0.04141	0.04141	1	1	1	1	1	1
1	OAR1_135241908_X.1	0.04143	0.04143	1	1	1	1	1	1
12	s08135.1	0.04144	0.04144	1	1	1	1	1	1
27	s26280.1	0.04145	0.04145	1	1	1	1	1	1
12	OAR12_37628665.1	0.04147	0.04147	1	1	1	1	1	1
20	OAR20_47676055.1	0.04148	0.04148	1	1	1	1	1	1
3	OAR3_69606191.1	0.04153	0.04153	1	1	1	1	1	1
8	OAR8_57351421.1	0.04156	0.04156	1	1	1	1	1	1
9	OAR9_12197619.1	0.04164	0.04164	1	1	1	1	1	1
5	OAR5_74822290.1	0.04167	0.04167	1	1	1	1	1	1
20	s33429.1	0.04167	0.04167	1	1	1	1	1	1
2	OAR2_35775408.1	0.04167	0.04167	1	1	1	1	1	1
9	OAR9_45887265.1	0.04168	0.04168	1	1	1	1	1	1
1	s37315.1	0.04168	0.04168	1	1	1	1	1	1
24	s07554.1	0.04169	0.04169	1	1	1	1	1	1
15	OAR15_22368903.1	0.04174	0.04195	1	1	1	1	1	1
1	OAR1_208747910.1	0.04175	0.04174	1	1	1	1	1	1
1	OAR1_41047950.1	0.04176	0.04175	1	1	1	1	1	1
15	OAR15_81384602.1	0.04179	0.04176	1	1	1	1	1	1
3	OAR3_91292912.1	0.0418	0.04179	1	1	1	1	1	1
6	OAR6_22941603.1	0.04181	0.0418	1	1	1	1	1	1
19	OAR19_16756196.1	0.04183	0.04181	1	1	1	1	1	1
8	s42859.1	0.04184	0.04183	1	1	1	1	1	1
19	s51683.1	0.04185	0.04184	1	1	1	1	1	1
13	s05134.1	0.04187	0.04185	1	1	1	1	1	1
26	OAR26_30287222.1	0.04187	0.04187	1	1	1	1	1	1
1	s58937.1	0.04187	0.04187	1	1	1	1	1	1
12	OAR12_4626193.1	0.04189	0.04187	1	1	1	1	1	1
1	OAR1_276539228.1	0.0419	0.04189	1	1	1	1	1	1
2	s65624.1	0.04191	0.0419	1	1	1	1	1	1
13	s49999.1	0.04194	0.04194	1	1	1	1	1	1
11	OAR11_52263542.1	0.04195	0.04191	1	1	1	1	1	1
22	s11730.1	0.04195	0.04195	1	1	1	1	1	1
2	s45393.1	0.04208	0.04208	1	1	1	1	1	1
15	OARUn.515_157736.1	0.0421	0.0421	1	1	1	1	1	1
13	OAR13_46620758.1	0.04212	0.04212	1	1	1	1	1	1
3	s32572.1	0.04219	0.04219	1	1	1	1	1	1
3	OAR3_156640183.1	0.04224	0.04224	1	1	1	1	1	1
20	OAR20_19956692_X.1	0.04224	0.04224	1	1	1	1	1	1
8	OAR8_7162833.1	0.04225	0.04225	1	1	1	1	1	1
2	OAR2_217372449_X.1	0.04226	0.04226	1	1	1	1	1	1
3	OAR3_55739037.1	0.04229	0.04229	1	1	1	1	1	1
24	s40632.1	0.04229	0.04229	1	1	1	1	1	1
7	OAR7_106334905.1	0.04233	0.04233	1	1	1	1	1	1
3	OAR3_87455219.1	0.04234	0.04234	1	1	1	1	1	1
12	OAR12_22800650.1	0.04236	0.04236	1	1	1	1	1	1
3	s44735.1	0.04236	0.04236	1	1	1	1	1	1
1	OAR1_171860030.1	0.04238	0.04238	1	1	1	1	1	1
14	OAR14_40458094.1	0.04238	0.04238	1	1	1	1	1	1
2	OAR2_60010660.1	0.04241	0.04243	1	1	1	1	1	1
24	s50538.1	0.04243	0.04241	1	1	1	1	1	1
27	OARX_79350656.1	0.04248	0.04248	1	1	1	1	1	1
2	OAR2_219838408_X.1	0.04251	0.04251	1	1	1	1	1	1
24	s49862.1	0.04252	0.04252	1	1	1	1	1	1
10	OAR10_28772065.1	0.04255	0.04255	1	1	1	1	1	1
12	OAR12_8518601.1	0.04255	0.04255	1	1	1	1	1	1
20	s52653.1	0.04257	0.04257	1	1	1	1	1	1
13	s68335.1	0.0426	0.04263	1	1	1	1	1	1
21	OAR21_10888052.1	0.0426	0.0426	1	1	1	1	1	1
14	OAR14_53332331.1	0.0426	0.0426	1	1	1	1	1	1
27	OARX_8203085.1	0.04262	0.04262	1	1	1	1	1	1
8	OAR8_1140772.1	0.04263	0.0426	1	1	1	1	1	1
18	OAR18_9604535.1	0.04265	0.04265	1	1	1	1	1	1
25	s70051.1	0.04266	0.04266	1	1	1	1	1	1
10	OAR10_44615697.1	0.0427	0.0427	1	1	1	1	1	1
10	OAR10_44631904.1	0.0427	0.0427	1	1	1	1	1	1
6	OAR6_48208787.1	0.04272	0.04272	1	1	1	1	1	1
2	OAR2_189929782.1	0.04273	0.04273	1	1	1	1	1	1
[truncated: 47,205 more rows]
