# Supplementary material for: A genome-wide association study for prolificacy in three Polish sheep breeds
Source: J Appl Genet. 2021 Feb 20;62(2):323–6. doi: 10.1007/s13353-021-00615-6 (PMC8032615; doi:10.1007/s13353-021-00615-6)
Supplement: Supplementary file 3 — Results of GWAS within separate breeds. (XLSX 14986 kb) [file 13353_2021_615_MOESM3_ESM.xlsx]

## Sheet: CP
CHR	SNP	BP	A1	TEST	NMISS	BETA	STAT	P
1	s64199.1	52854	A	ADD	74	0.01066	0.1881	0.8513
1	OAR19_64675012.1	81978	G	ADD	74	0.08138	1.188	0.2388
1	OAR19_64715327.1	120098	A	ADD	74	0.08347	0.8933	0.3747
1	OAR19_64803054.1	204694	A	ADD	74	0.01928	0.351	0.7266
1	DU281551_498.1	315497	A	ADD	74	0.0135	0.2545	0.7998
1	OAR1_88143.1	401196	A	ADD	74	0.01328	0.2004	0.8417
1	s09912.1	489045	G	ADD	74	0.1079	2.273	0.02601
1	s36301.1	580814	A	ADD	74	0.105	1.679	0.09748
1	s34880.1	643628	G	ADD	74	0.01781	0.251	0.8025
1	s64747.1	748143	A	ADD	74	-0.0519	-0.8961	0.3732
1	s68493.1	785434	G	ADD	74	-0.02554	-0.5374	0.5927
1	OAR1_420114.1	792698	A	ADD	74	-0.003932	-0.08337	0.9338
1	OAR1_537224_X.1	912507	G	ADD	74	-0.02474	-0.5052	0.615
1	s43636.1	954073	A	ADD	74	0.03288	0.3248	0.7463
1	s35460.1	999877	G	ADD	74	-0.08757	-1.74	0.08607
1	s48804.1	1155400	A	ADD	74	-0.01251	-0.2501	0.8032
1	s18466.1	1193562	A	ADD	74	-0.03062	-0.4812	0.6318
1	s40172.1	1245222	G	ADD	74	-0.05462	-0.9815	0.3296
1	s26718.1	1390945	C	ADD	74	-0.001319	-0.02519	0.98
1	s31488.1	1406764	G	ADD	74	-0.01188	-0.2726	0.786
1	s46222.1	1513820	G	ADD	74	-0.07608	-1.706	0.09235
1	s38369.1	1618342	A	ADD	74	0.1101	2.322	0.02305
1	s09524.1	1675087	G	ADD	74	-0.05826	-0.3321	0.7408
1	s43961.1	1738285	A	ADD	74	0.002438	0.04987	0.9604
1	s22577.1	1815740	A	ADD	74	-0.07262	-0.8472	0.3997
1	s48510.1	1883334	G	ADD	74	0.02934	0.5323	0.5962
1	s51465.1	1904126	C	ADD	74	0.0552	2019-02-01	0.234
1	s64926.1	1949413	A	ADD	74	0.05054	0.8437	0.4017
1	s44902.1	2038137	A	ADD	74	-0.004635	-0.09272	0.9264
1	s05397.1	2104223	A	ADD	74	0.1838	2.739	0.00776
1	s39783.1	2147622	A	ADD	74	0.01636	0.2919	0.7712
1	s49245.1	2166422	G	ADD	74	-0.09599	-1.946	0.05553
1	s74937.1	2194569	A	ADD	74	0.06225	1.202	0.2332
1	s09433.1	2203962	A	ADD	74	0.06229	1.301	0.1973
1	OAR1_1447599.1	2225681	A	ADD	74	0.1328	2.649	0.009914
1	OAR1_1492710.1	2268988	G	ADD	74	0.02888	0.5346	0.5946
1	s41716.1	2317262	A	ADD	74	-0.01464	-0.2677	0.7897
1	s43513.1	2354943	G	ADD	74	0.09381	1.519	0.1331
1	s55450.1	2407510	A	ADD	74	0.06812	2019-06-01	0.2928
1	s46580.1	2484946	A	ADD	74	0.07124	1.293	0.2003
1	OAR1_1762874.1	2541019	A	ADD	74	0.08002	1.439	0.1544
1	s47644.1	2657803	A	ADD	74	-0.1014	-2.061	0.04295
1	s68534.1	2698407	0	ADD	74	NA	NA	NA
1	s01629.1	2721576	C	ADD	74	-0.00544	-0.1005	0.9202
1	s63837.1	2808944	G	ADD	74	0.07546	1948-01-01	0.1432
1	s18439.1	2838035	C	ADD	74	-0.007035	-0.1347	0.8932
1	s41913.1	2870378	C	ADD	74	0.02972	0.5356	0.5939
1	s32107.1	2906205	A	ADD	74	0.09142	1.726	0.08862
1	s16836.1	2960877	G	ADD	74	-0.02866	-0.5833	0.5615
1	s47703.1	3051176	G	ADD	74	-0.03762	-0.7488	0.4564
1	s11984.1	3089274	A	ADD	74	0.03814	0.733	0.4659
1	DU441304_232.1	3124748	G	ADD	74	-0.0542	-1.111	0.2702
1	s50787.1	3132186	G	ADD	74	0.222	2.875	0.005309
1	s72449.1	3253438	A	ADD	74	-0.08606	-0.4909	0.625
1	s32559.1	3314910	G	ADD	74	-0.05633	-0.8976	0.3724
1	s04088.1	3336925	A	ADD	74	-0.04056	-0.793	0.4304
1	s10771.1	3398222	A	ADD	74	0.1268	1.981	0.05138
1	s01515.1	3420990	A	ADD	74	0.1721	0.8095	0.4209
1	s56011.1	3460454	C	ADD	74	0.05178	0.465	0.6433
1	s30529.1	3512999	G	ADD	74	0.2031	2.152	0.03474
1	s22855.1	3520169	C	ADD	74	-0.08016	-1.63	0.1074
1	s40377.1	3585807	G	ADD	74	-0.0954	-1.652	0.1029
1	s25860.1	3599190	A	ADD	74	-0.09247	-1.795	0.07682
1	s11250.1	3656263	A	ADD	74	-0.0361	-0.7051	0.483
1	s47513.1	3666516	G	ADD	74	0.1616	2.233	0.02868
1	OAR1_2921089.1	3688215	A	ADD	74	-0.06132	-0.899	0.3716
1	OAR1_2968995.1	3735231	C	ADD	74	0.01275	0.2568	0.7981
1	s30369.1	3815116	G	ADD	74	-0.1228	-1.807	0.07492
1	OAR1_3066756.1	3839440	A	ADD	74	0.06711	1.408	0.1636
1	OAR1_3102603.1	3876116	A	ADD	74	0.1955	1.291	0.2008
1	s52352.1	3979626	G	ADD	74	-0.03625	-0.6036	0.548
1	s21404.1	4002045	A	ADD	74	0.01053	0.1959	0.8452
1	s32601.1	4067600	A	ADD	74	0.1277	2.525	0.01376
1	s16211.1	4098040	A	ADD	74	0.05318	1.002	0.3195
1	s38787.1	4154546	A	ADD	74	-0.002606	-0.04936	0.9608
1	OAR1_3412866.1	4174901	G	ADD	74	-0.002606	-0.04936	0.9608
1	s11992.1	4246644	A	ADD	74	0.02476	0.3889	0.6985
1	s50475.1	4254004	A	ADD	74	-0.03502	-0.6925	0.4908
1	s45085.1	4263142	G	ADD	74	0.1498	2.218	0.02971
1	s03153.1	4291733	G	ADD	74	0.03894	0.5232	0.6024
1	s63511.1	4301344	G	ADD	74	0.06219	0.9775	0.3316
1	s00019.1	4363968	G	ADD	74	0.05499	1.192	0.2373
1	s08980.1	4387121	A	ADD	74	0.05772	0.896	0.3733
1	OAR1_3702014.1	4426292	A	ADD	74	0.02923	0.5411	0.5901
1	DU299578_392.1	4561875	G	ADD	74	-0.03638	-0.7158	0.4764
1	OAR1_3909359.1	4605863	G	ADD	74	-0.01274	-0.2203	0.8263
1	OAR1_3934952.1	4632159	A	ADD	74	0.04553	0.9146	0.3635
1	OAR1_4068504.1	4772466	C	ADD	74	-0.02189	-0.43	0.6684
1	s40352.1	4807696	C	ADD	74	-0.02978	-0.4719	0.6384
1	s65509.1	4887716	A	ADD	74	0.04113	0.7683	0.4448
1	s15090.1	4951877	G	ADD	74	0.05867	0.8978	0.3723
1	OAR1_4285092.1	4998140	G	ADD	74	-0.02896	-0.371	0.7117
1	OAR1_4303667.1	5016766	G	ADD	74	0.03236	0.6189	0.538
1	s03424.1	5078059	G	ADD	74	0.04489	0.7643	0.4472
1	s09057.1	5145828	G	ADD	74	-0.1455	-2.722	0.008129
1	s05524.1	5231809	A	ADD	74	0.04457	0.8165	0.4169
1	OAR1_4523214.1	5238612	G	ADD	74	0.04457	0.8165	0.4169
1	s51981.1	5258389	C	ADD	74	-0.005784	-0.1123	0.9109
1	s45048.1	5272648	A	ADD	74	0.1714	2.098	0.03939
1	s08276.1	5336729	C	ADD	74	0.01474	0.2646	0.7921
1	s05306.1	5401708	C	ADD	74	0.0466	0.8055	0.4232
1	s40431.1	5418102	A	ADD	74	0.05535	1.034	0.3048
1	s73618.1	5473827	G	ADD	72	-0.02898	-0.5592	0.5778
1	s35298.1	5529775	A	ADD	74	-0.001499	-0.03375	0.9732
1	OAR1_4935598.1	5562664	A	ADD	74	0.02217	0.4418	0.6599
1	DU393582_347.1	5605415	G	ADD	74	0.01877	0.3943	0.6945
1	OAR1_5058639.1	5682196	A	ADD	74	0.02864	0.5175	0.6064
1	OAR1_5106728.1	5729978	G	ADD	74	-0.08662	-1.777	0.07977
1	s60381.1	5750260	A	ADD	74	-0.1637	-1.646	0.1041
1	OAR1_5206930.1	5783685	G	ADD	74	-0.04951	-1.013	0.3144
1	s62307.1	5843188	A	ADD	74	0.04642	0.9146	0.3635
1	s71625.1	5903125	G	ADD	74	-0.1786	-1.31	0.1943
1	OAR1_5355855.1	5938634	G	ADD	74	0.01057	0.1989	0.8429
1	s24029.1	5974588	A	ADD	74	0.04245	0.7363	0.4639
1	OAR1_5436991.1	6024724	A	ADD	74	0.01529	0.2535	0.8006
1	OAR1_5481707.1	6068719	A	ADD	74	0.02576	0.5387	0.5918
1	s35058.1	6148701	A	ADD	74	-0.03652	-0.7083	0.481
1	s62012.1	6231252	A	ADD	74	-0.03037	-0.6518	0.5166
1	s23238.1	6286448	A	ADD	74	0.06093	1.264	0.2104
1	DU453866_552.1	6366323	G	ADD	74	-0.08719	-1.276	0.2059
1	s61127.1	6408448	A	ADD	74	0.03412	0.6136	0.5414
1	s01591.1	6468322	G	ADD	74	-0.0115	-0.2351	0.8148
1	s23059.1	6480529	A	ADD	74	-0.1322	-0.8678	0.3884
1	OAR1_5950376.1	6504031	A	ADD	74	0.02342	0.495	0.6221
1	s43563.1	6555570	A	ADD	74	-0.06691	-1.377	0.1729
1	OAR1_6050410.1	6596126	A	ADD	74	-0.02778	-0.4953	0.6219
1	s09379.1	6625308	G	ADD	74	-0.05688	-1.047	0.2985
1	s22471.1	6695233	A	ADD	74	0.01818	0.2958	0.7683
1	s67547.1	6708911	G	ADD	74	0.06437	1.205	0.2321
1	s61167.1	6716374	0	ADD	74	NA	NA	NA
1	s20120.1	6803550	A	ADD	74	-0.0144	-0.1785	0.8588
1	s52761.1	6810500	A	ADD	74	0.1373	1.244	0.2175
1	s58937.1	6816172	G	ADD	74	0.1064	2.524	0.01381
1	s49628.1	6832517	G	ADD	74	-0.03016	-0.6788	0.4994
1	OAR1_6316082.1	6867954	G	ADD	74	-0.03586	-0.6439	0.5217
1	OAR1_6373388.1	6925078	A	ADD	74	0.03502	0.5417	0.5897
1	OAR1_6410322.1	6965862	A	ADD	74	-0.03293	-0.5982	0.5516
1	s13861.1	7007092	G	ADD	74	-0.009209	-0.198	0.8436
1	OAR1_6444725_X.1	7031409	A	ADD	74	-0.1104	-1.226	0.2242
1	OAR1_6531315.1	7080496	C	ADD	74	0.033	0.6084	0.5448
1	s30581.1	7171846	C	ADD	74	-0.04024	-0.8732	0.3854
1	OAR1_6722309.1	7192190	A	ADD	74	-0.03501	-0.7261	0.4701
1	OAR1_6888977.1	7362347	A	ADD	74	0.06019	0.9116	0.365
1	OAR1_6901051.1	7374669	A	ADD	74	-0.05372	-0.9918	0.3246
1	OAR1_6968054.1	7444909	A	ADD	74	-0.1056	-1.918	0.0591
1	OAR1_7018250.1	7494503	A	ADD	74	-0.04453	-0.8936	0.3745
1	s24646.1	7556697	A	ADD	74	0.1063	2.175	0.03288
1	s03149.1	7572815	A	ADD	74	0.0196	0.3636	0.7172
1	OAR1_7104917.1	7578311	G	ADD	74	0.02244	0.4011	0.6896
1	s74740.1	7709936	G	ADD	74	-0.005623	-0.1251	0.9008
1	s53274.1	7748239	G	ADD	74	0.07267	1.302	0.197
1	OAR1_7376329.1	7766706	C	ADD	74	-0.05362	-0.967	0.3368
1	OAR1_7428857.1	7822385	C	ADD	74	0.12	1.686	0.0961
1	s31458.1	7874458	A	ADD	74	0.04035	0.6881	0.4936
1	OAR1_7546163.1	7939149	G	ADD	74	-0.02986	-0.5783	0.5648
1	OAR1_7563736.1	7956997	A	ADD	74	-0.06464	-1.193	0.2369
1	DU290101_408.1	8059661	A	ADD	74	0.01517	0.2889	0.7735
1	OAR1_7717464.1	8068287	A	ADD	74	0.1007	1.878	0.06445
1	OAR1_7776185.1	8128844	A	ADD	74	0.01685	0.1956	0.8455
1	s54948.1	8215106	A	ADD	74	0.04232	0.888	0.3775
1	OAR1_7897015.1	8251348	G	ADD	74	-0.02202	-0.4208	0.6751
1	s38038.1	8293625	A	ADD	74	-0.07832	-1.236	0.2206
1	s29615.1	8320942	G	ADD	74	-0.0336	-0.4853	0.629
1	s18895.1	8332050	G	ADD	74	0.04896	0.9722	0.3342
1	s05493.1	8364799	G	ADD	74	0.04122	0.794	0.4298
1	OAR1_8082265.1	8429256	A	ADD	74	-0.1238	-1.589	0.1164
1	OAR1_8123245.1	8469331	C	ADD	74	0.05467	1.023	0.3095
1	s63488.1	8504278	A	ADD	74	0.1402	1.999	0.04941
1	s39567.1	8590717	G	ADD	74	0.1205	1.419	0.1603
1	s49872.1	8632095	G	ADD	74	-0.05812	-1.179	0.2422
1	s18552.1	8673690	A	ADD	74	0.01753	0.3096	0.7578
1	s47936.1	8712926	A	ADD	74	-0.01936	-0.3646	0.7165
1	s37400.1	8734126	A	ADD	74	0.02285	0.3774	0.707
1	s61237.1	8826615	A	ADD	74	-0.02353	-0.2953	0.7686
1	s68090.1	8835276	A	ADD	74	-0.005344	-0.1045	0.917
1	s00447.1	8914372	A	ADD	74	-0.07408	-1.339	0.1848
1	s26362.1	8978097	A	ADD	74	0.009746	0.1351	0.8929
1	s54418.1	9023748	A	ADD	74	-0.07328	-1.218	0.2273
1	s68509.1	9059225	G	ADD	74	0.08816	1.289	0.2014
1	s56679.1	9128107	A	ADD	74	-0.0893	-1.72	0.08975
1	s54247.1	9163620	A	ADD	74	-0.06619	-1.414	0.1617
1	s73085.1	9205489	C	ADD	74	0.01515	0.3111	0.7567
1	s67178.1	9216738	A	ADD	74	0.005909	0.1166	0.9075
1	OAR1_8918549.1	9225672	A	ADD	74	-0.07984	-0.9858	0.3275
1	OAR1_8932175.1	9241769	A	ADD	74	0.05235	1.037	0.3034
1	s68925.1	9293276	A	ADD	74	-0.02498	-0.489	0.6263
1	OAR1_9020566.1	9324949	G	ADD	72	-0.04176	-0.8167	0.4169
1	s52639.1	9441381	A	ADD	74	0.05877	1.152	0.2533
1	OAR1_9179437_X.1	9493388	G	ADD	74	-0.07637	-1.051	0.2968
1	s30516.1	9514890	A	ADD	74	-0.03088	-0.5732	0.5683
1	s11687.1	9558392	A	ADD	74	0.03087	0.5343	0.5948
1	OAR1_9265710.1	9577866	A	ADD	74	-0.01317	-0.2708	0.7873
1	s60303.1	9636590	A	ADD	74	0.01805	0.3631	0.7176
1	OAR1_9339043.1	9651298	A	ADD	74	-0.1132	-1.449	0.1517
1	s59084.1	9715560	A	ADD	74	-0.01414	-0.2814	0.7792
1	s22866.1	9789228	G	ADD	74	0.04017	0.7051	0.483
1	s10625.1	9829472	G	ADD	74	0.01611	0.3249	0.7462
1	OAR1_9563208.1	9866329	C	ADD	74	0.001064	0.01972	0.9843
1	s18647.1	9957541	G	ADD	74	-0.1686	-1.62	0.1095
1	OAR1_9747314.1	10023298	G	ADD	74	-0.01189	-0.2392	0.8116
1	OAR1_9804499.1	10084179	G	ADD	74	0.0798	1.388	0.1693
1	OAR1_9822302.1	10103593	G	ADD	74	0.06667	1.472	0.1454
1	OAR1_9881817.1	10158329	A	ADD	74	0.0792	1.761	0.08251
1	OAR1_9944815.1	10227224	A	ADD	74	0.04823	0.7674	0.4454
1	s35616.1	10341090	G	ADD	74	0.04532	0.5814	0.5628
1	s09058.1	10372472	C	ADD	74	0.0409	0.7537	0.4535
1	OAR1_10097556.1	10381628	A	ADD	74	0.0543	0.9822	0.3293
1	s13591.1	10436009	A	ADD	74	0.06421	1.143	0.2567
1	s38983.1	10487594	G	ADD	74	-0.006154	-0.08899	0.9293
1	OAR1_10275031.1	10546581	A	ADD	74	-0.08568	-1.378	0.1724
1	s05797.1	10557584	A	ADD	74	-0.1129	-1.592	0.1158
1	OAR1_10344180.1	10622983	A	ADD	74	0.01091	0.1077	0.9146
1	OAR1_10362883.1	10641864	C	ADD	74	0.05819	1.155	0.2519
1	OAR1_10454967.1	10728279	G	ADD	74	-0.01473	-0.2775	0.7822
1	s62349.1	10775824	A	ADD	74	-0.03841	-0.7613	0.449
1	s41093.1	10802010	A	ADD	74	-0.07276	-0.8268	0.4111
1	OAR1_10554666.1	10825577	A	ADD	74	-0.03038	-0.6079	0.5451
1	OAR1_10582459.1	10853425	A	ADD	74	-0.08523	-1.717	0.09029
1	s40611.1	10965335	A	ADD	74	0.09092	1.396	0.1669
1	s08485.1	11106023	G	ADD	74	0.1347	1.914	0.05959
1	s44128.1	11155061	G	ADD	74	-0.06367	-1.278	0.2052
1	s64317.1	11193919	G	ADD	74	-0.003257	-0.06279	0.9501
1	s50136.1	11233635	A	ADD	74	0.09184	1.615	0.1107
1	s54667.1	11240410	G	ADD	74	0.02	0.4403	0.6611
1	OAR1_10940722_X.1	11277100	A	ADD	74	-0.000684	-0.009354	0.9926
1	OAR1_10974811.1	11305521	G	ADD	74	0.03148	0.6796	0.499
1	s55981.1	11347838	A	ADD	74	0.02462	0.4711	0.639
1	s04683.1	11382274	A	ADD	74	0.1329	1.133	0.2611
1	s27280.1	11396852	G	ADD	74	-0.07134	-1.481	0.1431
1	OAR1_11087132.1	11411955	G	ADD	74	0.04969	0.9233	0.3589
1	s53592.1	11513707	A	ADD	74	0.04906	0.6821	0.4974
1	s57753.1	11527242	A	ADD	74	-0.008086	-0.1537	0.8783
1	s62446.1	11569144	A	ADD	74	-0.01984	-0.4012	0.6895
1	s68301.1	11603004	G	ADD	74	0.1697	0.5671	0.5724
1	s62112.1	11618911	G	ADD	74	0.1647	2.369	0.02052
1	s36441.1	11668576	A	ADD	74	0.05667	0.9074	0.3672
1	s45518.1	11722412	G	ADD	74	0.01012	0.153	0.8788
1	s18449.1	11747642	A	ADD	74	-0.2288	-1.08	0.2838
1	s18875.1	11768264	C	ADD	74	0.03741	0.7839	0.4357
1	OAR1_11563293.1	11852254	G	ADD	74	-0.0622	-1.126	0.2638
1	s60471.1	11914995	G	ADD	74	0.1209	2.615	0.01087
1	s68370.1	11941633	A	ADD	74	-0.06651	-0.959	0.3408
1	OAR1_11691321.1	11982306	A	ADD	74	0.04947	0.8808	0.3814
1	OAR1_11766718.1	12057574	G	ADD	74	-0.05442	-1.103	0.2737
1	OAR1_11780663.1	12071038	G	ADD	74	-0.1021	-1.202	0.2333
1	s08257.1	12178419	A	ADD	74	0.005722	0.1091	0.9134
1	s15481.1	12216650	G	ADD	74	-0.05497	-0.9519	0.3443
1	s58882.1	12259952	G	ADD	74	-0.003037	-0.05758	0.9542
1	s00977.1	12301645	G	ADD	74	-0.09432	-1.243	0.2178
1	s76021.1	12330774	C	ADD	74	-0.04013	-0.5573	0.579
1	OAR1_12120651.1	12388712	A	ADD	74	-0.02908	-0.4129	0.6809
1	OAR1_12153898.1	12429989	A	ADD	74	0.04532	0.8645	0.3902
1	s26666.1	12475934	A	ADD	74	-0.04061	-0.6769	0.5006
1	s29002.1	12522260	A	ADD	74	0.05883	0.7575	0.4512
1	s45057.1	12550378	A	ADD	74	0.02261	0.3694	0.7129
1	s70737.1	12600754	A	ADD	74	0.07028	0.4007	0.6898
1	s70576.1	12706004	A	ADD	74	-0.04574	-0.9748	0.3329
1	OAR1_12451373.1	12716280	G	ADD	74	0.02709	0.5717	0.5693
1	s64523.1	12775585	C	ADD	74	0.0687	0.8841	0.3796
1	s60191.1	12786356	C	ADD	74	-0.06206	-1.117	0.2675
1	OAR1_12656583.1	12823388	A	ADD	74	0.04613	0.669	0.5056
1	s37833.1	12848870	A	ADD	74	-0.01622	-0.2112	0.8333
1	s68421.1	12875848	A	ADD	74	-0.01619	-0.3118	0.7561
1	OAR1_12803672.1	12935982	A	ADD	74	-0.1731	-1.888	0.06306
1	s73231.1	12987139	G	ADD	74	-0.01516	-0.2725	0.786
1	OAR1_12937617.1	13062345	A	ADD	74	-0.004699	-0.1025	0.9186
1	s62610.1	13119585	A	ADD	74	0.04452	0.7217	0.4728
1	OAR1_13026908.1	13151409	A	ADD	74	-0.05262	-1.089	0.2798
1	OAR1_13033760.1	13158858	G	ADD	74	0.0305	0.564	0.5745
1	OAR1_13042261.1	13167313	A	ADD	74	0.002289	0.04306	0.9658
1	s62110.1	13226888	G	ADD	74	0.03555	0.6876	0.4939
1	s07985.1	13309608	C	ADD	74	0.09669	1983-01-01	0.07138
1	DU400167_253.1	13358209	C	ADD	74	0.01103	0.1731	0.8631
1	s08475.1	13424665	A	ADD	74	0.04032	0.8115	0.4198
1	OAR1_13365877.1	13479337	G	ADD	74	-0.07698	-1.162	0.2492
1	OAR1_13393044.1	13502382	T	ADD	74	0.01712	0.2192	0.8271
1	s22157.1	13571665	A	ADD	74	0.3725	2.191	0.03167
1	s02503.1	13604065	G	ADD	74	0.05647	0.6408	0.5237
1	s51453.1	13629822	G	ADD	74	-0.08441	-0.6674	0.5067
1	OAR1_13574541.1	13683389	G	ADD	74	-0.04837	-1.08	0.2839
1	OAR1_13582660.1	13691064	G	ADD	74	-0.01295	-0.1255	0.9005
1	OAR1_13627234.1	13716153	C	ADD	74	0.06868	1.497	0.1388
1	s14277.1	13761431	A	ADD	74	0.08798	1.754	0.08364
1	s66530.1	13787866	G	ADD	74	-0.01344	-0.2028	0.8398
1	OAR1_13714304.1	13805495	G	ADD	74	0.0866	0.8435	0.4017
1	OAR1_13772761.1	13863183	C	ADD	74	-0.0833	-0.7064	0.4822
1	OAR1_13790348.1	13880999	A	ADD	74	-0.03996	-0.8346	0.4067
1	s52117.1	13955997	A	ADD	74	-0.06358	-1.408	0.1635
1	s58309.1	14017062	A	ADD	74	0.02463	0.5014	0.6176
1	s61250.1	14060408	G	ADD	74	-0.0746	-0.9298	0.3556
1	s45194.1	14068312	G	ADD	74	-0.0215	-0.3925	0.6958
1	OAR1_13964618.1	14093224	A	ADD	74	-0.04807	-0.8268	0.4111
1	OAR1_13970060.1	14099180	T	ADD	74	-0.04807	-0.8268	0.4111
1	s41432.1	14242876	A	ADD	74	0.07667	1.358	0.1788
1	OAR1_14131916.1	14281316	G	ADD	74	0.06944	1.207	0.2313
1	DU518561_359.1	14316730	A	ADD	74	-0.08249	-1.543	0.1272
1	s57394.1	14350183	A	ADD	74	-0.1002	-1.768	0.08122
1	s45720.1	14372243	C	ADD	74	-0.04993	-0.6531	0.5158
1	OAR1_14273769.1	14421144	A	ADD	74	0.01401	0.282	0.7788
1	OAR1_14315581.1	14454422	G	ADD	74	-0.1249	-1.759	0.08289
1	OAR1_14414267.1	14562006	A	ADD	74	-0.0504	-0.9926	0.3242
1	OAR1_14544239.1	14691551	G	ADD	74	0.03543	0.6515	0.5168
1	s43849.1	14722371	A	ADD	74	-0.02728	-0.5373	0.5927
1	OAR1_14614448.1	14764585	A	ADD	73	0.03965	0.3111	0.7567
1	OAR1_14620644.1	14771579	A	ADD	74	-0.02967	-0.5467	0.5863
1	OAR1_14717841.1	14844219	A	ADD	74	-0.09622	-1.226	0.2241
1	OAR1_14777475.1	14898732	A	ADD	74	0.002068	0.04278	0.966
1	s70168.1	14935560	G	ADD	74	-0.01938	-0.4175	0.6776
1	s71739.1	14970746	G	ADD	74	0.004936	0.1008	0.92
1	OAR1_14973022.1	15017620	G	ADD	74	-0.0706	-1.419	0.1602
1	s55606.1	15117118	C	ADD	74	-0.0682	-1.379	0.1721
1	s49207.1	15135359	A	ADD	74	-0.04386	-0.7739	0.4415
1	s01338.1	15143338	A	ADD	74	0.04764	0.9121	0.3648
1	OAR1_15188542.1	15237402	G	ADD	74	0.01178	0.1876	0.8517
1	OAR1_15228673.1	15274271	A	ADD	74	-0.04791	-0.6741	0.5024
1	OAR1_15256499.1	15306352	A	ADD	74	-0.08997	-2.086	0.04053
1	OAR1_15307955.1	15357384	G	ADD	74	0.01343	0.2293	0.8193
1	OAR1_15399182.1	15447703	G	ADD	74	-0.0806	-1.298	0.1985
1	OAR1_15484095.1	15527286	G	ADD	74	-0.07857	-0.666	0.5075
1	OAR1_15525913.1	15566031	A	ADD	74	0.0278	0.611	0.5431
1	OAR1_15578534.1	15619006	G	ADD	74	0.006312	0.117	0.9072
1	s02521.1	15672557	A	ADD	74	0.1697	0.5671	0.5724
1	s19593.1	15697768	A	ADD	74	0.008385	0.1004	0.9203
1	OAR1_15762141.1	15765887	A	ADD	74	-0.01785	-0.2604	0.7953
1	s52476.1	15821739	G	ADD	74	0.05419	1.011	0.3155
1	s00481.1	15853511	G	ADD	74	0.144	2.079	0.04118
1	s44894.1	15881949	A	ADD	74	-0.03172	-0.4653	0.6431
1	s04753.1	15889525	G	ADD	74	-0.04166	-0.571	0.5698
1	s28376.1	15948720	C	ADD	74	-0.1588	-1.936	0.05681
1	s05916.1	16008656	G	ADD	74	0.09531	1961-01-01	0.1118
1	s49722.1	16064349	G	ADD	74	-0.077	-1.637	0.106
1	OAR1_16098841.1	16100207	A	ADD	74	-0.1288	-2.275	0.02591
1	s27971.1	16147225	A	ADD	74	0.05027	0.905	0.3685
1	s01031.1	16176988	A	ADD	74	-0.06523	-1.357	0.179
1	s71517.1	16229069	A	ADD	74	-0.08078	-0.6385	0.5251
1	OAR1_16274081.1	16272811	A	ADD	74	-0.1262	-1.972	0.05246
1	OAR1_16348823_X.1	16343115	G	ADD	74	-0.1094	-1.774	0.08027
1	OAR1_16391522.1	16378991	A	ADD	74	0.03878	0.8204	0.4147
1	s46756.1	16465248	G	ADD	74	0.00872	0.1754	0.8612
1	OAR1_16480770.1	16474302	C	ADD	74	-0.02804	-0.4063	0.6857
1	OAR1_16572940.1	16586526	A	ADD	74	0.04804	1.052	0.2961
1	OAR1_16635393.1	16650999	A	ADD	74	0.03624	0.7377	0.4631
1	OAR1_16697706.1	16712240	A	ADD	74	0.0339	0.5051	0.6151
1	s67593.1	16721832	G	ADD	74	0.08786	1.354	0.18
1	OAR1_16750809.1	16766315	A	ADD	74	0.006943	0.1526	0.8791
1	OAR1_16786326.1	16801673	G	ADD	74	-0.02157	-0.3654	0.7159
1	OAR1_16795469.1	16810918	G	ADD	74	0.07682	1.411	0.1624
1	OAR1_16889964.1	16855865	A	ADD	74	0.002631	0.05138	0.9592
1	OAR1_16852861.1	16899077	A	ADD	74	-0.05986	-0.8424	0.4023
1	OAR1_16975351.1	16948266	G	ADD	74	0.1289	1.716	0.09052
1	s62022.1	17003571	G	ADD	74	0.01159	0.2152	0.8303
1	s23433.1	17038771	A	ADD	74	-0.01289	-0.252	0.8018
1	OAR1_17163931.1	17097896	G	ADD	74	0.02545	0.5042	0.6157
1	s38279.1	17151167	G	ADD	74	0.009741	0.1494	0.8817
1	s60080.1	17180199	A	ADD	74	0.01786	0.3091	0.7581
1	s58391.1	17278400	A	ADD	74	0.03397	0.6713	0.5042
1	OAR1_17351278.1	17283773	A	ADD	74	-0.02814	-0.6181	0.5384
1	OAR1_17421390.1	17354256	A	ADD	74	-0.04955	-0.7198	0.474
1	OAR1_17426826.1	17361209	A	ADD	74	0.01427	0.252	0.8018
1	OAR1_17466323.1	17403806	A	ADD	74	-0.07707	-1.286	0.2025
1	s25913.1	17473274	A	ADD	74	-0.04794	-0.9412	0.3498
1	OAR1_17755700.1	17615257	A	ADD	58	0.1522	1988-02-01	0.005629
1	s04684.1	17701635	A	ADD	74	-0.03455	-0.3263	0.7451
1	s54037.1	17729311	A	ADD	74	0.01698	0.2216	0.8253
1	s35095.1	17884528	G	ADD	74	-0.03685	-0.7235	0.4717
1	OAR1_18052854.1	17904198	A	ADD	74	0.05961	1.202	0.2333
1	s61691.1	17964972	A	ADD	74	-0.0033	-0.06074	0.9517
1	s62337.1	18049756	G	ADD	74	-0.02394	-0.4586	0.6479
1	s58659.1	18097028	G	ADD	74	-0.04484	-0.478	0.6341
1	OAR1_18293636.1	18135356	G	ADD	72	-0.08966	-1.968	0.05307
1	OAR1_18300122.1	18141837	T	ADD	74	-0.09285	-2.057	0.04328
1	s74275.1	18240132	A	ADD	74	0.00948	0.154	0.8781
1	OAR1_18449705.1	18298255	A	ADD	74	0.06849	0.8179	0.4161
1	OAR1_18512294.1	18320945	G	ADD	74	-0.03706	-0.6416	0.5232
1	s06310.1	18360283	A	ADD	74	0.005282	0.09355	0.9257
1	OAR1_18664902.1	18469241	G	ADD	74	0.08387	1.688	0.09568
1	OAR1_18691972.1	18494158	G	ADD	74	0.01072	0.2015	0.8409
1	s20207.1	18522490	A	ADD	74	-0.1298	-1.749	0.08455
1	s14459.1	18582753	A	ADD	74	0.0595	0.7148	0.4771
1	s72347.1	18632538	C	ADD	74	0.0178	0.3798	0.7052
1	s00086.1	18668192	A	ADD	73	0.03657	0.3763	0.7078
1	s32983.1	18695502	A	ADD	74	-0.1037	-1.523	0.132
1	s26398.1	18757147	A	ADD	74	-0.09339	-1.637	0.106
1	s11269.1	18800532	G	ADD	74	-0.04374	-0.8599	0.3927
1	DU202534_254.1	18803224	G	ADD	74	0.08508	1.575	0.1196
1	s21409.1	18846651	A	ADD	74	0.1745	1.001	0.3203
1	s40222.1	18908522	T	ADD	74	0.0008446	0.01237	0.9902
1	s54068.1	18960866	A	ADD	74	0.2225	1.642	0.1049
1	s10307.1	19003874	G	ADD	74	-0.04219	-0.7436	0.4596
1	OAR1_19152280.1	19027134	C	ADD	74	-0.01094	-0.1636	0.8705
1	OAR1_19174177.1	19048510	A	ADD	74	-0.07171	-1.447	0.1521
1	OAR1_19214328_X.1	19087646	A	ADD	74	-0.02053	-0.4026	0.6884
1	s27712.1	19146157	A	ADD	74	0.01566	0.3146	0.754
1	s68238.1	19214192	G	ADD	74	0.02861	0.474	0.637
1	s29702.1	19277933	A	ADD	74	0.02449	0.4412	0.6604
1	OAR1_19425357.1	19294016	A	ADD	74	0.02649	0.4755	0.6359
1	OAR1_19444938.1	19319317	G	ADD	74	0.02438	0.505	0.6151
1	OAR1_19517811.1	19395411	A	ADD	74	0.03448	0.6396	0.5244
1	s36898.1	19474701	G	ADD	74	-0.03994	-0.7431	0.4599
1	OAR1_19651513.1	19534848	C	ADD	74	-0.08241	-1.499	0.1382
1	OAR1_19710996.1	19600047	G	ADD	74	-0.1065	-1.144	0.2565
1	OAR1_19750493.1	19642265	A	ADD	74	-0.03774	-0.7562	0.452
1	OAR1_19761666.1	19654996	A	ADD	74	0.06101	0.9704	0.3351
1	OAR1_19817567.1	19716867	G	ADD	74	-0.03209	-0.6016	0.5493
1	s32787.1	19742061	A	ADD	74	0.04908	0.879	0.3824
1	OAR1_19875829.1	19774888	G	ADD	74	0.06063	1.091	0.2788
1	OAR1_19945652.1	19882225	A	ADD	74	-0.008238	-0.142	0.8874
1	OAR1_20007545.1	19939524	C	ADD	74	0.03127	0.5907	0.5566
1	OAR1_20035449.1	19970769	A	ADD	74	0.00729	0.152	0.8796
1	s05208.1	20014904	G	ADD	74	0.008562	0.1663	0.8684
1	OAR1_20118195.1	20049561	C	ADD	74	0.009173	0.1779	0.8593
1	OAR1_20180147_X.1	20099767	A	ADD	74	-0.04124	-0.856	0.3948
1	s37676.1	20130161	C	ADD	74	0.0158	0.3432	0.7325
1	OAR1_20375019.1	20250859	A	ADD	74	0.06245	1.195	0.2361
1	OAR1_20432933.1	20305262	G	ADD	74	0.04534	0.8605	0.3924
1	s06490.1	20737305	A	ADD	74	-0.02354	-0.4491	0.6547
1	OAR1_20926901.1	20792252	A	ADD	74	-0.012	-0.2361	0.814
1	s31459.1	20860757	A	ADD	74	0.03517	0.7295	0.4681
1	OAR1_21078445.1	20948352	G	ADD	74	-0.09131	-1.713	0.09102
1	s53426.1	21034048	G	ADD	74	0.01303	0.2624	0.7938
1	s72819.1	21085565	A	ADD	74	0.003342	0.07215	0.9427
1	s68037.1	21132185	G	ADD	74	0.001889	0.04384	0.9652
1	OAR1_21408870.1	21338000	A	ADD	74	0.03447	0.6199	0.5373
1	OAR1_21439660.1	21480663	C	ADD	74	0.0456	0.9577	0.3414
1	s21134.1	21485616	G	ADD	74	0.04315	0.8952	0.3736
1	s14078.1	21520656	A	ADD	74	0.1343	2.412	0.0184
1	OAR1_21607699.1	21557161	A	ADD	74	0.06521	0.8836	0.3799
1	OAR1_21646425.1	21598497	A	ADD	74	-0.01629	-0.322	0.7483
1	OAR1_21703182.1	21654955	A	ADD	74	-0.02641	-0.474	0.637
1	s34237.1	21837886	G	ADD	74	-0.05017	-0.9332	0.3538
1	s33844.1	21899028	A	ADD	74	0.08822	0.7945	0.4295
1	s07849.1	21950469	A	ADD	74	-0.03569	-0.6289	0.5314
1	s05262.1	21959783	G	ADD	74	-0.05459	-1.087	0.2808
1	s19691.1	21973809	G	ADD	74	-0.04109	-0.8061	0.4228
1	s61132.1	22071304	A	ADD	74	-0.0003811	-0.007618	0.9939
1	s01249.1	22122845	A	ADD	74	-0.01673	-0.3343	0.7391
1	OAR1_22183990.1	22136099	C	ADD	74	0.05807	0.3796	0.7054
1	OAR1_22189406.1	22141488	G	ADD	74	-0.01071	-0.1569	0.8758
1	s75232.1	22217108	A	ADD	74	-0.015	-0.1597	0.8736
1	s13809.1	22224050	A	ADD	74	0.0743	1.463	0.1479
1	OAR1_22330907.1	22280192	A	ADD	74	-0.005042	-0.107	0.9151
1	s73188.1	22314998	A	ADD	74	-0.08283	-1.023	0.3096
1	s11844.1	22377080	A	ADD	74	-0.07709	-1.567	0.1215
1	s33540.1	22443318	A	ADD	74	-0.08713	-1.449	0.1518
1	s00707.1	22521412	A	ADD	74	-0.01562	-0.1132	0.9102
1	s75089.1	22529742	A	ADD	74	-0.06118	-1.018	0.3121
1	s63953.1	22544268	G	ADD	74	-0.04181	-0.9043	0.3689
1	OAR1_22656259.1	22567752	A	ADD	74	0.002062	0.04072	0.9676
1	OAR1_22697949.1	22600348	G	ADD	74	0.07589	0.9461	0.3473
1	OAR1_22710021.1	22611877	A	ADD	74	-0.03093	-0.6089	0.5445
1	OAR1_22739177.1	22642211	C	ADD	74	-0.007632	-0.1619	0.8718
1	OAR1_22803831.1	22709544	G	ADD	74	-0.05364	-1.063	0.2911
1	s26645.1	22737885	A	ADD	74	-0.03664	-0.4149	0.6794
1	s27454.1	22782029	A	ADD	74	0.008068	0.134	0.8937
1	s65534.1	22837032	G	ADD	74	0.03193	0.7052	0.483
1	OAR1_22985927.1	22895020	G	ADD	74	-0.03958	-0.6557	0.5141
1	s26299.1	22972628	A	ADD	74	-0.1018	-1.162	0.2489
1	s32095.1	22999661	G	ADD	74	-0.02951	-0.4654	0.643
1	s10605.1	23026552	G	ADD	74	0.06398	1.215	0.2284
1	OAR1_23123932.1	23044548	A	ADD	74	0.02295	0.3948	0.6941
1	s67590.1	23101966	G	ADD	74	-0.06945	-1.445	0.1527
1	OAR1_23195620.1	23117038	G	ADD	74	-0.02835	-0.3516	0.7262
1	OAR1_23288187.1	23213302	A	ADD	74	0.06822	1.332	0.1869
1	s43410.1	23262754	G	ADD	74	-0.01172	-0.2094	0.8347
1	OAR1_23369763.1	23294379	C	ADD	74	-0.01172	-0.2425	0.8091
1	OAR1_23447504.1	23376407	A	ADD	74	-0.03118	-0.6172	0.539
1	s02131.1	23438825	A	ADD	74	-0.09914	-1.095	0.2772
1	OAR1_23560552.1	23486511	A	ADD	74	-0.05614	-0.7771	0.4396
1	OAR1_23607883.1	23529383	A	ADD	74	0.03205	0.4447	0.6579
1	OAR1_23620328.1	23540948	G	ADD	74	0.002422	0.02822	0.9776
1	OAR1_23632541.1	23552875	A	ADD	74	0.0307	0.5693	0.5709
1	OAR1_23724877.1	23642725	G	ADD	74	0.03107	0.5615	0.5762
1	OAR1_23734999.1	23651580	A	ADD	74	0.02868	0.5945	0.554
1	OAR1_23794443.1	23700883	A	ADD	74	-0.0284	-0.3888	0.6986
1	OAR1_23804013_X.1	23709900	A	ADD	74	0.03	0.4943	0.6226
1	OAR1_23837231.1	23739280	C	ADD	74	-0.000767	-0.01588	0.9874
1	OAR1_23937981.1	23846290	A	ADD	74	0.1058	1.033	0.3051
1	OAR1_23977779.1	23878767	G	ADD	74	0.03502	0.6789	0.4994
1	OAR1_23990063.1	23888952	A	ADD	74	0.09407	1.251	0.2152
1	DU379505_529.1	23952498	C	ADD	74	-0.006577	-0.1328	0.8947
1	OAR1_24089462.1	24015521	G	ADD	74	0.01868	0.2551	0.7994
1	OAR1_24165388.1	24104855	A	ADD	74	0.05414	0.9006	0.3708
1	OAR1_24228078.1	24135839	A	ADD	74	0.05414	0.9006	0.3708
1	OAR1_24242896.1	24149451	A	ADD	74	-0.1071	-1.262	0.2111
1	OAR1_24326418.1	24181124	A	ADD	74	-0.05983	-0.9399	0.3504
1	OAR1_24546509.1	24332025	C	ADD	74	0.01342	0.2391	0.8117
1	OAR1_24574732.1	24362394	G	ADD	74	-0.004678	-0.08603	0.9317
1	OAR1_24633611.1	24422906	A	ADD	74	0.01216	0.2012	0.8411
1	OAR1_24663779.1	24453219	C	ADD	74	-0.08486	-0.3978	0.6919
1	s21860.1	24538073	C	ADD	74	0.01417	0.2715	0.7868
1	OAR1_24797111.1	24578785	A	ADD	74	-0.07179	-1.299	0.1982
1	OAR1_24812678.1	24593299	A	ADD	74	-0.03404	-0.589	0.5577
1	s72632.1	24652810	A	ADD	74	-0.01444	-0.2495	0.8036
1	OAR1_25052307.1	24832808	A	ADD	74	-0.03192	-0.5477	0.5856
1	OAR1_25075310.1	24856670	G	ADD	74	0.04766	0.5082	0.6129
1	OAR1_25121292.1	24901207	A	ADD	74	0.1054	1.738	0.08645
1	OAR1_25426384.1	25190083	A	ADD	74	0.0555	0.9148	0.3633
1	OAR1_25442521.1	25206423	A	ADD	73	0.01776	0.3352	0.7385
1	OAR1_25604801.1	25319915	A	ADD	74	0.1079	1.651	0.103
1	OAR1_25728954.1	25458108	A	ADD	74	-0.06455	-1.341	0.1842
1	s00731.1	25520349	G	ADD	74	-0.03689	-0.739	0.4623
1	OAR1_25834328.1	25552735	G	ADD	74	0.06681	1.597	0.1146
1	OAR1_25842722.1	25561238	A	ADD	74	-0.0331	-0.4794	0.6331
1	OAR1_25922572.1	25643415	A	ADD	74	0.09211	2.173	0.03311
1	OAR1_25947606.1	25666754	C	ADD	74	-0.07238	-1.564	0.1223
1	OAR1_26031175.1	25750178	A	ADD	74	-0.04586	-0.7249	0.4708
1	OAR1_26064552.1	25783422	A	ADD	74	-0.05949	-1.174	0.2444
1	OAR1_26088084.1	25807080	G	ADD	74	0.008411	0.1554	0.8769
1	OAR1_26129820.1	25850121	G	ADD	74	0.01925	0.4005	0.69
1	OAR1_26135770.1	25854799	A	ADD	74	-0.08863	-1.862	0.0667
1	OAR1_26340680.1	25879029	A	ADD	74	0.03134	0.6295	0.531
1	OAR1_26198156.1	25925373	G	ADD	74	0.05724	1.076	0.2855
1	s31015.1	25932152	C	ADD	74	0.02577	0.4457	0.6571
1	OAR1_26268431.1	25994480	A	ADD	74	0.01296	0.2145	0.8308
1	s61544.1	26222577	G	ADD	74	0.06959	0.8775	0.3831
1	OAR1_26667396.1	26395324	A	ADD	74	-0.04275	-0.8734	0.3853
1	OAR1_26705881.1	26431692	A	ADD	74	-0.04775	-0.9493	0.3456
1	OAR1_26716186.1	26441707	A	ADD	74	-0.08452	-1.716	0.09053
1	OAR1_26833075.1	26558958	G	ADD	74	0.0255	0.482	0.6312
1	OAR1_26910607.1	26639102	G	ADD	74	-0.1568	-1.64	0.1053
1	OAR1_26961444.1	26662513	A	ADD	74	-0.02218	-0.4358	0.6643
1	OAR1_27060195.1	26751408	G	ADD	74	-0.01174	-0.1865	0.8526
1	s74202.1	26812077	A	ADD	74	0.1695	2.952	0.004258
1	OAR1_27161849.1	26849693	A	ADD	74	-0.1004	-2.022	0.04691
1	OAR1_27200925.1	26889226	C	ADD	74	-0.06362	-1.149	0.2542
1	OAR1_27215234.1	26901948	G	ADD	74	-0.09604	-1.742	0.0858
1	OAR1_27269648.1	26952987	C	ADD	74	0.03339	0.4975	0.6204
1	OAR1_27291243.1	26975517	A	ADD	74	0.003074	0.05202	0.9587
1	OAR1_27347434.1	27039579	A	ADD	74	0.02808	0.5247	0.6014
1	OAR1_27431644.1	27120678	G	ADD	74	-0.02677	-0.5978	0.5518
1	OAR1_27460193.1	27155241	G	ADD	71	-0.02124	-0.4666	0.6422
1	s29707.1	27185908	G	ADD	74	-0.01311	-0.2282	0.8201
1	s71356.1	27255901	G	ADD	74	-0.08109	-1.2	0.2343
1	OAR1_27539263.1	27275897	G	ADD	74	0.03696	0.6686	0.5059
1	OAR1_27632403.1	27287535	G	ADD	74	0.03564	0.6573	0.5131
1	s02259.1	27333681	A	ADD	74	0.03272	0.6147	0.5407
1	s71629.1	27398178	A	ADD	74	-0.09031	-1.514	0.1345
1	OAR1_27815024.1	27468042	A	ADD	74	0.03132	0.563	0.5752
1	OAR1_27947371.1	27602180	A	ADD	74	-0.07053	-1.007	0.3172
1	s57436.1	27653531	A	ADD	74	-0.05702	-1.129	0.2628
1	s69885.1	27713751	A	ADD	74	0.008995	0.1839	0.8546
1	s02497.1	27726177	C	ADD	74	0.0392	0.7803	0.4378
1	s46623.1	27779337	A	ADD	74	-0.0336	-0.5302	0.5976
1	s43900.1	27855241	G	ADD	74	0.089	1.937	0.0567
1	s61441.1	27895772	G	ADD	74	0.05293	1.114	0.269
1	s47478.1	27998157	A	ADD	74	0.05346	0.8566	0.3945
1	OAR1_28512428.1	28053649	C	ADD	74	-0.003923	-0.07076	0.9438
1	OAR1_28575856.1	28117547	G	ADD	74	0.106	0.9011	0.3705
1	s03528.1	28125498	A	ADD	74	-0.007359	-0.1494	0.8817
1	OAR1_28632121.1	28171796	A	ADD	74	-0.009648	-0.1817	0.8563
1	OAR1_28670724.1	28191610	A	ADD	74	-0.0002783	-0.004958	0.9961
1	OAR1_28678534.1	28221350	A	ADD	74	0.08818	1.346	0.1826
1	s38237.1	28318326	C	ADD	74	0.004065	0.07542	0.9401
1	s43026.1	28342811	A	ADD	74	0.08895	1.832	0.07113
1	OAR1_28807538.1	28351421	G	ADD	74	0.1737	2.395	0.01923
1	OAR1_28982601.1	28392308	A	ADD	74	-0.01925	-0.3071	0.7597
1	s03859.1	28442294	G	ADD	74	0.05638	1.174	0.2441
1	s52292.1	28475105	A	ADD	74	0.02643	0.4702	0.6397
1	OAR1_29148829.1	28558011	A	ADD	74	-0.05791	-1.271	0.208
1	s47050.1	28591520	A	ADD	74	-0.1486	-1.922	0.05853
1	s14002.1	28647777	G	ADD	74	-0.0797	-1.45	0.1513
1	OAR1_29299710.1	28706320	A	ADD	74	-0.03912	-0.7712	0.4431
1	s01632.1	28748336	A	ADD	74	-0.03226	-0.6754	0.5016
1	s02548.1	28785578	A	ADD	74	-0.0964	-2.106	0.03867
1	s75178.1	28795354	A	ADD	74	-0.01931	-0.3831	0.7028
1	s54084.1	28918937	G	ADD	74	0.05393	1.023	0.3099
1	s45910.1	28979692	A	ADD	74	0.04162	0.7891	0.4326
1	s70733.1	29058211	G	ADD	74	0.05074	0.7461	0.4581
1	s49028.1	29081376	C	ADD	74	-0.02323	-0.3337	0.7396
1	s71447.1	29110758	G	ADD	74	0.05957	0.7544	0.4531
1	s43731.1	29139418	A	ADD	74	0.06489	1.266	0.2096
1	OAR1_29821208.1	29201615	A	ADD	74	-0.06707	-1.417	0.1607
1	OAR1_29872607.1	29252531	A	ADD	74	-0.1357	-3.035	0.003343
1	s32583.1	29283748	G	ADD	74	0.1502	1943-02-01	0.01761
1	OAR1_30001452.1	29347753	A	ADD	74	-0.08592	-1.184	0.2402
1	s24782.1	29407784	A	ADD	74	-0.004474	-0.09258	0.9265
1	OAR1_30154789.1	29503793	C	ADD	74	-0.01844	-0.3176	0.7517
1	OAR1_30207692.1	29555014	A	ADD	74	0.01126	0.2249	0.8227
1	s36900.1	29581185	A	ADD	74	-0.02209	-0.4526	0.6522
1	OAR1_30241364.1	29587606	T	ADD	74	-0.03853	-0.84	0.4037
1	OAR1_30320883.1	29668504	A	ADD	74	0.03721	0.7912	0.4314
1	s34112.1	29695048	C	ADD	74	0.06605	1.291	0.2008
1	OAR1_30388117.1	29732489	A	ADD	74	0.04577	0.9209	0.3602
1	OAR1_30397578.1	29742664	A	ADD	74	0.115	2.285	0.02526
1	OAR1_30457351.1	29815556	C	ADD	74	-0.02346	-0.4022	0.6887
1	OAR1_30552484.1	29914606	G	ADD	74	-0.01079	-0.2143	0.8309
1	s11621.1	30075465	A	ADD	74	-0.07658	-1.588	0.1167
1	OAR1_30673378.1	30096508	A	ADD	74	0.05525	0.436	0.6641
1	OAR1_30771994.1	30116646	A	ADD	74	-0.08993	-0.5886	0.558
1	OAR1_30798950.1	30143388	A	ADD	74	-0.0003582	-0.005222	0.9958
1	OAR1_30877408.1	30230748	A	ADD	74	0.008765	0.1887	0.8508
1	OAR1_30938989.1	30289572	A	ADD	74	0.008151	0.1627	0.8712
1	OAR1_30968801.1	30326020	A	ADD	74	-0.02773	-0.5263	0.6003
1	s15443.1	30362395	A	ADD	74	0.006721	0.1246	0.9012
1	OAR1_31068766.1	30425582	A	ADD	74	0.03367	0.5839	0.5611
1	OAR1_31076790.1	30433365	G	ADD	74	-0.01595	-0.2757	0.7836
1	OAR1_31126491.1	30493193	A	ADD	74	0.06759	1.077	0.2853
1	s42235.1	30549250	G	ADD	74	-0.07358	-1.458	0.1491
1	s74273.1	30599438	A	ADD	74	-0.1104	-1.61	0.1117
1	OAR1_31287571.1	30634108	A	ADD	74	0.0479	0.8595	0.3929
1	OAR1_31319029.1	30664376	A	ADD	74	0.00873	0.08968	0.9288
1	s19645.1	30721079	A	ADD	74	-0.09764	-1.371	0.1748
1	OAR1_31385712.1	30731456	C	ADD	74	-0.05029	-1.031	0.3062
1	OAR1_31410797.1	30753893	A	ADD	74	-0.2095	-1.811	0.07438
1	OAR1_31470501.1	30814041	A	ADD	74	-0.00451	-0.0946	0.9249
1	OAR1_31497808.1	30840800	G	ADD	74	0.003751	0.06797	0.946
1	OAR1_31693459.1	31007858	C	ADD	74	-0.03352	-0.5691	0.5711
1	OAR1_31750547_X.1	31064860	G	ADD	74	0.009948	0.1698	0.8657
1	OAR1_31791056.1	31102078	G	ADD	74	-0.001405	-0.02641	0.979
1	s57286.1	31172198	G	ADD	74	-0.05372	-0.765	0.4467
1	OAR1_31872926.1	31191159	G	ADD	74	-0.06645	-1.001	0.3203
1	OAR1_31915752.1	31234220	A	ADD	74	-0.01371	-0.2455	0.8068
1	s13326.1	31288760	A	ADD	74	-0.04505	-0.9453	0.3477
1	OAR1_32040848.1	31359136	C	ADD	74	-0.05493	-1.05	0.2972
1	OAR1_32080179.1	31397543	A	ADD	74	-0.1098	-2.192	0.03159
1	OAR1_32169633.1	31490350	A	ADD	74	0.07125	1.373	0.1739
1	OAR1_32201653.1	31522785	A	ADD	74	-0.007319	-0.1253	0.9006
1	s51521.1	31561046	A	ADD	74	-0.0477	-0.8616	0.3918
1	s57223.1	31587474	G	ADD	74	-0.3516	-2.385	0.01974
1	s20982.1	31631166	A	ADD	74	-0.022	-0.4716	0.6386
1	OAR1_32336568.1	31654151	G	ADD	74	0.04754	0.9119	0.3649
1	s45780.1	31730380	G	ADD	74	0.01843	0.3266	0.7449
1	OAR1_32448869.1	31768869	A	ADD	74	-0.01205	-0.1432	0.8865
1	s09556.1	31839689	G	ADD	74	0.08685	1.675	0.09823
1	OAR1_32611128_X.1	31870673	A	ADD	74	-0.04186	-0.8267	0.4111
1	s71991.1	31918917	C	ADD	74	-0.03963	-0.7419	0.4605
1	s48022.1	31986697	G	ADD	74	-0.007403	-0.1528	0.879
1	OAR1_32552631.1	31993079	A	ADD	74	-0.03052	-0.5731	0.5684
1	s23738.1	32034706	A	ADD	74	-0.02177	-0.4307	0.668
1	s12059.1	32068787	A	ADD	74	-0.08862	-1.988	0.05061
1	s54055.1	32089372	A	ADD	74	-0.04073	-0.7574	0.4513
1	OAR1_32866715.1	32125973	A	ADD	74	-0.04402	-0.776	0.4403
1	OAR1_32906689.1	32165462	A	ADD	74	-0.01639	-0.3303	0.7421
1	s70438.1	32210437	G	ADD	74	-0.1627	-1.48	0.1431
1	OAR1_33043220.1	32301465	G	ADD	74	-0.09334	-1.458	0.1491
1	s65440.1	32341489	C	ADD	74	-0.005008	-0.1119	0.9112
1	s66067.1	32383459	G	ADD	74	-0.008426	-0.1653	0.8691
1	OAR1_33161254.1	32427554	G	ADD	74	-0.08806	-1.546	0.1264
1	s52869.1	32468399	C	ADD	74	-0.04387	-0.6955	0.489
1	s35788.1	32522770	G	ADD	74	-0.05216	-0.8604	0.3924
1	OAR1_33287572.1	32555703	C	ADD	74	0.02168	0.3981	0.6918
1	OAR1_33323393.1	32593767	A	ADD	74	-0.112	-2.022	0.04685
1	OAR1_33359684_X.1	32629936	A	ADD	74	0.05392	1.126	0.264
1	OAR1_33393829.1	32665395	G	ADD	74	0.002519	0.05077	0.9597
1	s50290.1	32731085	A	ADD	74	0.006275	0.129	0.8977
1	s59842.1	32755936	G	ADD	74	0.07295	1.155	0.252
1	OAR1_33511295.1	32775568	A	ADD	74	0.03854	0.5161	0.6074
1	OAR1_33544806.1	32810494	A	ADD	74	0.07182	1.392	0.1684
1	s51949.1	32871895	C	ADD	74	-0.04471	-0.7727	0.4422
1	OAR1_33644654.1	32915213	A	ADD	74	-0.05751	-1.079	0.2844
1	OAR1_33752813.1	33019228	G	ADD	74	0.102	1.653	0.1027
1	OAR1_33804014.1	33071830	G	ADD	74	-0.0226	-0.3992	0.6909
1	OAR1_33864798.1	33134760	C	ADD	74	-0.06418	-1.467	0.1469
1	OAR1_33948233.1	33218923	G	ADD	74	-0.07725	-1.177	0.2431
1	OAR1_33966627.1	33236108	G	ADD	74	-0.05915	-1.025	0.3086
1	OAR1_34027998.1	33295297	G	ADD	74	0.01843	0.3772	0.7072
1	OAR1_34041305.1	33308065	A	ADD	74	-0.005397	-0.08878	0.9295
1	s26829.1	33355888	A	ADD	74	-0.03757	-0.8402	0.4036
1	OAR1_34153975.1	33411858	G	ADD	74	-0.1362	-1.687	0.09594
1	s11900.1	33449730	A	ADD	74	-0.08112	-1.76	0.08265
1	s40404.1	33493053	A	ADD	74	0.01498	0.205	0.8382
1	s45674.1	33536955	A	ADD	74	-0.1622	-1.389	0.1691
1	s15094.1	33596869	A	ADD	74	-0.02873	-0.573	0.5685
1	s26451.1	33644281	G	ADD	74	0.03754	0.5769	0.5658
1	OAR1_34451730.1	33683222	G	ADD	74	0.07716	1.514	0.1345
1	s32858.1	33745198	A	ADD	74	0.06194	0.8924	0.3752
1	OAR1_34571240.1	33806609	A	ADD	74	0.04711	0.7753	0.4407
1	OAR1_34595582.1	33829792	G	ADD	74	0.005206	0.1063	0.9156
1	s50085.1	33947907	A	ADD	74	0.03352	0.72	0.4739
1	OAR1_34737700.1	33972724	A	ADD	74	-0.0651	-1.091	0.2791
1	OAR1_34775368.1	34014733	G	ADD	74	0.01508	0.3149	0.7538
1	OAR1_34814178.1	34057911	G	ADD	74	-0.04953	-0.8594	0.393
1	OAR1_34823051.1	34067382	A	ADD	74	-0.0008814	-0.01783	0.9858
1	OAR1_34876908.1	34118937	A	ADD	74	-0.04835	-0.6721	0.5037
1	OAR1_34937374.1	34179162	A	ADD	74	0.0103	0.1956	0.8455
1	s48655.1	34246092	A	ADD	74	-0.01286	-0.2137	0.8314
1	OAR1_35059392.1	34301440	A	ADD	74	-0.02078	-0.3867	0.7002
1	OAR1_35419260.1	34428884	A	ADD	74	0.02605	0.4728	0.6378
1	OAR1_35367095.1	34480574	G	ADD	74	-0.2146	-2.187	0.03196
1	OAR1_35606506.1	34659473	C	ADD	74	-0.003577	-0.06451	0.9487
1	OAR1_35643275.1	34689399	G	ADD	74	0.01125	0.2073	0.8364
1	OAR1_35680080.1	34731590	A	ADD	74	0.02223	0.4106	0.6826
1	OAR1_35717733.1	34769254	G	ADD	74	-0.0935	-1.689	0.09564
1	OAR1_35762815.1	34815815	G	ADD	74	-0.06087	-1.245	0.2172
1	OAR1_35774685.1	34828018	A	ADD	74	0.0989	2.109	0.03841
1	OAR1_35826022.1	34864190	G	ADD	74	0.01285	0.2755	0.7837
1	OAR1_35866895_X.1	34903072	G	ADD	74	0.08437	1.535	0.1292
1	OAR1_35880392.1	34917135	A	ADD	74	0.06393	1.249	0.2157
1	OAR1_35929107.1	34965090	A	ADD	74	-0.03704	-0.5452	0.5873
1	OAR1_35949478.1	34984758	G	ADD	74	-0.06599	-1.192	0.2373
1	OAR1_36005563_X.1	35037755	A	ADD	74	-0.09129	-2.11	0.03831
1	s71554.1	35085108	G	ADD	74	-0.0278	-0.5162	0.6073
1	OAR1_36080883.1	35121626	A	ADD	74	-0.05294	-0.9193	0.361
1	s75656.1	35171601	A	ADD	74	0.01441	0.2825	0.7784
1	OAR1_36193466.1	35229200	C	ADD	74	-0.09453	-1.897	0.06177
1	OAR1_36249180_X.1	35287583	G	ADD	74	-0.0722	-1.261	0.2114
1	OAR1_36268411.1	35305689	A	ADD	74	-0.06551	-1.012	0.3152
1	OAR1_36351741.1	35381250	A	ADD	74	-0.008431	-0.1395	0.8895
1	OAR1_36581483.1	35619965	A	ADD	74	0.0735	1.354	0.18
1	OAR1_36621076.1	35661180	G	ADD	74	0.02336	0.4237	0.673
1	s47685.1	35711795	A	ADD	74	-0.2111	-1.825	0.07218
1	OAR1_36734806.1	35765365	G	ADD	74	-0.1798	-2.44	0.01717
1	s21447.1	35833194	G	ADD	74	-0.09238	-1.604	0.113
1	OAR1_36827621.1	35856500	A	ADD	74	-0.02407	-0.4819	0.6313
1	OAR1_36892031.1	35921824	G	ADD	74	0.04885	1.053	0.2956
1	OAR1_36944451.1	35973028	C	ADD	74	0.06569	0.8465	0.4001
1	OAR1_37049145.1	36083524	A	ADD	74	-0.008963	-0.1257	0.9003
1	OAR1_37143987.1	36174703	A	ADD	74	-0.01335	-0.2392	0.8117
1	OAR1_37175864.1	36207781	G	ADD	74	0.0465	0.7102	0.4799
1	s01842.1	36310036	A	ADD	74	0.01994	0.4084	0.6842
1	OAR1_37282541.1	36315734	G	ADD	74	0.07344	1.049	0.2975
1	s48148.1	36376231	A	ADD	74	0.007318	0.1432	0.8866
1	OAR1_37360072.1	36391159	G	ADD	74	-0.01913	-0.3492	0.728
1	s30526.1	36443661	A	ADD	74	-0.0729	-1.372	0.1742
1	s24450.1	36524386	A	ADD	74	0.01594	0.2527	0.8012
1	OAR1_37557999.1	36579980	G	ADD	74	-0.03944	-0.4469	0.6563
1	OAR1_37756785.1	36780273	G	ADD	74	-0.04704	-0.8552	0.3953
1	OAR1_37820087.1	36813076	G	ADD	74	-0.051	-0.9998	0.3207
1	OAR1_37868706.1	36866270	G	ADD	74	0.07541	1.569	0.1211
1	OAR1_37896369_X.1	36893614	G	ADD	74	0.09401	1.127	0.2633
1	OAR1_37951202.1	36951943	A	ADD	74	0.08242	1.583	0.1179
1	OAR1_37970060.1	36969515	G	ADD	74	-0.03095	-0.6121	0.5424
1	OAR1_38005791.1	37007146	A	ADD	74	0.04327	0.8827	0.3803
1	s15031.1	37297296	A	ADD	74	-0.03447	-0.6833	0.4966
1	s13613.1	37304186	A	ADD	74	0.03909	0.6172	0.539
1	OAR1_38366696.1	37328210	G	ADD	74	-0.07774	-1.121	0.2662
1	OAR1_38393616.1	37354245	A	ADD	74	-0.1301	-1.609	0.1121
1	OAR1_38477503.1	37434408	A	ADD	74	0.1672	2.178	0.03272
1	OAR1_38526208.1	37481382	A	ADD	74	-0.06497	-1.069	0.2888
1	OAR1_38551279.1	37504986	G	ADD	74	-0.06497	-1.069	0.2888
1	OAR1_38581202.1	37533058	G	ADD	74	-0.0246	-0.3491	0.728
1	OAR1_38627380.1	37577304	G	ADD	74	0.0999	2014-01-01	0.2581
1	OAR1_38686643.1	37638661	G	ADD	73	0.1187	1.651	0.1032
1	OAR1_38742405.1	37697116	0	ADD	74	NA	NA	NA
1	OAR1_38783627.1	37738909	G	ADD	74	0.0964	1.034	0.3048
1	OAR1_38816972.1	37776100	A	ADD	74	0.03075	0.5048	0.6152
1	OAR1_38872562.1	37827930	G	ADD	74	0.03469	0.8027	0.4248
1	OAR1_39192533.1	37888645	G	ADD	74	-0.004224	-0.0652	0.9482
1	OAR1_38952997.1	37896574	G	ADD	74	0.01698	0.2216	0.8253
1	OAR1_38970455.1	37914792	A	ADD	74	-0.007496	-0.1562	0.8763
1	OAR1_39054176.1	37949929	A	ADD	74	-0.04709	-0.865	0.3899
1	OAR1_39106935.1	38003251	A	ADD	74	0.1563	1.807	0.07491
1	OAR1_39154871.1	38049463	G	ADD	74	-0.1174	-2.29	0.02498
1	OAR1_39162234_X.1	38056915	G	ADD	74	0.01853	0.3596	0.7202
1	s01639.1	38095589	A	ADD	74	0.04781	0.9552	0.3427
1	OAR1_39269616.1	38127685	A	ADD	74	-0.1286	-1.517	0.1336
1	OAR1_39311722.1	38170719	C	ADD	74	-0.01008	-0.1922	0.8481
1	OAR1_39378088.1	38191431	A	ADD	74	-0.02891	-0.5959	0.5531
1	OAR1_39362302.1	38202816	G	ADD	74	-0.06026	-1.241	0.2185
1	OAR1_39492494.1	38284914	G	ADD	74	-0.07667	-1.491	0.1404
1	OAR1_39502527.1	38295575	A	ADD	74	0.03723	0.742	0.4605
1	OAR1_39518757.1	38313103	A	ADD	74	0.008846	0.1561	0.8764
1	OAR1_39540579.1	38337673	A	ADD	74	0.00275	0.04072	0.9676
1	OAR1_39566435.1	38363048	G	ADD	74	-0.05265	-0.7121	0.4787
1	OAR1_39674755.1	38467737	G	ADD	74	-0.01033	-0.1764	0.8605
1	OAR1_39725206.1	38512700	G	ADD	74	0.1211	1.431	0.1568
1	OAR1_39763346.1	38544440	A	ADD	74	0.09692	1.201	0.2338
1	OAR1_39806322.1	38589079	A	ADD	74	-7.576e-05	-0.0006793	0.9995
1	OAR1_39850200.1	38633519	G	ADD	74	-0.01318	-0.1883	0.8511
1	s06710.1	38690672	A	ADD	74	-0.03569	-0.5693	0.5709
1	s70539.1	38713856	A	ADD	74	-0.1385	-1.716	0.09037
1	OAR1_39983102.1	38758317	A	ADD	74	-0.0443	-0.838	0.4048
1	OAR1_40030112.1	38809812	A	ADD	74	0.05417	1.077	0.285
1	OAR1_40061890.1	38842224	A	ADD	74	-0.01613	-0.2807	0.7797
1	OAR1_40088131.1	38868294	A	ADD	74	-0.04633	-0.713	0.4782
1	OAR1_40116778.1	38896655	G	ADD	74	0.06759	1.287	0.2021
1	s33893.1	38960363	A	ADD	74	0.01796	0.252	0.8018
1	s69959.1	39002554	A	ADD	74	0.03092	0.6295	0.531
1	OAR1_40342997.1	39113171	C	ADD	74	0.006595	0.06774	0.9462
1	OAR1_40376821.1	39147338	G	ADD	74	-0.009964	-0.1844	0.8542
1	OAR1_40384708.1	39155079	A	ADD	74	-0.0392	-0.6251	0.5339
1	OAR1_40393522.1	39163386	A	ADD	74	-0.04841	-0.9905	0.3252
1	OAR1_40400919.1	39170317	G	ADD	74	-0.02115	-0.4308	0.6679
1	OAR1_40463470.1	39226937	A	ADD	74	0.01856	0.3707	0.712
1	OAR1_40517497.1	39280480	G	ADD	74	0.0686	0.6167	0.5394
1	s69444.1	39292694	G	ADD	74	-0.08748	-1.7	0.09346
1	OAR1_40581620.1	39305439	A	ADD	74	-0.0314	-0.6294	0.5311
1	OAR1_40651944_X.1	39333421	A	ADD	74	0.01275	0.2741	0.7848
1	OAR1_40686911.1	39376128	A	ADD	74	0.009142	0.1856	0.8533
1	OAR1_40732785.1	39415988	A	ADD	74	0.03365	0.6424	0.5227
1	OAR1_40768615.1	39455736	C	ADD	74	0.03519	0.6299	0.5307
1	OAR1_40795862.1	39487206	A	ADD	74	-0.05145	-0.924	0.3586
1	OAR1_40813548.1	39510589	A	ADD	74	0.01686	0.3204	0.7496
1	s72748.1	39575615	A	ADD	74	-0.03612	-0.6335	0.5284
1	OAR1_40975836.1	39668878	A	ADD	74	0.06706	1.329	0.1882
1	OAR1_41004192.1	39699299	A	ADD	74	-0.08147	-1.601	0.1137
1	OAR1_41047950.1	39740431	A	ADD	74	0.04649	0.8614	0.3919
1	s16767.1	39829283	G	ADD	74	-0.0435	-0.8531	0.3964
1	OAR1_41166835.1	39862092	A	ADD	74	-0.03341	-0.4415	0.6601
1	OAR1_41210828.1	39908351	G	ADD	74	0.02254	0.3164	0.7527
1	OAR1_41220308.1	39918446	G	ADD	74	0.07726	0.9239	0.3586
1	OAR1_41306759.1	40006226	G	ADD	74	-0.06787	-0.8104	0.4204
1	OAR1_41371451.1	40070699	A	ADD	74	-0.05027	-0.9014	0.3704
1	OAR1_41430163.1	40126436	A	ADD	72	-0.1118	-2.158	0.03437
1	OAR1_41444289.1	40138825	A	ADD	74	-0.02649	-0.4997	0.6188
1	OAR1_41497208.1	40190989	A	ADD	74	-0.06753	-1.344	0.1832
1	OAR1_41530331.1	40223705	G	ADD	74	0.01413	0.2518	0.8019
1	OAR1_41568455.1	40258923	G	ADD	74	0.02904	0.4812	0.6318
1	OAR1_41607999.1	40294532	A	ADD	74	-0.1133	-2.306	0.02397
1	OAR1_41661218.1	40358818	A	ADD	74	0.02131	0.4562	0.6496
1	OAR1_41816754.1	40403784	A	ADD	74	-0.05871	-1.171	0.2454
1	OAR1_41824180.1	40410060	A	ADD	74	-0.00659	-0.1366	0.8917
1	OAR1_41851018.1	40438064	A	ADD	74	-0.04796	-0.7969	0.4281
1	OAR1_41709088.1	40519569	A	ADD	74	-0.2364	-2.055	0.0435
1	s28657.1	40535514	G	ADD	74	0.05498	1.066	0.2899
1	s30054.1	40617392	A	ADD	74	0.09386	1.716	0.09045
1	OAR1_42038601.1	40632790	A	ADD	74	0.1241	2.155	0.03449
1	OAR1_42065742.1	40649784	A	ADD	74	-0.02466	-0.5409	0.5902
1	s54383.1	40710509	G	ADD	74	0.08247	0.8759	0.384
1	OAR1_42138778.1	40724628	C	ADD	74	-0.04995	-0.3941	0.6946
1	OAR1_42168539.1	40761554	G	ADD	74	0.04128	0.8253	0.4119
1	OAR1_42191539.1	40787782	G	ADD	74	-0.05166	-1.059	0.2932
1	OAR1_42228129.1	40823201	A	ADD	74	-0.1764	-1.654	0.1026
1	OAR1_42292919.1	40872239	G	ADD	74	0.007252	0.1205	0.9044
1	OAR1_42467729_X.1	41045334	G	ADD	74	-0.05284	-1.064	0.2907
1	OAR1_42478835.1	41057142	G	ADD	74	0.01997	0.3595	0.7203
1	OAR1_42618998.1	41143987	A	ADD	74	0.1023	1.633	0.1067
1	OAR1_42655563.1	41178968	G	ADD	74	-0.06025	-1.173	0.2448
1	OAR1_42759185.1	41287082	G	ADD	74	-0.04664	-0.9101	0.3658
1	OAR1_42809521.1	41335132	C	ADD	74	0.05408	1.109	0.2713
1	OAR1_42858124.1	41383840	G	ADD	74	0.0682	1.298	0.1985
1	OAR1_42899127.1	41424489	G	ADD	74	-0.05428	-1.173	0.2447
1	OAR1_42933481.1	41456605	G	ADD	74	-0.1181	-1.709	0.09171
1	OAR1_42968648.1	41492360	G	ADD	74	0.01772	0.344	0.7318
1	OAR1_43022391.1	41545764	A	ADD	74	0.04555	0.7138	0.4777
1	OAR1_43042460.1	41564355	A	ADD	74	-0.02783	-0.4594	0.6473
1	OAR1_43083702.1	41602942	G	ADD	74	0.006457	0.09099	0.9278
1	OAR1_43124870.1	41644220	A	ADD	74	-0.09605	-1.484	0.1422
1	s73145.1	41687916	G	ADD	74	-0.02407	-0.4163	0.6784
1	OAR1_43197562.1	41714742	A	ADD	74	-0.06663	-1.214	0.2288
1	OAR1_43274517.1	41787987	A	ADD	74	0.0197	0.348	0.7289
1	OAR1_43323062.1	41837170	G	ADD	74	0.002236	0.03311	0.9737
1	OAR1_43407936.1	41922812	G	ADD	74	-0.07446	-1.374	0.1736
1	OAR1_43448305.1	41961495	G	ADD	74	-0.01201	-0.2209	0.8258
1	OAR1_43483994.1	41997167	G	ADD	74	0.01622	0.3331	0.74
1	s03718.1	42048391	G	ADD	74	0.06615	1.061	0.2921
1	OAR1_43591299.1	42108474	A	ADD	74	0.03601	0.7058	0.4826
1	OAR1_43609775.1	42128684	A	ADD	74	0.03079	0.6463	0.5202
1	OAR1_43868196.1	42383135	A	ADD	74	-0.06417	-1.308	0.1952
1	s37285.1	42431526	A	ADD	74	0.2449	2.134	0.03626
1	s54617.1	42470458	A	ADD	74	0.02082	0.4195	0.6761
1	OAR1_43994216.1	42495087	A	ADD	74	-0.03385	-0.6747	0.502
1	OAR1_44090814.1	42594579	A	ADD	74	0.0322	0.6505	0.5174
1	s54796.1	42656182	A	ADD	74	-0.008547	-0.1459	0.8844
1	OAR1_44185492.1	42686806	A	ADD	74	0.0658	1.304	0.1964
1	OAR1_44241542.1	42737432	G	ADD	74	-0.07258	-1.427	0.1579
1	OAR1_44290160.1	42805325	A	ADD	74	0.1093	1.175	0.244
1	s04347.1	42856505	A	ADD	74	-0.06731	-1.346	0.1827
1	OAR1_44353297.1	42866899	C	ADD	74	0.02592	0.5583	0.5783
1	OAR1_44413743.1	42883692	G	ADD	74	0.07201	1.405	0.1644
1	OAR1_44420033.1	42890145	T	ADD	74	0.007611	0.1359	0.8923
1	s00418.1	42954585	G	ADD	74	0.006074	0.0779	0.9381
1	s33077.1	43022408	A	ADD	74	0.018	0.3543	0.7241
1	s49519.1	43069450	G	ADD	74	-0.01711	-0.348	0.7289
1	s31243.1	43120030	G	ADD	74	-0.0669	-0.9341	0.3534
1	OAR1_44681265.1	43127535	G	ADD	74	-0.02647	-0.3881	0.6991
1	OAR1_44780695.1	43223584	A	ADD	74	-0.1598	-1.532	0.1298
1	OAR1_44840101.1	43279373	G	ADD	74	-0.002639	-0.01236	0.9902
1	OAR1_44848802.1	43289777	G	ADD	74	0.02714	0.2295	0.8192
1	s58926.1	43376092	A	ADD	74	0.1046	1.463	0.148
1	s17842.1	43412715	G	ADD	74	-0.006163	-0.1239	0.9018
1	OAR1_45014772.1	43452165	A	ADD	74	-0.02464	-0.4835	0.6302
1	OAR1_45043922.1	43480604	G	ADD	74	-0.000898	-0.01849	0.9853
1	OAR1_45327694.1	43738147	A	ADD	74	0.02507	0.4201	0.6757
1	OAR1_45408089.1	43808890	G	ADD	74	0.02877	0.3531	0.725
1	OAR1_45428149.1	43827197	A	ADD	74	-0.008518	-0.1165	0.9076
1	OAR1_45507542.1	43914646	G	ADD	74	-0.1329	-2.954	0.004236
1	OAR1_45559516.1	44026375	A	ADD	74	-0.0216	-0.4288	0.6694
1	OAR1_45679268.1	44116873	G	ADD	74	-0.009739	-0.133	0.8946
1	OAR1_45752051.1	44190462	A	ADD	74	0.00285	0.05785	0.954
1	OAR1_45788763.1	44226437	A	ADD	74	0.01681	0.3347	0.7388
1	OAR1_45835401.1	44262410	A	ADD	74	-0.1227	-2.421	0.01798
1	OAR1_45896510.1	44322623	A	ADD	74	-0.03234	-0.6095	0.5441
1	OAR1_46015898.1	44438055	G	ADD	74	-0.03862	-0.7481	0.4568
1	OAR1_46055595.1	44477844	A	ADD	74	0.01903	0.3448	0.7312
1	OAR1_46206178_X.1	44521375	A	ADD	72	0.02416	0.4492	0.6546
1	OAR1_46249324.1	44556454	G	ADD	74	-0.03667	-0.7504	0.4555
1	OAR1_46289114.1	44603325	A	ADD	74	0.003957	0.07554	0.94
1	OAR1_46324129.1	44681816	G	ADD	74	0.08815	0.836	0.4059
1	OAR1_46385796.1	44750512	G	ADD	74	-0.01617	-0.2749	0.7842
1	OAR1_46417199_X.1	44779226	A	ADD	74	-0.08486	-0.3978	0.6919
1	OAR1_46456653.1	44825237	G	ADD	74	-0.0051	-0.09463	0.9249
1	OAR1_46489104.1	44851437	A	ADD	74	-0.05369	-0.9324	0.3543
1	OAR1_46497525.1	44859968	G	ADD	74	0.07932	1.695	0.09431
1	OAR1_46640007.1	44932568	G	ADD	74	-0.003506	-0.06951	0.9448
1	OAR1_46676235.1	44966662	A	ADD	74	0.004412	0.08636	0.9314
1	OAR1_46704784.1	45000954	C	ADD	74	-0.0188	-0.3651	0.7161
1	s06021.1	45070786	A	ADD	74	0.1489	1.719	0.08996
1	OAR1_46854842.1	45161695	C	ADD	74	0.0352	0.5611	0.5765
1	OAR1_46879504.1	45188523	A	ADD	74	-0.02196	-0.4572	0.6489
1	OAR1_46890376.1	45196769	G	ADD	74	0.03064	0.6681	0.5062
1	OAR1_46934368.1	45243918	C	ADD	74	0.01767	0.3492	0.728
1	OAR1_46988035.1	45300804	G	ADD	74	-0.06275	-1.244	0.2177
1	OAR1_47033695_X.1	45347887	G	ADD	74	0.07556	1.363	0.1771
1	OAR1_47087569.1	45398046	A	ADD	74	0.05056	1.063	0.2915
1	OAR1_47140392.1	45445043	A	ADD	74	0.1005	2.085	0.04063
1	OAR1_47194601.1	45510988	A	ADD	74	-0.03464	-0.6962	0.4885
1	s28129.1	45566434	C	ADD	74	0.002595	0.05367	0.9573
1	OAR1_47291615.1	45606454	C	ADD	74	-0.05176	-1.013	0.3145
1	OAR1_47348433.1	45661974	A	ADD	74	-0.00335	-0.06495	0.9484
1	OAR1_47377110.1	45692057	G	ADD	74	-0.07924	-0.7319	0.4666
1	OAR1_47449016.1	45758020	A	ADD	74	0.01029	0.2059	0.8375
1	OAR1_47495026.1	45803728	A	ADD	74	-0.02477	-0.335	0.7386
1	OAR1_47560140.1	45842845	A	ADD	74	0.04337	0.3893	0.6982
1	OAR1_47578504.1	45866593	G	ADD	74	-0.0774	-1.682	0.09687
1	OAR1_47597386.1	45888560	G	ADD	74	-0.09175	-2.037	0.04535
1	OAR1_47719852.1	46013940	A	ADD	74	0.04171	0.7848	0.4351
1	OAR1_47862668.1	46099328	A	ADD	74	0.1203	1.295	0.1995
1	OAR1_47912038.1	46142764	A	ADD	74	0.07616	1.216	0.228
1	OAR1_47955876.1	46183594	A	ADD	74	0.09242	1985-01-01	0.06837
1	OAR1_47969746.1	46197717	G	ADD	74	0.05696	2018-01-01	0.2419
1	s33659.1	46251743	G	ADD	70	0.09465	1.538	0.1288
1	OAR1_48122363.1	46354569	A	ADD	74	-0.04746	-1.04	0.3019
1	OAR1_48175544.1	46405823	A	ADD	74	0.1131	2.422	0.01794
1	OAR1_48189618.1	46419637	A	ADD	74	0.08773	1.539	0.1281
1	OAR1_48213459.1	46443244	G	ADD	74	-0.05755	-0.8988	0.3718
1	OAR1_48277895.1	46511856	G	ADD	74	-0.1111	-2.19	0.03178
1	OAR1_48311255.1	46542493	A	ADD	74	-0.0483	-0.9977	0.3218
1	OAR1_48373831.1	46675988	G	ADD	74	0.0674	1.425	0.1584
1	OAR1_48547376.1	46818281	G	ADD	74	-0.04241	-0.8593	0.3931
1	OAR1_48599629.1	46874115	A	ADD	74	0.03218	0.6599	0.5114
1	OAR1_48647695.1	46922650	A	ADD	74	-0.08985	-0.7107	0.4796
1	OAR1_48683893.1	46956837	G	ADD	74	-0.1237	-1.285	0.2029
1	OAR1_48720750.1	46988666	A	ADD	74	0.02581	0.4822	0.6311
1	s14904.1	47026546	A	ADD	74	-0.01805	-0.3528	0.7253
1	s25087.1	47048984	A	ADD	74	0.01701	0.3145	0.754
1	OAR1_48858120.1	47119719	A	ADD	74	0.04953	0.944	0.3483
1	OAR1_48901255.1	47166473	G	ADD	74	0.02305	0.5345	0.5946
1	s73242.1	47199195	G	ADD	74	0.04144	0.7184	0.4748
1	OAR1_48960585.1	47230218	G	ADD	74	-0.05373	-1.038	0.3026
1	OAR1_48995273.1	47261090	A	ADD	74	0.09083	1.842	0.06956
1	OAR1_49032119.1	47300571	G	ADD	74	0.04595	0.9638	0.3384
1	OAR1_49079223.1	47348063	A	ADD	74	-0.01278	-0.2025	0.8401
1	s55284.1	47417210	G	ADD	74	0.008139	0.1097	0.9129
1	s68890.1	47471165	G	ADD	74	-0.00316	-0.04959	0.9606
1	OAR1_49281958.1	47543632	A	ADD	74	0.002099	0.03453	0.9726
1	OAR1_49294129.1	47555156	G	ADD	74	-0.006519	-0.1116	0.9114
1	OAR1_49317310.1	47578607	G	ADD	73	-0.01226	-0.2191	0.8272
1	OAR1_49378253.1	47636818	A	ADD	74	-0.0567	-0.9932	0.3239
1	OAR1_49456350.1	47710802	A	ADD	74	0.1337	1.391	0.1684
1	OAR1_49492036.1	47747760	G	ADD	74	-0.1051	-2.353	0.02135
1	OAR1_49545500_X.1	47803936	G	ADD	74	0.04784	0.8924	0.3752
1	OAR1_49553224.1	47811544	G	ADD	71	0.02508	0.5377	0.5925
1	OAR1_49634137.1	47892591	A	ADD	74	0.08746	1.725	0.08882
1	OAR1_49646686.1	47904031	A	ADD	74	-0.0931	-1.498	0.1385
1	s38356.1	48071822	A	ADD	74	-0.04534	-0.9003	0.371
1	OAR1_50098577.1	48232943	A	ADD	74	0.02421	0.4327	0.6665
1	OAR1_50137413.1	48262273	G	ADD	74	-0.07849	-1.617	0.1103
1	OAR1_50166131.1	48274172	A	ADD	72	0.03383	0.6086	0.5448
1	OAR1_50219468.1	48332675	G	ADD	74	-0.1054	-2.062	0.04284
1	OAR1_50246968.1	48354976	A	ADD	74	0.08625	1.642	0.1051
1	OAR1_50287726.1	48393355	C	ADD	74	-0.01582	-0.2611	0.7948
1	OAR1_50348647.1	48452612	G	ADD	74	0.08775	1.686	0.09614
1	OAR1_50383125.1	48491110	C	ADD	74	-0.05659	-1.022	0.31
1	OAR1_50400193.1	48509514	C	ADD	74	0.07099	1.318	0.1918
1	OAR1_50420842.1	48531535	G	ADD	74	0.08617	1.076	0.2855
1	OAR1_50511061.1	48621125	C	ADD	74	-0.07721	-1.032	0.3055
1	OAR1_50528543.1	48636255	A	ADD	74	-0.07721	-1.032	0.3055
1	OAR1_50614635.1	48710862	A	ADD	74	0.05382	0.9686	0.336
1	OAR1_50682135.1	48769836	G	ADD	74	-0.03862	-0.7481	0.4568
1	OAR1_50742248.1	48843181	A	ADD	74	-0.01452	-0.2677	0.7897
1	OAR1_50971080.1	48976600	A	ADD	74	-0.01653	-0.3427	0.7329
1	OAR1_51158880.1	49056164	G	ADD	74	0.01968	0.4154	0.6791
1	OAR1_51226693.1	49123644	A	ADD	74	-0.09449	-1.653	0.1027
1	s05689.1	49191082	A	ADD	74	0.04911	1.058	0.2937
1	OAR1_51307088.1	49216343	G	ADD	74	0.01002	0.1838	0.8547
1	OAR1_51459020_X.1	49368000	A	ADD	74	0.07672	1.579	0.1187
1	OAR1_51516785.1	49424003	A	ADD	72	0.0101	0.1843	0.8543
1	OAR1_51532128.1	49440961	G	ADD	74	0.03454	0.5885	0.558
1	OAR1_51620522.1	49532411	G	ADD	74	0.1189	2019-08-01	0.07611
1	OAR1_51678999.1	49600341	A	ADD	74	-0.04184	-0.752	0.4545
1	OAR1_51781186.1	49645045	G	ADD	74	-0.0247	-0.4326	0.6666
1	OAR1_51821448.1	49686118	G	ADD	74	0.01796	0.3466	0.7299
1	OAR1_51833033.1	49698300	A	ADD	74	-0.08182	-0.9558	0.3424
1	OAR1_51895749.1	49772455	A	ADD	74	0.05318	0.6478	0.5192
1	OAR1_51923225.1	49788536	A	ADD	74	-0.0242	-0.1755	0.8612
1	OAR1_52004573.1	49870684	A	ADD	74	-0.1193	-1.136	0.2597
1	OAR1_52048533.1	49897092	A	ADD	74	0.04868	0.9751	0.3328
1	OAR1_52085279.1	49932372	A	ADD	74	0.03162	0.7145	0.4772
1	OAR1_52166352.1	50020713	G	ADD	74	0.1192	1.636	0.1063
1	OAR1_52227026.1	50083890	G	ADD	74	0.04599	0.7806	0.4376
1	OAR1_52263906.1	50120343	A	ADD	74	-0.04575	-0.7734	0.4418
1	OAR1_52347468.1	50204860	G	ADD	74	0.0596	1.102	0.274
1	OAR1_52374321.1	50229647	A	ADD	74	0.05691	0.8886	0.3772
1	OAR1_52398580.1	50250861	G	ADD	74	-0.06152	-1.152	0.2532
1	s25789.1	50306410	A	ADD	74	-0.0216	-0.3933	0.6953
1	OAR1_52460849.1	50316433	G	ADD	74	-0.0202	-0.3908	0.6971
1	OAR1_52518679.1	50373341	G	ADD	74	-0.07516	-1.508	0.1358
1	OAR1_52559106.1	50412664	G	ADD	74	-0.06406	-1.352	0.1807
1	OAR1_52607477.1	50465210	G	ADD	74	0.07041	1.197	0.2352
1	OAR1_52636268.1	50494736	A	ADD	74	-0.06246	-0.9092	0.3663
1	OAR1_52693319.1	50555666	C	ADD	74	-0.03566	-0.6869	0.4944
1	OAR1_52744886.1	50596811	G	ADD	74	0.00105	0.02011	0.984
1	OAR1_52767848.1	50621736	A	ADD	74	0.1703	2.847	0.005753
1	OAR1_52908583.1	50766596	A	ADD	74	-0.01511	-0.2801	0.7802
1	OAR1_52967048_X.1	50820873	A	ADD	74	-0.05898	-1.353	0.1804
1	OAR1_53013277.1	50859612	C	ADD	73	-0.02103	-0.378	0.7065
1	s21677.1	50914168	A	ADD	74	-0.06975	-1.417	0.1608
1	OAR1_53075335.1	50927430	A	ADD	74	-0.08193	-1.491	0.1404
1	OAR1_53100587.1	50951986	G	ADD	74	-0.04784	-0.9112	0.3652
1	OAR1_53231316.1	51095438	A	ADD	74	-0.01145	-0.1901	0.8498
1	OAR1_53266044.1	51131612	G	ADD	74	-0.11	-2.014	0.04775
1	OAR1_53280983.1	51148490	G	ADD	74	-0.141	-2.135	0.03615
1	OAR1_53401053.1	51261221	A	ADD	74	-0.046	-0.7013	0.4854
1	s03901.1	51396124	G	ADD	74	0.04172	0.775	0.4409
1	OAR1_53726695.1	51449360	A	ADD	74	0.006359	0.1312	0.896
1	OAR1_53811180.1	51530320	A	ADD	74	0.09578	1955-01-01	0.1255
1	OAR1_53841938.1	51557046	A	ADD	74	-0.2091	-2.029	0.04613
1	OAR1_53877100.1	51590592	G	ADD	74	0.04991	1.066	0.29
1	OAR1_53930788.1	51646151	G	ADD	74	-0.01779	-0.3711	0.7116
1	OAR1_53955787.1	51675055	A	ADD	74	-0.001549	-0.03344	0.9734
1	OAR1_54008767.1	51729237	A	ADD	74	0.01561	0.2071	0.8365
1	s68160.1	51787802	A	ADD	74	-0.002004	-0.04243	0.9663
1	OAR1_54106443.1	51826353	A	ADD	74	0.02107	0.1376	0.8909
1	s61191.1	51915484	G	ADD	74	0.05302	0.8474	0.3996
1	s62361.1	51940898	G	ADD	74	0.02597	0.4784	0.6338
1	OAR1_54229566.1	51946782	A	ADD	74	-0.06893	-1.638	0.1057
1	s70485.1	51972706	C	ADD	74	-0.02924	-0.3216	0.7487
1	OAR1_54350679.1	52011976	G	ADD	74	0.02216	0.3805	0.7047
1	s71757.1	52045116	G	ADD	74	-0.04937	-0.9434	0.3486
1	OAR1_54397975.1	52057956	A	ADD	74	-0.1258	-1.812	0.07413
1	OAR1_54459161.1	52118283	G	ADD	74	0.05635	0.8089	0.4212
1	OAR1_54495204.1	52149039	G	ADD	74	-0.07316	-1.46	0.1486
1	s22257.1	52238935	G	ADD	74	0.03909	0.6201	0.5372
1	OAR1_54721896.1	52381551	C	ADD	74	0.01098	0.2299	0.8188
1	OAR1_54747951.1	52407771	A	ADD	74	-0.0423	-0.5251	0.6011
1	OAR1_54796405.1	52454161	A	ADD	74	0.07201	1.405	0.1644
1	s11882.1	52484108	G	ADD	74	-0.01583	-0.3026	0.763
1	s07140.1	52526917	A	ADD	74	-0.1085	-1.305	0.1959
1	OAR1_54955557.1	52559137	A	ADD	74	-0.02368	-0.3929	0.6956
1	OAR1_54997728.1	52599367	C	ADD	74	-0.05204	-1.051	0.297
1	OAR1_54989563.1	52604897	A	ADD	74	0.0917	1.709	0.09178
1	s58993.1	52630864	A	ADD	74	-0.127	-2.277	0.02576
1	s10696.1	52719709	G	ADD	74	-0.3418	-1.63	0.1075
1	OAR1_55194024.1	52750780	G	ADD	74	-0.02349	-0.4905	0.6253
1	OAR1_55220602.1	52774527	A	ADD	74	-0.1568	-1.689	0.09555
1	OAR1_55300202.1	52850429	A	ADD	74	0.01767	0.3559	0.7229
1	OAR1_55603856.1	53024458	G	ADD	73	-0.006215	-0.1194	0.9053
1	OAR1_55655089.1	53074711	C	ADD	74	-0.009487	-0.1699	0.8656
1	s74338.1	53103139	A	ADD	74	0.05541	1.216	0.2281
1	OAR1_55707992_X.1	53124616	A	ADD	74	0.003766	0.07932	0.937
1	OAR1_55749530.1	53162188	A	ADD	74	0.05911	1.285	0.203
1	s05776.1	53204423	C	ADD	74	-0.03861	-0.8676	0.3885
1	OAR1_55820164.1	53234840	A	ADD	74	-0.0367	-0.732	0.4665
1	OAR1_55869497.1	53285316	G	ADD	74	-0.07512	-1.481	0.1431
1	s17708.1	53355068	A	ADD	74	-0.03534	-0.766	0.4462
1	OAR1_55965072.1	53385876	A	ADD	74	-0.1077	-1.739	0.08637
1	OAR1_56013101.1	53434614	C	ADD	74	0.2594	1.228	0.2236
1	OAR1_56099906.1	53522129	A	ADD	74	0.02045	0.4121	0.6815
1	OAR1_56112073.1	53538666	G	ADD	74	-0.002045	-0.0378	0.97
1	OAR1_56190988.1	53597841	G	ADD	74	0.08055	1.569	0.1211
1	OAR1_56211697.1	53618252	C	ADD	74	0.1316	1964-02-01	0.01017
1	OAR1_56266714.1	53668236	G	ADD	74	0.1386	2.893	0.005042
1	OAR1_56300095.1	53703835	G	ADD	74	0.1072	2.161	0.03406
1	OAR1_56306680.1	53710321	G	ADD	74	-0.1463	-2.721	0.008149
1	OAR1_56372435.1	53773014	A	ADD	74	-0.009372	-0.1812	0.8567
1	OAR1_56433278.1	53798164	A	ADD	74	-0.0837	-0.2792	0.7809
1	OAR1_56507935.1	53875325	G	ADD	74	-0.07566	-1.395	0.1674
1	OAR1_56549471.1	53914250	A	ADD	74	-0.1357	-2.617	0.01079
1	OAR1_56620267.1	53988591	A	ADD	74	-0.3138	-2.361	0.02096
1	s52219.1	54020598	G	ADD	74	-0.0724	-0.902	0.37
1	OAR1_56685682.1	54052331	C	ADD	74	-0.09497	-1.872	0.0653
1	s73207.1	54152286	A	ADD	74	0.01483	0.3117	0.7562
1	s67807.1	54170411	G	ADD	74	0.009204	0.1221	0.9031
1	OAR1_57075579.1	54232979	A	ADD	74	-0.07239	-0.9967	0.3222
1	OAR1_57519742.1	54625392	A	ADD	73	-0.0383	-0.8157	0.4174
1	OAR1_57568179.1	54660528	G	ADD	74	-0.02367	-0.4274	0.6703
1	DU395740_415.1	54730309	C	ADD	74	0.1026	1.727	0.08849
1	s26674.1	54769787	A	ADD	74	-0.01914	-0.3865	0.7003
1	OAR1_57729403.1	54828729	A	ADD	74	-0.009186	-0.1794	0.8581
1	OAR1_57786513.1	54886359	A	ADD	74	-0.003704	-0.07678	0.939
1	OAR1_57838218.1	54942118	A	ADD	74	-0.03844	-0.7548	0.4529
1	OAR1_57912778.1	54979835	A	ADD	74	0.08684	1.581	0.1182
1	OAR1_57941516.1	55009756	G	ADD	74	0.08791	2.105	0.03875
1	s35436.1	55099580	A	ADD	74	-0.04689	-0.8931	0.3748
1	OAR1_58076698.1	55133477	C	ADD	74	-0.1344	-1.545	0.1266
1	s35871.1	55179920	A	ADD	74	0.0256	0.3341	0.7393
1	OAR1_58146474.1	55200354	A	ADD	74	0.0056	0.11	0.9127
1	OAR1_58298578.1	55355187	G	ADD	74	-0.01394	-0.1907	0.8493
1	OAR1_58337978.1	55391260	A	ADD	74	0.01915	0.4161	0.6786
1	OAR1_58380865.1	55427546	G	ADD	74	-0.01806	-0.3173	0.7519
1	OAR1_58459894.1	55510393	A	ADD	74	0.01018	0.1737	0.8626
1	OAR1_58471290.1	55523410	G	ADD	74	0.08031	1.528	0.1308
1	OAR1_58494261.1	55553416	A	ADD	74	-0.1497	-1.472	0.1453
1	OAR1_58557145.1	55626796	G	ADD	74	0.01012	0.1872	0.852
1	OAR1_58591484.1	55664172	A	ADD	74	0.02718	0.5167	0.607
1	OAR1_58627940.1	55702139	G	ADD	73	-0.02876	-0.6236	0.5349
1	s19824.1	55759528	A	ADD	74	-0.003356	-0.0677	0.9462
1	OAR1_58746085.1	55807319	A	ADD	74	-0.007189	-0.1449	0.8852
1	OAR1_58778285.1	55845405	G	ADD	74	0.01338	0.2895	0.773
1	OAR1_58824777_X.1	55884312	A	ADD	74	0.001906	0.03466	0.9724
1	OAR1_58842022.1	55899592	G	ADD	74	0.01486	0.2309	0.8181
1	OAR1_58907550.1	55959313	C	ADD	74	0.03795	0.7751	0.4408
1	OAR1_58938560.1	55989663	A	ADD	74	0.08295	1.767	0.08148
1	OAR1_58965035.1	56017782	A	ADD	74	0.02983	0.4953	0.6219
1	OAR1_59008890.1	56067723	A	ADD	74	0.09424	1.605	0.1128
1	OAR1_59033021.1	56091191	A	ADD	74	-0.1206	-2.119	0.03755
1	OAR1_59062804.1	56097434	A	ADD	74	-0.04484	-0.8936	0.3745
1	OAR1_59116550.1	56144857	G	ADD	74	0.03607	0.7193	0.4743
1	OAR1_59144405.1	56176827	A	ADD	74	0.1002	1983-01-01	0.07133
1	s53539.1	56273963	A	ADD	74	-0.04523	-0.9443	0.3482
1	OAR1_59316114.1	56341293	A	ADD	74	-0.01909	-0.3746	0.7091
1	OAR1_59376965.1	56395820	G	ADD	74	-0.01182	-0.2314	0.8177
1	s05724.1	56437438	A	ADD	74	-0.03679	-0.6045	0.5474
1	OAR1_59485241.1	56514297	C	ADD	74	-0.007951	-0.1642	0.87
1	OAR1_59516036.1	56550698	A	ADD	74	-0.05694	-0.9129	0.3643
1	OAR1_59527140.1	56560691	G	ADD	74	0.006003	0.07965	0.9367
1	OAR1_59661335.1	56660215	A	ADD	74	-0.09562	-1.959	0.05397
1	OAR1_59752385.1	56743803	G	ADD	74	-0.0402	-0.8195	0.4152
1	OAR1_59824227.1	56805859	G	ADD	74	-0.09412	-1.32	0.191
1	OAR1_59876165.1	56858897	A	ADD	74	0.1423	1.132	0.2616
1	OAR1_59993498.1	56971923	G	ADD	74	-0.096	-1.793	0.07723
1	OAR1_60012212.1	56993351	A	ADD	74	0.0431	0.8864	0.3783
1	OAR1_60063674.1	57039707	G	ADD	74	-0.002064	-0.04027	0.968
1	OAR1_60169765.1	57147186	A	ADD	74	-0.05004	-1.096	0.2766
1	OAR1_60233253.1	57208160	A	ADD	74	0.01036	0.1775	0.8596
1	OAR1_60267266.1	57249759	A	ADD	74	-0.09677	-1.841	0.06981
1	OAR1_60303596.1	57283179	C	ADD	74	0.05523	1.121	0.266
1	OAR1_60333122.1	57316101	C	ADD	74	-0.06437	-0.9687	0.3359
1	OAR1_60385738.1	57368619	G	ADD	74	-0.06092	-1.364	0.1768
1	OAR1_60392702.1	57375472	G	ADD	74	0.125	1.064	0.2907
1	OAR1_60457820.1	57434877	A	ADD	73	-0.02638	-0.4486	0.6551
1	OAR1_60477849.1	57453746	A	ADD	73	-0.02286	-0.4396	0.6616
1	OAR1_60573392.1	57540822	G	ADD	74	-0.07588	-0.9272	0.3569
1	OAR1_60615981.1	57580356	A	ADD	74	-0.1225	-1.794	0.07702
1	OAR1_60649800.1	57612556	G	ADD	74	-0.008702	-0.1502	0.881
1	OAR1_60681744.1	57643572	A	ADD	74	0.05037	0.7634	0.4477
1	OAR1_60716093.1	57676142	A	ADD	74	0.164	3.534	0.0007199
1	OAR1_60750138.1	57704929	C	ADD	74	0.03622	0.5291	0.5984
1	OAR1_60787591.1	57739410	C	ADD	74	0.09728	1983-01-01	0.07138
1	OAR1_60831182.1	57783473	A	ADD	74	-0.01882	-0.3242	0.7468
1	OAR1_60838371.1	57789949	A	ADD	74	-0.05533	-1.067	0.2895
1	OAR1_61145066.1	57981823	A	ADD	74	0.01393	0.2363	0.8139
1	OAR1_61237925.1	58019251	G	ADD	74	-0.05021	-0.8355	0.4062
1	OAR1_61260737.1	58042507	G	ADD	74	0.06294	0.623	0.5353
1	OAR1_61269463.1	58050812	A	ADD	74	0.06294	0.623	0.5353
1	OAR1_61335860.1	58124042	G	ADD	74	-0.07734	-1.419	0.1604
1	OAR1_61353037.1	58141169	A	ADD	74	-0.06048	-1.186	0.2396
1	OAR1_61456612.1	58242663	C	ADD	74	0.02944	0.5484	0.5851
1	OAR1_61493280.1	58277276	A	ADD	74	0.03593	0.6603	0.5112
1	OAR1_61538612_X.1	58332201	A	ADD	74	0.0209	0.4026	0.6885
1	OAR1_61632428.1	58415737	A	ADD	74	-0.04964	-1.026	0.3084
1	OAR1_61654057.1	58438952	A	ADD	74	-0.07351	-1.118	0.2675
1	OAR1_61727500_X.1	58520705	G	ADD	74	0.08245	1.502	0.1375
1	OAR1_61758118.1	58544339	G	ADD	74	0.01179	0.2144	0.8308
1	OAR1_61770918.1	58556910	A	ADD	62	0.05455	1.094	0.2784
1	OAR1_61835787.1	58596673	G	ADD	74	-0.0339	-0.3611	0.7191
1	OAR1_61888956.1	58652602	G	ADD	74	0.0209	0.3991	0.691
1	OAR1_61931829.1	58695038	A	ADD	74	0.1322	1.474	0.1447
1	OAR1_61996477.1	58760062	A	ADD	74	0.00715	0.09778	0.9224
1	OAR1_62025108.1	58797112	A	ADD	74	0.008584	0.1083	0.9141
1	s51693.1	58877037	A	ADD	74	-0.01548	-0.3202	0.7497
1	OAR1_62133622.1	58936648	A	ADD	74	0.04419	0.7596	0.45
1	OAR1_62185766.1	58985824	A	ADD	74	-0.03043	-0.6532	0.5157
1	s21653.1	59013931	G	ADD	74	-0.01373	-0.2181	0.8279
1	OAR1_62256077_X.1	59062240	G	ADD	74	-0.02676	-0.5249	0.6013
1	OAR1_62296729.1	59101554	C	ADD	74	-0.008038	-0.08555	0.9321
1	OAR1_62343378.1	59150635	A	ADD	74	-0.1533	-1.662	0.1008
1	OAR1_62377130.1	59181313	C	ADD	74	-0.1237	-1.285	0.2029
1	s57947.1	59258183	G	ADD	74	0.01601	0.2927	0.7706
1	OAR1_62486992.1	59293075	A	ADD	74	0.1505	2.077	0.04133
1	OAR1_62521467.1	59326649	A	ADD	74	0.02022	0.4028	0.6883
1	OAR1_62820524.1	59519142	A	ADD	74	-0.09235	-1.714	0.09088
1	OAR1_62872234.1	59561164	G	ADD	74	0.0144	0.2506	0.8028
1	OAR1_63015004.1	59608814	A	ADD	74	0.08556	1.106	0.2722
1	OAR1_63040872.1	59625317	A	ADD	74	-0.09002	-1.183	0.2406
1	OAR1_63062950.1	59642266	A	ADD	74	0.007139	0.1146	0.9091
1	OAR1_63186311.1	59710492	G	ADD	74	-0.03108	-0.5151	0.6081
1	OAR1_63267961_X.1	59793196	A	ADD	74	-0.004641	-0.08655	0.9313
1	OAR1_63304759.1	59831598	G	ADD	74	0.0607	1.246	0.2169
1	OAR1_63334285.1	59862914	A	ADD	74	-0.09374	-1.616	0.1104
1	s26122.1	59894711	G	ADD	74	0.01635	0.315	0.7537
1	s17248.1	59936310	A	ADD	74	0.0286	0.4511	0.6533
1	OAR1_63470748.1	59977394	A	ADD	74	0.02734	0.5359	0.5937
1	OAR1_63515541.1	60020071	G	ADD	74	0.006322	0.1312	0.896
1	s48919.1	60052445	G	ADD	74	0.05093	0.6328	0.5289
1	OAR1_63572898.1	60076655	A	ADD	74	-0.02651	-0.4852	0.629
1	OAR1_63598486_X.1	60104026	C	ADD	74	-0.1333	-2.388	0.01956
1	OAR1_63701137.1	60208397	G	ADD	74	0.06412	1.113	0.2695
1	OAR1_63733686.1	60244829	G	ADD	74	0.09873	1.988	0.05058
1	OAR1_63760945.1	60274233	A	ADD	74	-0.03144	-0.5303	0.5975
1	OAR1_63782377.1	60305144	G	ADD	74	0.07173	1.054	0.2955
1	OAR1_63833709_X.1	60358358	G	ADD	74	0.09664	1.864	0.06633
1	s12827.1	60401908	C	ADD	74	0.159	1961-02-01	0.01101
1	s28841.1	60448835	A	ADD	74	0.04128	0.9109	0.3654
1	OAR1_64080780.1	60570061	G	ADD	72	0.0217	0.4757	0.6358
1	OAR1_64149456.1	60617512	A	ADD	74	0.06386	0.8045	0.4237
1	OAR1_64192254.1	60661313	A	ADD	74	0.09167	2.046	0.0444
1	OAR1_64254293.1	60719214	A	ADD	74	-0.1307	-1.92	0.05876
1	s39262.1	60733952	G	ADD	74	0.08552	0.7254	0.4706
1	OAR1_64299133.1	60764702	A	ADD	74	-0.03332	-0.3872	0.6997
1	s26713.1	60803303	G	ADD	74	-0.06005	-0.8729	0.3856
1	OAR1_64395136.1	60858552	G	ADD	74	-0.02285	-0.3943	0.6945
1	OAR1_64419013.1	60882428	C	ADD	74	0.08033	1.407	0.1638
1	OAR1_64507132_X.1	60949928	G	ADD	74	0.0373	0.7053	0.4829
1	OAR1_64551690.1	60991252	A	ADD	74	-0.03505	-0.3604	0.7196
1	s68120.1	61023038	G	ADD	74	0.02013	0.3681	0.7139
1	s45507.1	61029206	G	ADD	74	0.07237	1.524	0.1319
1	OAR1_64635180.1	61082391	A	ADD	72	0.06616	0.8124	0.4193
1	s27275.1	61113705	A	ADD	74	0.06317	1.364	0.1768
1	OAR1_64780959.1	61219785	A	ADD	74	0.05265	1.042	0.3011
1	s27901.1	61239969	A	ADD	74	0.08061	1.724	0.089
1	s74111.1	61259262	A	ADD	74	-0.006634	-0.1102	0.9126
1	OAR1_64866878.1	61306219	A	ADD	74	0.03681	0.6822	0.4973
1	OAR1_65028926.1	61397709	A	ADD	74	-0.0267	-0.5195	0.605
1	s18889.1	61464429	A	ADD	74	-0.004983	-0.08854	0.9297
1	OAR1_65172267.1	61589657	A	ADD	74	0.0189	0.3776	0.7069
1	OAR1_65265541_X.1	61680002	G	ADD	74	-0.04336	-0.8067	0.4225
1	s66702.1	61818624	A	ADD	74	0.04078	0.7759	0.4404
1	OAR1_65513709.1	61839975	A	ADD	74	0.01494	0.2609	0.7949
1	s30649.1	61941750	A	ADD	74	0.0879	1.214	0.2286
1	OAR1_65577929.1	61967006	A	ADD	74	0.004025	0.05952	0.9527
1	s27037.1	62020518	G	ADD	74	0.002919	0.03682	0.9707
1	s35437.1	62032114	G	ADD	74	-0.0148	-0.3029	0.7629
1	OAR1_65702938.1	62094159	A	ADD	74	0.04144	0.7184	0.4748
1	OAR1_65815643.1	62260508	A	ADD	74	0.07962	1.006	0.318
1	OAR1_65876842.1	62319550	A	ADD	74	-0.04205	-0.8581	0.3937
1	s65887.1	62392838	A	ADD	74	0.08517	1.425	0.1585
1	s57980.1	62401101	G	ADD	74	-0.01627	-0.3372	0.7369
1	OAR1_65951652.1	62406588	A	ADD	74	-0.02941	-0.6106	0.5434
1	OAR1_66062371.1	62518130	C	ADD	73	-0.0351	-0.5123	0.61
1	s24631.1	62573805	A	ADD	74	0.05315	2019-03-01	0.3063
1	OAR1_66156513.1	62602229	G	ADD	74	-0.1003	-2.021	0.047
1	OAR1_66164420.1	62610092	G	ADD	74	0.04831	0.9846	0.3281
1	OAR1_66213673.1	62652092	G	ADD	74	0.02923	0.4626	0.645
1	OAR1_66298910.1	62660714	G	ADD	74	0.05525	0.9585	0.341
1	DU521806_135.1	62731658	G	ADD	74	-0.02866	-0.5833	0.5615
1	OAR1_66412780.1	62864207	A	ADD	74	0.00421	0.09049	0.9282
1	OAR1_66425911.1	62885134	G	ADD	74	0.0203	0.4295	0.6689
1	OAR1_66472888.1	62928540	G	ADD	74	0.008308	0.1261	0.9
1	OAR1_66495276.1	62956485	A	ADD	73	-0.0292	-0.5586	0.5782
1	OAR1_66529236.1	62997737	A	ADD	74	0.1647	1.656	0.102
1	OAR1_66620916.1	63090548	A	ADD	74	-0.02964	-0.5462	0.5866
1	OAR1_66650935.1	63128803	G	ADD	74	-0.0535	-0.8539	0.396
1	OAR1_66759832.1	63226954	A	ADD	74	0.0003199	0.005797	0.9954
1	OAR1_66802799.1	63252034	A	ADD	74	-0.04852	-0.9022	0.37
1	OAR1_66843581.1	63289944	G	ADD	74	-0.04852	-0.9022	0.37
1	s41112.1	63347665	A	ADD	74	0.1102	1.569	0.1209
1	OAR1_66939672.1	63378161	A	ADD	74	-0.06145	-1.343	0.1835
1	OAR1_67040197.1	63455167	G	ADD	74	-0.0242	-0.4718	0.6385
1	OAR1_67047421.1	63465803	A	ADD	74	-0.01013	-0.2009	0.8414
1	OAR1_67148179.1	63566393	G	ADD	74	0.1293	0.7394	0.4621
1	OAR1_67188917.1	63606388	G	ADD	74	-0.02133	-0.3612	0.719
1	OAR1_67262164.1	63618003	A	ADD	74	-0.001135	-0.02188	0.9826
1	OAR1_67365041.1	63725875	A	ADD	74	0.02174	0.3925	0.6958
1	OAR1_67222677_X.1	63749919	A	ADD	74	0.02627	0.4955	0.6218
1	OAR1_67236647.1	63763325	G	ADD	74	0.01237	0.2217	0.8252
1	OAR1_67421568.1	63783748	A	ADD	74	0.01421	0.2433	0.8084
1	OAR1_67444780.1	63804532	A	ADD	74	-0.006757	-0.1329	0.8946
1	s03177.1	63863563	A	ADD	74	0.06057	1.171	0.2455
1	s27673.1	63895607	G	ADD	74	-0.01641	-0.3502	0.7272
1	OAR1_67572134.1	63931126	G	ADD	74	0.0792	1.632	0.107
1	OAR1_67621360.1	63979161	G	ADD	74	0.005039	0.1023	0.9188
1	OAR1_67629845.1	63986903	A	ADD	74	-0.007511	-0.1004	0.9203
1	OAR1_67688894.1	64042426	A	ADD	74	0.006	0.1239	0.9017
1	OAR1_67701468_X.1	64054097	A	ADD	74	-0.05853	-1.086	0.2811
1	OAR1_67710995.1	64062877	A	ADD	74	-0.0382	-0.6614	0.5105
1	OAR1_67773451.1	64101392	G	ADD	74	-0.06955	-1.297	0.1987
1	OAR1_67815745.1	64147391	A	ADD	74	-0.01501	-0.2571	0.7979
1	s75469.1	64240267	G	ADD	74	0.01993	0.403	0.6882
1	OAR1_67892911.1	64262992	A	ADD	74	0.03122	0.4883	0.6268
1	OAR1_67951620.1	64314437	G	ADD	74	-0.04049	-0.8305	0.409
1	OAR1_68070336.1	64434227	A	ADD	74	0.00274	0.05515	0.9562
1	OAR1_68115107.1	64475208	G	ADD	74	0.06172	0.7601	0.4497
1	OAR1_68163021_X.1	64525530	A	ADD	74	0.0496	0.7893	0.4325
1	s26940.1	64544751	C	ADD	74	0.03328	0.6186	0.5382
1	s58781.1	64656150	A	ADD	74	0.093	0.9235	0.3588
1	OAR1_68303817_X.1	64669871	A	ADD	74	-0.01398	-0.2672	0.7901
1	OAR1_68555372.1	64813680	A	ADD	74	0.06285	0.5947	0.5539
1	s16610.1	64845386	A	ADD	74	0.1015	2.104	0.03885
1	OAR1_68635821.1	64887512	G	ADD	74	0.1173	1.746	0.08501
1	s57419.1	64935295	G	ADD	74	-0.03867	-0.8721	0.3861
1	s06844.1	64969397	A	ADD	74	0.00506	0.1083	0.9141
1	OAR1_68758775.1	64998865	G	ADD	74	0.01321	0.2717	0.7867
1	s02849.1	65155713	G	ADD	74	-0.04496	-0.9135	0.364
1	OAR1_68952266.1	65189897	A	ADD	74	0.04469	0.7421	0.4604
1	OAR1_69029592.1	65274379	A	ADD	74	0.02451	0.4506	0.6536
1	OAR1_69092794.1	65287267	G	ADD	74	-0.04779	-0.9049	0.3685
1	OAR1_69101842.1	65296058	A	ADD	74	0.08003	1949-01-01	0.1405
1	OAR1_69142751.1	65336184	C	ADD	74	0.0001347	0.002353	0.9981
1	s54235.1	65387487	A	ADD	74	-0.006779	-0.1079	0.9144
1	OAR1_69224190.1	65418828	G	ADD	74	0.03085	0.5721	0.569
1	OAR1_69244286.1	65439839	A	ADD	74	-0.08873	-1.96	0.05391
1	OAR1_69309059.1	65485724	G	ADD	74	-0.06446	-0.855	0.3954
1	OAR1_69330312.1	65507097	A	ADD	74	-0.04774	-0.7443	0.4591
1	OAR1_69375814.1	65553099	A	ADD	74	-0.07211	-1.307	0.1952
1	OAR1_69407228_X.1	65591079	G	ADD	74	-0.01542	-0.2714	0.7868
1	OAR1_69442509.1	65627452	A	ADD	74	0.08619	1.802	0.07568
1	OAR1_70324188.1	65759214	A	ADD	74	0.0107	0.1852	0.8536
1	OAR1_70513087.1	65961827	A	ADD	74	0.1461	2.073	0.04179
1	OAR1_70591410.1	66052500	G	ADD	74	0.169	2.822	0.006172
1	OAR1_70604619.1	66062361	G	ADD	74	0.0822	1.672	0.09883
1	OAR1_70611692.1	66069685	C	ADD	74	0.0928	1.654	0.1026
1	OAR1_70683260.1	66135670	G	ADD	74	-0.0105	-0.2112	0.8333
1	OAR1_70764611.1	66217100	A	ADD	74	-0.03246	-0.607	0.5457
1	s67240.1	66312038	A	ADD	74	-0.1737	-2.73	0.007964
1	OAR1_70886689.1	66327417	A	ADD	74	0.01964	0.3658	0.7156
1	s16707.1	66410770	G	ADD	74	0.03716	0.3774	0.707
1	OAR1_71076363.1	66489472	A	ADD	74	-0.08778	-1.353	0.1804
1	OAR1_71110534.1	66523701	G	ADD	74	0.06357	1.292	0.2003
1	OAR1_71221992.1	66643167	G	ADD	74	-0.04632	-0.6726	0.5033
1	OAR1_71254279.1	66676657	A	ADD	74	-0.03139	-0.4883	0.6268
1	OAR1_71317238.1	66736830	A	ADD	74	0.08963	1.811	0.07432
1	OAR1_71367342.1	66787044	G	ADD	74	0.06571	1.054	0.2954
1	s09319.1	66819497	G	ADD	74	0.03202	0.5396	0.5911
1	OAR1_71455337.1	66872738	A	ADD	74	-0.01469	-0.2061	0.8373
1	OAR1_71477114.1	66892920	A	ADD	74	0.00969	0.2061	0.8373
1	OAR1_71521083.1	66940400	G	ADD	74	-0.08214	-1.377	0.1729
1	OAR1_71579102.1	66993139	A	ADD	74	-0.04364	-0.6206	0.5368
1	OAR1_71610348.1	67018785	A	ADD	74	0.02262	0.4104	0.6827
1	s43910.1	67062156	G	ADD	74	0.0811	1.438	0.1547
1	s15529.1	67105217	G	ADD	74	-0.1189	-1.912	0.05982
1	s28113.1	67114515	G	ADD	74	-0.06657	-0.7342	0.4652
1	OAR1_71742338.1	67216137	A	ADD	74	0.0909	1.983	0.05117
1	OAR1_71789985.1	67259774	A	ADD	74	0.1817	1.333	0.1867
1	OAR1_71835815.1	67303097	C	ADD	74	0.01008	0.1922	0.8481
1	OAR1_71967991.1	67431170	C	ADD	74	-0.06183	-1.206	0.2317
1	OAR1_72035677.1	67499306	G	ADD	74	-0.02389	-0.4025	0.6885
1	OAR1_72099868.1	67563681	G	ADD	74	-0.09238	-1.945	0.05572
1	OAR1_72149006.1	67611620	A	ADD	74	-0.01147	-0.1723	0.8637
1	OAR1_72272469.1	67729246	G	ADD	74	-0.06897	-1.474	0.1448
1	OAR1_72324649.1	67778014	G	ADD	74	0.1107	1958-01-01	0.1185
1	OAR1_72364642.1	67833761	A	ADD	74	-0.09418	-1.392	0.1684
1	s45498.1	67889219	A	ADD	74	-0.03642	-0.6418	0.523
1	OAR1_72471224.1	67946009	A	ADD	74	-0.01473	-0.2775	0.7822
1	OAR1_72502432_X.1	67978136	G	ADD	74	-0.1266	-1.769	0.08117
1	OAR1_72537233.1	68019190	G	ADD	74	0.02461	0.5026	0.6168
1	s48830.1	68061632	G	ADD	74	0.06765	1931-01-01	0.1945
1	OAR1_72618599_X.1	68101447	A	ADD	74	-0.07092	-1.399	0.166
1	OAR1_72635280.1	68118567	G	ADD	74	-0.02985	-0.5646	0.5741
1	s19841.1	68190751	G	ADD	74	0.09075	1.776	0.08001
1	s66349.1	68199001	G	ADD	74	0.01148	0.2133	0.8317
1	OAR1_72776475.1	68250822	A	ADD	74	-0.08979	-1.87	0.06554
1	OAR1_72809819.1	68284272	A	ADD	74	0.02922	0.5788	0.5645
1	s53787.1	68333165	A	ADD	74	-0.05828	-0.9649	0.3378
1	OAR1_72984979.1	68457284	G	ADD	74	-0.09548	-1.687	0.09596
1	OAR1_73027197.1	68499533	A	ADD	74	0.07448	0.6311	0.53
1	OAR1_73079598.1	68548146	A	ADD	74	0.0004524	0.008939	0.9929
1	OAR1_73136920.1	68607496	A	ADD	74	0.0638	1.241	0.2186
1	OAR1_73149868.1	68619837	G	ADD	74	0.01964	0.3262	0.7452
1	OAR1_73166924.1	68632937	A	ADD	74	-0.07938	-1.041	0.3013
1	OAR1_73281352.1	68752161	A	ADD	74	-0.01604	-0.2478	0.805
1	OAR1_73306625.1	68776603	G	ADD	74	-0.003878	-0.06443	0.9488
1	OAR1_73366547.1	68846100	G	ADD	74	0.1572	1.644	0.1044
1	OAR1_73487891.1	68906133	A	ADD	74	0.1219	1.216	0.2281
1	OAR1_73583793.1	68996791	A	ADD	74	-0.06846	-1.237	0.2201
1	OAR1_73591836.1	69004560	A	ADD	74	-0.06846	-1.237	0.2201
1	OAR1_73599185.1	69011516	G	ADD	73	-0.06136	-1.056	0.2947
1	OAR1_73673800.1	69084171	A	ADD	74	-0.02452	-0.4635	0.6444
1	OAR1_73739699.1	69150214	A	ADD	74	-0.003339	-0.06453	0.9487
1	OAR1_73783528.1	69193825	G	ADD	74	0.03365	0.6592	0.5119
1	OAR1_73804032.1	69204205	A	ADD	74	-0.0606	-1.011	0.3152
1	OAR1_73900697.1	69280847	A	ADD	74	0.007075	0.1455	0.8847
1	OAR1_73950077.1	69327178	A	ADD	74	-0.07637	-1.611	0.1116
1	OAR1_74015424.1	69391174	A	ADD	74	0.02628	0.5318	0.5965
1	OAR5_86452533.1	69437793	C	ADD	74	0.005917	0.1096	0.913
1	OAR1_74065628.1	69473267	G	ADD	74	-0.03145	-0.6079	0.5452
1	OAR1_74168866.1	69559494	G	ADD	74	0.04592	0.847	0.3998
1	OAR1_74222611.1	69612097	A	ADD	74	-0.01538	-0.2968	0.7675
1	OAR1_74269595.1	69657697	C	ADD	74	-0.01561	-0.3189	0.7507
1	OAR1_74296965.1	69691810	G	ADD	74	-0.01561	-0.3189	0.7507
1	DU351298_316.1	69741133	A	ADD	74	0.04367	0.8326	0.4079
1	OAR1_74412073.1	69793512	G	ADD	74	0.07802	1.008	0.3171
1	OAR1_74421103.1	69799470	T	ADD	74	0.08984	1.123	0.2653
1	OAR1_74545077.1	69916433	G	ADD	74	0.005932	0.05598	0.9555
1	s19318.1	69981980	G	ADD	74	0.001665	0.0347	0.9724
1	s56610.1	69989039	A	ADD	74	-0.2133	-1.006	0.3178
1	OAR1_74623022.1	69995240	G	ADD	63	-0.06588	-1.39	0.1695
1	s05498.1	70013511	C	ADD	74	0.005768	0.09116	0.9276
1	s72471.1	70044230	G	ADD	74	-0.01111	-0.2242	0.8233
1	s03807.1	70100975	A	ADD	74	-0.008027	-0.1509	0.8805
1	s62725.1	70142145	A	ADD	74	0.12	1949-02-01	0.0151
1	s52589.1	70190365	A	ADD	74	-0.01468	-0.2722	0.7862
1	OAR1_75006164.1	70246598	G	ADD	74	-0.1682	-2.178	0.03265
1	OAR1_75041734.1	70280560	A	ADD	74	-0.03713	-0.6672	0.5068
1	s36857.1	70324117	A	ADD	74	-0.01089	-0.2081	0.8357
1	s45673.1	70334455	A	ADD	74	0.06509	1.178	0.2428
1	OAR1_75114897.1	70356171	A	ADD	74	0.04339	0.7106	0.4796
1	OAR1_75169851.1	70412462	A	ADD	72	0.05391	0.9891	0.326
1	s33679.1	70431200	G	ADD	74	0.01228	0.2423	0.8092
1	s18898.1	70435140	G	ADD	74	0.1132	2.085	0.04065
1	s53104.1	70480554	C	ADD	73	-0.01746	-0.3542	0.7243
1	OAR1_75348360.1	70518848	G	ADD	74	-0.145	-3.137	0.002471
1	OAR1_75402268.1	70569291	G	ADD	74	0.04808	0.9932	0.324
1	OAR1_75451234.1	70617497	A	ADD	74	0.007482	0.1384	0.8903
1	OAR1_75469432.1	70631985	A	ADD	74	0.1024	1.542	0.1275
1	OAR1_75509335.1	70672331	C	ADD	74	0.006281	0.06201	0.9507
1	OAR1_75653189.1	70792653	A	ADD	74	-0.0293	-0.5844	0.5608
1	OAR1_75790685.1	70855490	A	ADD	74	0.07441	1.302	0.197
1	s01041.1	70912898	G	ADD	74	-0.0324	-0.6147	0.5407
1	s11889.1	70933572	A	ADD	74	0.1207	2.346	0.02174
1	s39409.1	70973689	A	ADD	74	-0.01622	-0.3223	0.7482
1	s12060.1	71057388	A	ADD	74	-0.0898	-1.697	0.09396
1	s74667.1	71117363	G	ADD	74	0.02803	0.53	0.5977
1	OAR1_76085236.1	71166529	G	ADD	74	0.02985	0.2354	0.8146
1	s48049.1	71181766	G	ADD	74	0.01972	0.2734	0.7853
1	OAR1_76111336.1	71190350	A	ADD	74	-0.02353	-0.4941	0.6228
1	OAR1_76172248.1	71236376	A	ADD	74	0.006717	0.1369	0.8915
1	s33210.1	71290013	C	ADD	74	-0.05242	-0.7418	0.4606
1	OAR1_76290283.1	71354857	A	ADD	74	-0.1018	-2.192	0.03158
1	s09749.1	71366139	G	ADD	74	-0.01344	-0.2302	0.8186
1	s43016.1	71414691	G	ADD	74	-0.02701	-0.3283	0.7436
1	OAR1_76382311.1	71447272	A	ADD	74	-0.2016	-1.739	0.08623
1	OAR1_76413990.1	71477783	A	ADD	74	-0.04314	-0.8493	0.3985
1	OAR1_76463728.1	71535484	G	ADD	74	0.09943	2.026	0.04644
1	s18906.1	71570769	G	ADD	71	0.0234	0.4117	0.6818
1	OAR1_76509296.1	71578681	C	ADD	74	-0.02449	-0.3629	0.7177
1	OAR1_76588267.1	71650763	G	ADD	74	-0.05715	-1.049	0.2976
1	s52630.1	71693666	A	ADD	74	-0.04783	-0.6549	0.5146
1	OAR1_76692603.1	71754163	G	ADD	74	-0.02639	-0.5327	0.5959
1	OAR1_76705673.1	71774014	A	ADD	74	-0.01795	-0.353	0.7251
1	OAR1_76777710.1	71843629	G	ADD	74	-0.04902	-1.013	0.3144
1	OAR1_76803512.1	71869036	A	ADD	74	-0.08461	-1.419	0.1602
1	OAR1_76933661.1	71970611	A	ADD	74	-0.05354	-0.6888	0.4932
1	OAR1_77014835.1	72040528	A	ADD	74	0.06807	0.863	0.391
1	OAR1_77026349.1	72058845	A	ADD	74	0.08062	1.347	0.1823
1	OAR1_77069506.1	72079374	A	ADD	74	0.04168	0.8892	0.3768
1	OAR1_77147307.1	72165449	G	ADD	74	0.02649	0.5489	0.5848
1	OAR1_77194102.1	72209819	G	ADD	74	-0.02001	-0.3141	0.7543
1	s25340.1	72291726	G	ADD	74	-0.0378	-0.7974	0.4279
1	OAR1_77317272.1	72312738	A	ADD	74	0.1009	2.175	0.03291
1	OAR1_77400641.1	72343138	G	ADD	74	0.00534	0.09488	0.9247
1	OAR1_77436037.1	72378271	G	ADD	74	-0.004598	-0.09212	0.9269
1	OAR1_77457032.1	72399188	A	ADD	74	-0.08584	-1.731	0.08772
1	OAR1_77478775.1	72419560	G	ADD	74	0.08471	1974-01-01	0.08606
1	OAR1_77541835.1	72478142	G	ADD	74	0.01731	0.3186	0.751
1	OAR1_77585310.1	72510225	G	ADD	74	-0.03722	-0.6848	0.4957
1	OAR1_77610483.1	72536561	A	ADD	74	-0.01171	-0.1868	0.8524
1	OAR1_77619553.1	72545093	A	ADD	74	-0.01119	-0.1818	0.8563
1	s51599.1	72616420	A	ADD	74	-0.002073	-0.04144	0.9671
1	OAR1_77720985.1	72643799	G	ADD	74	-0.0412	-0.8089	0.4212
1	OAR1_77772595.1	72679557	A	ADD	74	-0.01137	-0.2263	0.8216
1	s29884.1	72735114	A	ADD	74	0.0507	0.9912	0.3249
1	OAR1_77802209.1	72747283	G	ADD	74	-0.05175	-0.4379	0.6628
1	OAR1_77993538.1	72861751	A	ADD	74	0.0348	0.7278	0.4691
1	OAR1_78003800.1	72872132	G	ADD	74	-0.0499	-0.7971	0.428
1	OAR1_78062139.1	72936525	G	ADD	74	0.0926	1.626	0.1084
1	OAR1_78100124.1	72974534	A	ADD	74	-0.1065	-1.835	0.07065
1	OAR1_78179789.1	73058889	A	ADD	74	0.1774	2.914	0.004757
1	OAR1_78275547.1	73161542	A	ADD	74	0.1504	3.021	0.003483
1	OAR1_78284069.1	73168961	A	ADD	74	0.03887	0.5491	0.5846
1	OAR1_78344284.1	73223929	C	ADD	74	0.09136	1.702	0.093
1	OAR1_78460269.1	73326851	G	ADD	74	-0.03383	-0.5506	0.5836
1	OAR1_78515232.1	73381470	C	ADD	74	-0.05106	-0.9148	0.3634
1	s68272.1	73510006	A	ADD	74	0.01048	0.1391	0.8897
1	OAR1_78710993.1	73578078	A	ADD	74	0.03763	0.7268	0.4697
1	OAR1_78756638.1	73625083	C	ADD	74	0.009061	0.1839	0.8546
1	OAR1_78793387_X.1	73661601	A	ADD	74	0.04106	0.7844	0.4354
1	OAR1_78821366.1	73688296	A	ADD	74	-0.02061	-0.3738	0.7096
1	OAR1_78868061.1	73737661	A	ADD	74	-0.007778	-0.1567	0.8759
1	OAR1_78899290.1	73770555	A	ADD	74	-0.03244	-0.4982	0.6199
1	OAR1_78960505_X.1	73832050	G	ADD	74	-0.057	-1.021	0.3108
1	OAR1_78979258.1	73852424	G	ADD	74	-0.03304	-0.6303	0.5305
1	OAR1_79030618.1	73905075	G	ADD	74	-0.03499	-0.6347	0.5276
1	OAR1_79060603.1	73928927	C	ADD	74	0.0008377	0.01557	0.9876
1	OAR1_79142933.1	73950758	G	ADD	74	0.03487	0.6466	0.5199
1	OAR1_79209789.1	74004005	G	ADD	74	0.07162	1941-01-01	0.1629
1	OAR1_79249196.1	74048985	A	ADD	74	-0.0321	-0.6913	0.4916
1	OAR1_79290834.1	74086729	A	ADD	74	0.1144	1.515	0.1341
1	OAR1_79329200_X.1	74118775	G	ADD	73	-0.04951	-0.8917	0.3756
1	OAR1_79381781.1	74174078	A	ADD	74	0.01604	0.2773	0.7824
1	OAR1_79404769.1	74196516	A	ADD	74	-0.02453	-0.465	0.6434
1	OAR1_79446392.1	74239114	G	ADD	74	0.1313	1958-02-01	0.01192
1	OAR1_79491223.1	74286134	C	ADD	74	-0.03751	-0.8098	0.4207
1	OAR1_79518018.1	74316221	A	ADD	74	0.07061	1.324	0.1898
1	OAR1_79558061.1	74358135	A	ADD	69	-0.01527	-0.2492	0.804
1	OAR1_79590680.1	74386588	A	ADD	74	0.149	2.921	0.004662
1	OAR1_79619162.1	74416132	A	ADD	74	0.03518	0.6517	0.5167
1	OAR1_79655006_X.1	74452679	G	ADD	74	-0.05007	-1.066	0.2899
1	OAR1_79688436.1	74482904	A	ADD	74	-0.09581	-2.071	0.04195
1	OAR1_79775846.1	74542343	A	ADD	74	-0.08529	-1.703	0.09293
1	OAR1_79819261.1	74586289	G	ADD	74	0.04232	0.6708	0.5045
1	OAR1_79908508.1	74677114	A	ADD	74	0.03246	0.6421	0.5228
1	s12028.1	74711142	G	ADD	74	0.006263	0.103	0.9182
1	OAR1_79980577.1	74749423	G	ADD	73	-0.002252	-0.04273	0.966
1	OAR1_80034351.1	74807121	A	ADD	74	0.05253	1.059	0.2932
1	OAR1_80065806.1	74838197	G	ADD	74	0.01466	0.288	0.7742
1	s55899.1	74891045	C	ADD	74	-0.001896	-0.03273	0.974
1	OAR1_80140712.1	74912012	A	ADD	74	-0.0439	-0.9269	0.3571
1	OAR1_80169683.1	74956724	G	ADD	74	0.04674	0.9651	0.3377
1	s42905.1	75012204	A	ADD	74	0.1394	2.512	0.01426
1	OAR1_80279268.1	75070015	A	ADD	74	0.03383	0.6282	0.5318
1	OAR1_80338579.1	75126173	A	ADD	74	0.04379	0.9192	0.361
1	OAR1_80368366.1	75153452	A	ADD	74	0.006596	0.09866	0.9217
1	OAR1_80408527.1	75192173	A	ADD	74	-0.001246	-0.01853	0.9853
1	OAR1_80423494.1	75206630	A	ADD	74	0.02649	0.4918	0.6244
1	OAR1_80470262.1	75262964	G	ADD	74	0.01515	0.316	0.7529
1	OAR1_80490167.1	75281943	C	ADD	74	0.01642	0.3093	0.758
1	OAR1_80547642.1	75341506	A	ADD	74	0.06225	1.285	0.2028
1	OAR1_80601652.1	75397890	G	ADD	74	0.02548	0.4294	0.6689
1	s66736.1	75461619	A	ADD	74	-0.02646	-0.4824	0.631
1	OAR1_80756487.1	75561359	A	ADD	74	-0.1253	-1.513	0.1347
1	s74470.1	75595951	A	ADD	74	-0.05351	-0.5894	0.5575
1	OAR1_80836598.1	75639963	A	ADD	74	0.07826	1.079	0.2843
1	OAR1_80897560.1	75696998	A	ADD	74	0.003881	0.07301	0.942
1	OAR1_80941940.1	75741027	A	ADD	74	-0.03361	-0.6957	0.4888
1	OAR1_80975486.1	75777697	G	ADD	74	-0.03617	-0.44	0.6613
1	OAR1_81010882.1	75815312	A	ADD	74	0.04519	0.7968	0.4282
1	OAR1_81064178.1	75867923	C	ADD	74	0.1106	2.205	0.03067
1	OAR1_81125140.1	75937545	G	ADD	74	0.0875	1.595	0.1151
1	OAR1_81160492.1	75981581	G	ADD	74	0.07285	1.418	0.1605
1	s43247.1	76041981	A	ADD	74	-0.05231	-0.7657	0.4463
1	OAR1_81288184.1	76108351	A	ADD	74	0.03316	0.5997	0.5506
1	OAR1_81314728.1	76132926	A	ADD	74	0.1005	2.023	0.0468
1	OAR1_81369376.1	76184718	G	ADD	74	-0.005762	-0.1159	0.908
1	s43262.1	76197141	G	ADD	74	0.008815	0.1713	0.8644
1	OAR1_81421530.1	76240639	A	ADD	74	0.02816	0.4862	0.6283
1	OAR1_81453876.1	76272189	G	ADD	74	0.07188	1.383	0.171
1	OAR1_81508823.1	76328774	A	ADD	74	-0.02212	-0.4047	0.6869
1	OAR1_81524696.1	76344893	A	ADD	74	0.137	2.086	0.04054
1	OAR1_81533009.1	76354339	G	ADD	74	0.005742	0.1181	0.9063
1	OAR1_81623863.1	76441533	G	ADD	74	0.04298	0.7165	0.476
1	OAR1_81673930.1	76481339	A	ADD	74	-0.05988	-1.121	0.2662
1	OAR1_81679574.1	76487437	A	ADD	74	-0.01561	-0.2993	0.7656
1	OAR1_81699780.1	76506342	A	ADD	74	-0.04735	-0.8005	0.426
1	OAR1_81755877.1	76560800	A	ADD	74	-0.007804	-0.1505	0.8808
1	OAR1_81833793.1	76607610	C	ADD	74	-0.02635	-0.191	0.8491
1	OAR1_81868201.1	76642422	A	ADD	74	-0.05568	-1.062	0.2918
1	OAR1_81888444.1	76661852	C	ADD	74	-0.08894	-0.8436	0.4017
1	OAR1_81920870.1	76692575	G	ADD	74	0.06919	1.206	0.2316
1	OAR1_82011046.1	76772898	A	ADD	74	-0.05225	-1.031	0.306
1	OAR1_82021326.1	76783276	A	ADD	74	0.02063	0.2	0.842
1	OAR1_82027070.1	76789549	G	ADD	74	0.00948	0.1487	0.8822
1	OAR1_82047913.1	76809785	C	ADD	74	0.004547	0.08822	0.9299
1	OAR1_82098426.1	76851929	A	ADD	74	-0.001017	-0.01773	0.9859
1	s45218.1	76890451	G	ADD	74	-0.01602	-0.3243	0.7466
1	OAR1_82189789.1	76942179	G	ADD	74	0.003132	0.05889	0.9532
1	s06076.1	76974896	A	ADD	74	0.01067	0.1858	0.8532
1	OAR1_82314549.1	77058688	A	ADD	74	0.01188	0.2493	0.8038
1	s66850.1	77119540	G	ADD	74	-0.06559	-1.248	0.216
1	s47439.1	77144038	G	ADD	74	-0.02866	-0.6591	0.512
1	OAR1_82408795.1	77159199	A	ADD	74	-0.07434	-1.588	0.1166
1	OAR1_82549525.1	77288926	G	ADD	74	-0.02849	-0.4739	0.637
1	OAR1_82564043.1	77305957	G	ADD	74	0.02421	0.4454	0.6574
1	OAR1_82626126.1	77366538	G	ADD	74	-0.03845	-0.6092	0.5443
1	OAR1_82633593.1	77373450	C	ADD	74	-0.08635	-1.856	0.06751
1	OAR1_82696488.1	77434263	A	ADD	74	-0.04689	-0.8833	0.38
1	OAR1_82726417.1	77466451	G	ADD	74	-0.02874	-0.497	0.6207
1	OAR1_82753969.1	77493694	G	ADD	74	0.1088	1.278	0.2055
1	OAR1_82785441.1	77524676	G	ADD	74	-0.01195	-0.1787	0.8587
1	OAR1_82837656.1	77578198	A	ADD	74	-0.0455	-0.7101	0.48
1	OAR1_82882381.1	77624196	G	ADD	74	0.1576	2.854	0.005631
1	s71563.1	77674263	A	ADD	74	-0.118	-1.004	0.3186
1	s51517.1	77723842	G	ADD	74	0.004964	0.09993	0.9207
1	OAR1_83030838.1	77761384	A	ADD	74	-0.01434	-0.2919	0.7712
1	OAR1_83062340.1	77794629	C	ADD	74	-0.02566	-0.4124	0.6813
1	OAR1_83099190.1	77832426	A	ADD	74	0.06994	1.267	0.2092
1	OAR1_83132511.1	77865875	A	ADD	74	0.1496	2.481	0.01544
1	s60109.1	77901680	G	ADD	74	-0.03548	-0.7781	0.439
1	OAR1_83216080.1	77946622	G	ADD	74	-0.01118	-0.228	0.8203
1	OAR1_83351599_X.1	78033046	G	ADD	74	0.03146	0.5379	0.5923
1	OAR1_83459803.1	78138102	G	ADD	74	-0.02917	-0.4583	0.6481
1	OAR1_83502811.1	78176803	C	ADD	74	-0.0008758	-0.01785	0.9858
1	OAR1_83548701.1	78249058	A	ADD	74	-0.01357	-0.224	0.8234
1	s28800.1	78272945	A	ADD	74	-0.05827	-1.166	0.2475
1	OAR1_83602846.1	78299588	A	ADD	74	0.03196	0.5702	0.5703
1	OAR1_83667583.1	78353554	A	ADD	74	-0.01306	-0.2368	0.8135
1	OAR1_83683955.1	78369193	G	ADD	74	0.0211	0.4259	0.6715
1	OAR1_83737754.1	78427125	G	ADD	74	0.06531	1.211	0.2298
1	OAR1_83751793.1	78442559	A	ADD	74	-0.03355	-0.7027	0.4845
1	OAR1_83812447.1	78508259	G	ADD	74	-0.02426	-0.4471	0.6561
1	OAR1_83872175.1	78568831	G	ADD	74	-0.04171	-0.4412	0.6604
1	OAR1_83878522.1	78575361	A	ADD	74	-0.04655	-0.5108	0.611
1	OAR1_83939299.1	78645413	G	ADD	74	-0.08729	-0.5712	0.5696
1	OAR1_83979617.1	78674493	G	ADD	74	0.005906	0.1106	0.9123
1	OAR1_84034525.1	78731819	A	ADD	74	-0.06973	-1.337	0.1853
1	OAR1_84053375.1	78751964	G	ADD	74	0.05632	2019-02-01	0.234
1	OAR1_84093727.1	78793657	C	ADD	74	0.08997	1.503	0.1372
1	OAR1_84141424.1	78840775	A	ADD	74	0.01829	0.3905	0.6974
1	OAR1_84193337.1	78890570	G	ADD	74	0.01343	0.2226	0.8245
1	OAR1_84220386.1	78915501	A	ADD	74	0.1387	2.252	0.02738
1	OAR1_84288805.1	79000555	A	ADD	74	0.02767	0.5727	0.5687
1	OAR1_84322183.1	79028365	G	ADD	74	-0.05169	-1.18	0.242
1	OAR1_84380895.1	79081549	C	ADD	74	-0.06997	-0.7421	0.4605
1	OAR1_84429477.1	79128921	A	ADD	74	-0.02059	-0.4263	0.6711
1	s72345.1	79145610	A	ADD	74	0.08037	1.476	0.1444
1	OAR1_84466659.1	79165670	A	ADD	74	0.008956	0.1855	0.8534
1	OAR1_84537230.1	79236253	A	ADD	74	0.01686	0.3211	0.749
1	OAR1_84543547.1	79242848	A	ADD	74	0.01686	0.3211	0.749
1	s65352.1	79314963	G	ADD	74	-0.08417	-1.801	0.07591
1	OAR1_84653316.1	79349702	G	ADD	74	-0.0348	-0.6932	0.4904
1	OAR1_84684776.1	79379319	A	ADD	74	0.05063	1.041	0.3012
1	OAR1_84711156.1	79406401	A	ADD	74	0.1262	1985-01-01	0.0684
1	OAR1_84737888.1	79438294	A	ADD	74	0.07232	1.533	0.1297
1	OAR1_84802337.1	79500382	A	ADD	74	-0.04451	-0.3511	0.7265
1	OAR1_84838720.1	79539160	G	ADD	74	-0.02154	-0.4305	0.6681
1	OAR1_84872548.1	79569865	A	ADD	74	-0.00309	-0.06968	0.9446
1	OAR1_85050388.1	79748706	A	ADD	74	-0.06805	-1.167	0.2469
1	OAR1_85127852_X.1	79805119	G	ADD	74	-0.02088	-0.3318	0.741
1	OAR1_85202342.1	79889909	C	ADD	74	-0.06243	-1.2	0.234
1	OAR1_85227163.1	79925350	G	ADD	74	-0.08433	-0.9855	0.3277
1	OAR1_85261298.1	79964281	C	ADD	74	0.05972	1.215	0.2283
1	OAR1_85439978.1	80131555	G	ADD	74	0.1579	2.252	0.02735
1	OAR1_85487979.1	80172324	A	ADD	74	-0.1826	-2.393	0.0193
1	OAR1_85553958.1	80242341	G	ADD	74	-0.01214	-0.2626	0.7936
1	OAR1_85599941.1	80284491	G	ADD	74	0.1016	1.764	0.08204
1	OAR1_85644099.1	80333863	A	ADD	74	0.01149	0.2108	0.8336
1	OAR1_85650609.1	80341429	A	ADD	74	0.03444	0.6821	0.4974
1	s23429.1	80435976	G	ADD	74	0.04821	1.064	0.2909
1	OAR1_85746811.1	80455249	A	ADD	74	-0.02586	-0.3828	0.703
1	OAR1_85757153_X.1	80462880	G	ADD	74	-0.03635	-0.6866	0.4945
1	OAR1_85892696.1	80619620	A	ADD	74	0.05785	1.006	0.318
1	s63495.1	80630686	A	ADD	74	0.08996	1.824	0.07227
1	OAR1_85928070.1	80650928	A	ADD	74	-0.1163	-2.675	0.009254
1	OAR1_85975832.1	80705932	G	ADD	74	0.08618	1.737	0.0867
1	OAR1_86003731.1	80723243	A	ADD	74	0.08952	1.653	0.1027
1	OAR1_86080692.1	80801999	A	ADD	73	0.0263	0.467	0.6419
1	OAR1_86132613.1	80844133	G	ADD	74	-0.003865	-0.07402	0.9412
1	OAR1_86260495.1	80963823	A	ADD	74	0.01611	0.3514	0.7263
1	OAR1_86293324.1	80998054	A	ADD	74	0.03563	0.5908	0.5565
1	OAR1_86305975.1	81010755	G	ADD	74	0.05491	1.157	0.2512
1	OAR1_86366957.1	81059668	A	ADD	74	-0.02782	-0.534	0.595
1	OAR1_86394329.1	81089531	A	ADD	74	-0.07725	-1.177	0.2431
1	OAR1_86417977.1	81106920	A	ADD	74	-0.009487	-0.1699	0.8656
1	OAR1_86433231.1	81119936	G	ADD	74	-0.3371	-1.134	0.2606
1	OAR1_86531590.1	81220840	C	ADD	74	-0.1241	-1.62	0.1095
1	OAR1_86586818.1	81272998	A	ADD	74	-0.01954	-0.3865	0.7003
1	s58277.1	81327180	A	ADD	74	0.0004651	0.006733	0.9946
1	OAR1_86712802.1	81402726	G	ADD	74	0.06482	1.405	0.1643
1	OAR1_86737634.1	81421911	A	ADD	74	-0.05809	-1.264	0.2102
1	OAR1_86820529.1	81505102	G	ADD	74	0.01027	0.1861	0.8529
1	OAR1_86871264.1	81547416	A	ADD	74	-0.03494	-0.6972	0.4879
1	OAR1_86891635.1	81567844	A	ADD	74	-0.04057	-0.7777	0.4393
1	s21838.1	81719675	A	ADD	74	0.04481	0.9161	0.3627
1	OAR1_87065372.1	81774934	G	ADD	74	-0.07139	-0.5184	0.6058
1	OAR1_87136648.1	81866465	A	ADD	74	0.0012	0.0273	0.9783
1	OAR1_87191294.1	81948808	G	ADD	74	-0.03229	-0.6538	0.5153
1	OAR1_87231220.1	81992877	A	ADD	74	0.04925	0.978	0.3313
1	OAR1_87584863.1	82336824	G	ADD	74	-0.1036	-1.567	0.1214
1	OAR1_87698282.1	82464627	G	ADD	74	-0.03481	-0.7367	0.4637
1	OAR1_87788428.1	82558593	G	ADD	74	-0.1496	-1.278	0.2053
1	OAR1_87831489.1	82596554	G	ADD	74	0.01188	0.2641	0.7925
1	OAR1_87905281.1	82670212	A	ADD	74	0.003211	0.05479	0.9565
1	OAR1_87943078.1	82704829	A	ADD	74	-0.01838	-0.3002	0.7649
1	OAR1_87956205.1	82717853	A	ADD	74	0.0713	0.9519	0.3443
1	OAR1_88012922.1	82765953	A	ADD	74	0.01643	0.3188	0.7508
1	OAR1_88049636_X.1	82806808	G	ADD	74	0.02488	0.4993	0.6191
1	OAR1_88092654.1	82850731	A	ADD	74	0.03846	0.7886	0.433
1	OAR1_88116694.1	82880405	G	ADD	74	0.0001981	0.004147	0.9967
1	OAR1_88170722.1	82925316	A	ADD	74	-0.003336	-0.06299	0.9499
1	OAR1_88205785.1	82955829	C	ADD	74	-0.07395	-1.611	0.1115
1	OAR1_88215924.1	82969543	C	ADD	74	-0.04882	-0.5206	0.6043
1	OAR1_88275596.1	83030137	A	ADD	74	-0.1208	-1.866	0.06605
1	OAR1_88368669.1	83128477	A	ADD	74	-0.02429	-0.3369	0.7372
1	OAR1_88413743.1	83178835	G	ADD	74	0.009892	0.2168	0.829
1	OAR1_88422556.1	83187690	C	ADD	74	0.05124	0.8145	0.4181
1	OAR1_88455111.1	83219776	A	ADD	74	-0.05786	-0.6128	0.5419
1	OAR1_88514621.1	83289515	G	ADD	74	-0.03286	-0.6699	0.5051
1	OAR1_88571809.1	83340112	A	ADD	73	0.03938	0.7175	0.4754
1	OAR1_88608120.1	83375883	A	ADD	74	0.0003608	0.007844	0.9938
1	OAR1_88661854.1	83431817	A	ADD	74	-0.1072	-2.05	0.044
1	OAR1_88722215.1	83469881	G	ADD	74	-0.09304	-1.622	0.1092
1	s60124.1	83484772	A	ADD	74	-0.04823	-0.8826	0.3804
1	OAR1_88777345_X.1	83519640	C	ADD	74	-0.01693	-0.35	0.7274
1	s70094.1	83563690	A	ADD	74	0.03844	0.4928	0.6236
1	OAR1_88855318.1	83594732	G	ADD	74	-0.04354	-0.8302	0.4092
1	OAR1_88919807.1	83650202	A	ADD	74	-0.05596	-0.9723	0.3342
1	OAR1_88963094.1	83692731	G	ADD	74	-0.01456	-0.3008	0.7644
1	OAR1_88995347.1	83730074	A	ADD	74	-0.06737	-1.403	0.165
1	OAR1_89023780.1	83761564	A	ADD	74	0.07245	1.505	0.1366
1	OAR1_89059507.1	83794520	A	ADD	74	-0.05227	-1.091	0.2788
1	OAR1_89084239.1	83818945	G	ADD	74	-0.06166	-1.178	0.2427
1	s75690.1	83860686	G	ADD	74	-0.01526	-0.3027	0.763
1	OAR1_89153973_X.1	83915763	A	ADD	74	0.00684	0.1499	0.8813
1	s26997.1	83961313	A	ADD	74	-0.1301	-1.609	0.1121
1	OAR1_89287467.1	84029037	A	ADD	74	0.07293	1.423	0.1591
1	s47649.1	84092855	G	ADD	74	-0.0523	-0.968	0.3363
1	OAR1_89387151.1	84127512	A	ADD	74	0.04132	0.758	0.4509
1	OAR1_89480816.1	84219368	A	ADD	74	-0.03725	-0.2938	0.7697
1	OAR1_89554727.1	84294814	A	ADD	74	0.05776	0.7818	0.4369
1	OAR1_89606616.1	84392176	A	ADD	74	-0.08454	-1.296	0.1992
1	OAR1_89612976.1	84398275	G	ADD	74	0.09733	1.332	0.1871
1	OAR1_89618577_X.1	84403907	A	ADD	74	-0.2204	-1.775	0.0801
1	OAR1_89659948.1	84444718	G	ADD	74	0.02793	0.4317	0.6672
1	OAR1_89710528.1	84492285	C	ADD	74	0.01188	0.2338	0.8158
1	OAR1_89916030.1	84590398	A	ADD	74	0.01347	0.2307	0.8182
1	OAR1_89955814.1	84628393	G	ADD	74	0.07384	1.429	0.1572
1	s10894.1	84656546	G	ADD	74	0.02742	0.4064	0.6856
1	OAR1_90071954.1	84751715	G	ADD	74	-0.04644	-0.8312	0.4086
1	OAR1_90128398.1	84811837	G	ADD	74	-0.03196	-0.4807	0.6322
1	s61010.1	84871417	A	ADD	74	0.0125	0.2521	0.8017
1	OAR1_90335841.1	84970296	A	ADD	74	0.07829	1.474	0.1448
1	OAR1_90400753.1	85046228	A	ADD	74	0.03709	0.7608	0.4492
1	DU332460_334.1	85089367	G	ADD	74	0.03782	0.8245	0.4124
1	OAR1_90451032.1	85093711	A	ADD	74	0.02722	0.5756	0.5667
1	OAR1_90512133.1	85154340	G	ADD	74	0.03131	0.476	0.6355
1	OAR1_90546299.1	85189599	C	ADD	74	0.005506	0.1002	0.9204
1	s16601.1	85315701	G	ADD	74	-0.0722	-1.516	0.1339
1	s14340.1	85405694	A	ADD	74	0.09242	0.9904	0.3253
1	OAR1_90720314.1	85430810	G	ADD	74	0.09707	2.111	0.03829
1	OAR1_90778867.1	85489916	A	ADD	74	-0.04058	-0.725	0.4708
1	OAR1_90794892.1	85505828	G	ADD	74	-0.02147	-0.3425	0.733
1	OAR1_90864156.1	85575532	G	ADD	74	0.04889	2019-01-01	0.3159
1	s70855.1	85608555	G	ADD	74	-0.02387	-0.4551	0.6504
1	s68056.1	85628149	A	ADD	74	0.03637	0.7134	0.4779
1	s23680.1	85653903	A	ADD	74	-0.0336	-0.5302	0.5976
1	s70683.1	85661101	A	ADD	74	-0.05546	-1.026	0.3082
1	s09023.1	85720864	A	ADD	74	0.007966	0.1617	0.872
1	250506CS3900464100001_519.1	85767398	A	ADD	74	-0.00161	-0.0355	0.9718
1	OAR1_91121549.1	85813619	A	ADD	74	0.02655	0.5836	0.5613
1	s29628.1	85951129	G	ADD	74	-0.05193	-1.137	0.2594
1	OAR1_91294336.1	85983765	G	ADD	74	0.04393	0.8728	0.3857
1	OAR1_91326800.1	86015861	A	ADD	74	0.04393	0.8728	0.3857
1	OAR1_91392078.1	86082330	A	ADD	74	0.04535	0.9231	0.359
1	s08216.1	86094095	G	ADD	74	0.05109	0.947	0.3468
1	s26230.1	86240644	C	ADD	74	0.00611	0.115	0.9088
1	s65377.1	86265405	C	ADD	74	-0.02739	-0.4234	0.6733
1	OAR1_91590308.1	86292889	C	ADD	74	0.01954	0.3997	0.6905
1	OAR1_91646701.1	86350067	A	ADD	74	0.1208	1.969	0.05283
1	OAR1_91659037_X.1	86361777	A	ADD	74	0.07521	1.172	0.245
1	OAR1_91694076.1	86397159	C	ADD	74	0.03272	0.608	0.5451
1	OAR1_91728055.1	86429939	G	ADD	74	-0.03613	-0.7501	0.4556
1	OAR1_91766257.1	86468358	A	ADD	74	0.1061	2.317	0.02333
1	s44749.1	86516534	A	ADD	74	0.06714	1.214	0.2286
1	s10188.1	86560524	G	ADD	74	0.07536	1.557	0.1238
1	OAR1_91885689.1	86584794	A	ADD	74	0.07574	1.375	0.1735
1	s50459.1	86648536	A	ADD	74	-0.2159	-1.988	0.05057
1	s08146.1	86705598	C	ADD	74	0.1721	0.8095	0.4209
1	OAR1_92068670.1	86763070	A	ADD	74	0.1279	1.897	0.06179
1	OAR1_92129819_X.1	86821768	C	ADD	74	-0.1141	-1.404	0.1645
1	s05043.1	86839261	A	ADD	74	0.03149	0.4416	0.6601
1	s29999.1	86876495	G	ADD	74	-0.0048	-0.09493	0.9246
1	s29535.1	86961345	A	ADD	74	-0.05344	-1.027	0.308
1	s31573.1	86976407	G	ADD	74	0.04712	0.9202	0.3605
1	s11362.1	87023604	G	ADD	74	0.03228	0.5912	0.5562
1	s08905.1	87036274	A	ADD	74	-0.05344	-1.031	0.3061
1	OAR1_92406738.1	87090505	G	ADD	74	0.07455	1955-01-01	0.1254
1	OAR1_92441077.1	87121341	A	ADD	74	-0.04442	-0.6587	0.5122
1	OAR1_92448903.1	87129126	C	ADD	74	0.01271	0.2084	0.8355
1	OAR1_92508855.1	87155887	G	ADD	74	-0.06533	-0.9631	0.3387
1	s14865.1	87179228	A	ADD	74	0.04178	0.74	0.4617
1	OAR1_92567044.1	87216343	G	ADD	74	0.0659	1.308	0.1952
1	OAR1_92636315.1	87279858	C	ADD	74	0.02245	0.3718	0.7111
1	OAR1_92740601.1	87384757	G	ADD	74	0.04392	0.9323	0.3543
1	OAR1_92837533.1	87484166	A	ADD	74	0.04779	0.7405	0.4614
1	s66406.1	87663846	A	ADD	74	-0.04899	-0.9928	0.3241
1	OAR1_93124341.1	87709264	A	ADD	74	-0.004561	-0.0874	0.9306
1	OAR1_93166689.1	87753155	C	ADD	74	-0.003368	-0.06013	0.9522
1	OAR1_93219257.1	87791568	A	ADD	74	-0.009155	-0.1631	0.8709
1	s57213.1	87826285	G	ADD	74	0.01777	0.347	0.7296
1	OAR1_93401726.1	87955210	G	ADD	74	-0.001286	-0.02269	0.982
1	s16434.1	88050421	G	ADD	74	-0.01597	-0.2482	0.8047
1	OAR1_93589808.1	88132568	A	ADD	74	-0.03478	-0.8052	0.4234
1	OAR1_93645852.1	88167112	G	ADD	74	-0.05717	-1.187	0.2392
1	OAR1_93655488.1	88177674	A	ADD	74	0.09439	2.091	0.0401
1	OAR1_93664787.1	88186660	G	ADD	74	-0.05717	-1.187	0.2392
1	s66549.1	88287498	A	ADD	74	-0.04331	-0.9028	0.3697
1	s51414.1	88337592	G	ADD	74	0.01005	0.201	0.8413
1	s30877.1	88366446	A	ADD	74	-0.002227	-0.04731	0.9624
1	s42007.1	88406801	C	ADD	74	-0.07731	-1.662	0.1008
1	s13298.1	88453996	G	ADD	74	0.05519	2019-01-01	0.2751
1	s13764.1	88483339	A	ADD	74	-0.02956	-0.292	0.7711
1	s28271.1	88490420	A	ADD	74	-0.1671	-2.788	0.00678
1	s49745.1	88536013	A	ADD	74	-0.05056	-0.7839	0.4357
1	OAR1_94120974.1	88557612	A	ADD	72	-0.04699	-0.9328	0.3541
1	s63888.1	88642706	A	ADD	74	0.1305	2.161	0.03401
1	OAR1_94235823.1	88671146	A	ADD	74	0.08187	1.725	0.08873
1	OAR1_94289328.1	88723370	A	ADD	74	-0.00948	-0.2001	0.842
1	OAR1_94322642.1	88759553	G	ADD	74	0.02018	0.4075	0.6848
1	s48855.1	88803441	A	ADD	74	0.09875	2.145	0.03534
1	s27831.1	88859875	A	ADD	74	0.04147	0.918	0.3617
1	s73352.1	88891095	A	ADD	72	0.06522	1.389	0.1691
1	s17789.1	88931534	A	ADD	74	0.1439	1.704	0.09263
1	OAR1_94538676_X.1	88975436	A	ADD	74	0.01124	0.2283	0.82
1	OAR1_94603351.1	89040555	G	ADD	74	0.0305	0.4415	0.6602
1	OAR1_94799822_X.1	89227851	A	ADD	74	-0.01734	-0.3243	0.7466
1	OAR1_94860183.1	89286287	A	ADD	74	-0.0135	-0.216	0.8296
1	OAR1_95047806.1	89419206	A	ADD	74	-0.09469	-1.31	0.1943
1	OAR1_95138062.1	89509677	G	ADD	74	0.0137	0.2717	0.7867
1	OAR1_95180600.1	89555020	A	ADD	60	0.02469	0.3635	0.7175
1	OAR1_95218251.1	89592162	A	ADD	74	-0.01901	-0.3689	0.7133
1	OAR1_95260793.1	89631863	A	ADD	74	0.02383	0.3305	0.742
1	s52860.1	89681874	A	ADD	74	-0.06791	-0.9331	0.3539
1	s24558.1	89696490	G	ADD	74	-0.0118	-0.1293	0.8975
1	OAR1_95378272.1	89740243	A	ADD	74	-0.1401	-0.9204	0.3604
1	OAR1_95415929.1	89777123	G	ADD	74	0.01959	0.4047	0.6869
1	OAR1_95445249.1	89807587	G	ADD	74	-0.02787	-0.4636	0.6443
1	OAR1_95542935.1	89903889	A	ADD	74	0.1171	1.682	0.09682
1	OAR1_95575297.1	89930085	A	ADD	74	0.03915	0.5287	0.5986
1	OAR1_95658466_X.1	90001077	G	ADD	74	0.003029	0.0473	0.9624
1	OAR1_95723314.1	90073375	A	ADD	74	-0.07267	-1.602	0.1136
1	s00815.1	90099232	G	ADD	74	0.005124	0.1076	0.9146
1	OAR1_95792179.1	90142887	C	ADD	74	0.05658	1.166	0.2475
1	OAR1_95809076.1	90160936	A	ADD	74	-0.01903	-0.348	0.7288
1	s31568.1	90211328	G	ADD	74	0.01873	0.356	0.7229
1	OAR1_95907578.1	90257337	C	ADD	74	0.008602	0.142	0.8875
1	OAR1_96010308.1	90358877	G	ADD	74	-0.007297	-0.131	0.8961
1	OAR1_96072427.1	90407084	A	ADD	74	-0.06216	-1.281	0.2041
1	OAR1_96148377.1	90491969	C	ADD	74	-0.1029	-1.426	0.1583
1	s66236.1	90535317	A	ADD	74	-0.08998	-1.903	0.06108
1	s56191.1	90594316	G	ADD	74	0.02063	0.3815	0.704
1	s35810.1	90630943	A	ADD	74	-0.0545	-0.9829	0.3289
1	OAR1_96325332.1	90657982	G	ADD	74	-0.02654	-0.5457	0.5869
1	s46446.1	90705417	A	ADD	74	0.03019	0.6375	0.5258
1	OAR1_96407711.1	90743591	G	ADD	74	-0.04999	-0.9248	0.3582
1	OAR1_96450987.1	90784257	A	ADD	74	-0.0008126	-0.01349	0.9893
1	OAR1_96507420.1	90847435	A	ADD	74	-0.02603	-0.547	0.5861
1	OAR1_96567523.1	90909802	A	ADD	74	-0.07717	-0.8774	0.3832
1	OAR1_96574677.1	90916173	G	ADD	74	-0.087	-1.042	0.3009
1	s46849.1	91060091	A	ADD	74	0.01556	0.3046	0.7615
1	s73445.1	91102925	G	ADD	74	0.0277	0.5251	0.6011
1	OAR1_96827188.1	91170203	G	ADD	74	-0.0584	-0.8693	0.3876
1	OAR1_96866032.1	91207938	G	ADD	74	-0.1073	-2.267	0.02642
1	OAR1_97029635.1	91367178	A	ADD	74	-0.03958	-0.7027	0.4845
1	OAR1_97199666.1	91544460	G	ADD	74	-0.07139	-0.5184	0.6058
1	s67307.1	91573814	G	ADD	74	0.02095	0.4096	0.6833
1	s04845.1	91656502	A	ADD	74	0.02937	0.4671	0.6418
1	OAR1_97368425.1	91720577	G	ADD	74	-0.08532	-1.483	0.1424
1	OAR1_97420877.1	91765644	G	ADD	74	-0.02442	-0.5065	0.614
1	OAR1_97455754.1	91794880	A	ADD	74	-0.07155	-1.247	0.2165
1	s33813.1	91850606	A	ADD	74	-0.02679	-0.4767	0.635
1	OAR1_97526403.1	91863473	A	ADD	74	-0.01552	-0.2465	0.806
1	OAR1_97533784.1	91870258	A	ADD	74	0.01254	0.1124	0.9108
1	OAR1_97575921.1	91907618	C	ADD	74	-0.07085	-1.126	0.2641
1	OAR1_97622932.1	91951411	A	ADD	74	-0.04029	-0.5973	0.5522
1	s18708.1	91968198	G	ADD	74	-0.03602	-0.7866	0.4341
1	OAR1_97734885.1	92068054	G	ADD	74	0.07011	1.501	0.1376
1	OAR1_97780707.1	92108779	G	ADD	74	-0.02922	-0.5245	0.6015
1	s68420.1	92157812	G	ADD	74	-0.01276	-0.2676	0.7898
1	OAR1_97871065.1	92199225	A	ADD	74	-0.04011	-0.5813	0.5629
1	OAR1_97929861.1	92258956	G	ADD	74	-0.07092	-1.399	0.166
1	s67398.1	92306480	A	ADD	74	-0.01835	-0.3681	0.7139
1	OAR1_98015213.1	92346134	G	ADD	74	0.129	2.674	0.009273
1	OAR1_98050550.1	92379263	A	ADD	74	-0.005849	-0.1011	0.9198
1	OAR1_98069576.1	92399048	A	ADD	74	-0.08161	-1.63	0.1074
1	OAR1_98091788.1	92420657	G	ADD	74	0.06531	1.056	0.2943
1	OAR1_98194808.1	92516153	A	ADD	74	-0.08622	-0.8554	0.3951
1	OAR1_98210681.1	92531392	G	ADD	74	0.06965	1.536	0.129
1	OAR1_98252911_X.1	92570801	A	ADD	74	-0.01462	-0.288	0.7742
1	OAR1_98375496.1	92689655	G	ADD	74	0.01482	0.295	0.7689
1	OAR1_98387145.1	92704734	A	ADD	74	-0.05289	-0.8399	0.4038
1	OAR1_98453311.1	92766266	A	ADD	74	0.001773	0.03685	0.9707
1	s10849.1	92805470	A	ADD	74	-0.111	-2.513	0.01422
1	s71463.1	92861378	A	ADD	74	-0.1117	-2.042	0.04481
1	s54022.1	92929578	G	ADD	74	0.0684	1.337	0.1854
1	s36197.1	92984329	A	ADD	74	0.01679	0.2297	0.819
1	OAR1_98748279.1	93015294	G	ADD	74	-0.01439	-0.2108	0.8337
1	OAR1_98760723.1	93028256	T	ADD	74	0.0749	1.647	0.1039
1	s20944.1	93164296	A	ADD	74	-0.04289	-0.8926	0.3751
1	OAR1_99010986.1	93191123	A	ADD	74	-0.04997	-1.022	0.3102
1	OAR1_99059147.1	93238731	G	ADD	74	0.07178	1.382	0.1712
1	OAR1_99155862.1	93325284	A	ADD	74	-0.03643	-0.7772	0.4396
1	OAR1_99192268.1	93367571	C	ADD	74	-0.1066	-1.104	0.2732
1	OAR1_99220211.1	93395366	A	ADD	74	-0.0624	-1.381	0.1716
1	s09604.1	93453076	A	ADD	74	-0.1493	-1.617	0.1102
1	OAR1_99324339.1	93500218	A	ADD	74	-0.0581	-0.9121	0.3648
1	s13622.1	93561901	A	ADD	74	0.05446	0.8273	0.4108
1	s71903.1	93638496	A	ADD	74	0.04283	0.7429	0.4599
1	OAR1_99502938.1	93676624	G	ADD	74	-0.04867	-0.975	0.3328
1	OAR1_99534565.1	93712074	G	ADD	74	-0.01777	-0.1288	0.8979
1	OAR1_99571185.1	93755255	C	ADD	73	0.005283	0.08219	0.9347
1	s59919.1	93793548	G	ADD	74	-0.01327	-0.2686	0.789
1	OAR1_99670410.1	93851367	A	ADD	74	-0.03615	-0.6383	0.5253
1	OAR1_99762260.1	93940341	C	ADD	74	0.03863	0.7884	0.4331
1	OAR1_99885488.1	94039355	A	ADD	74	-0.04546	-0.9218	0.3597
1	OAR1_99899727.1	94050486	A	ADD	74	0.03861	0.763	0.448
1	s47850.1	94162391	G	ADD	74	0.06368	1.226	0.2242
1	s70940.1	94206987	G	ADD	74	0.03706	0.7507	0.4553
1	s29576.1	94217619	A	ADD	74	-0.08747	-1.898	0.06175
1	s29665.1	94289129	C	ADD	74	0.01201	0.2586	0.7967
1	s09080.1	94310141	A	ADD	74	-0.06248	-0.9569	0.3418
1	OAR1_100197637.1	94332471	G	ADD	74	0.06727	1.334	0.1864
1	s67278.1	94377572	G	ADD	74	0.08062	1.332	0.1871
1	OAR1_100326881.1	94466756	G	ADD	74	-0.04435	-0.8613	0.3919
1	OAR1_100380276.1	94498911	G	ADD	74	-0.01128	-0.2356	0.8144
1	s27394.1	94526647	C	ADD	74	-0.08056	-1.192	0.2373
1	OAR1_100440876.1	94550859	G	ADD	74	-0.02861	-0.6584	0.5124
1	s10227.1	94645894	G	ADD	74	-0.03699	-0.803	0.4246
1	OAR1_100651420.1	94722198	A	ADD	74	-0.05497	-1.087	0.2805
1	OAR1_100659997.1	94731106	A	ADD	74	-0.05382	-0.9686	0.336
1	OAR1_100718698.1	94793784	G	ADD	74	0.02036	0.3146	0.754
1	s72240.1	94802323	A	ADD	74	0.002803	0.05371	0.9573
1	OAR1_100577509.1	94806594	A	ADD	74	-0.05192	-0.8986	0.3719
1	OAR1_100765315.1	94837526	A	ADD	74	-0.04884	-0.9836	0.3286
1	s71557.1	94876627	A	ADD	74	-0.1265	-1.712	0.09116
1	OAR1_100874172.1	94940617	A	ADD	74	0.0007895	0.01634	0.987
1	OAR1_100902447.1	94973180	A	ADD	74	0.07232	0.5252	0.6011
1	OAR1_100921673.1	94993712	A	ADD	74	0.004936	0.06804	0.9459
1	OAR1_101357689.1	95153594	G	ADD	74	0.09806	1.929	0.05765
1	OAR1_101371162.1	95172795	G	ADD	74	-0.09641	-1.83	0.07138
1	OAR1_101551222.1	95265747	G	ADD	74	-0.07143	-1.081	0.2831
1	OAR1_101615899_X.1	95339264	A	ADD	69	-0.03838	-0.5013	0.6178
1	OAR1_101648887.1	95369397	A	ADD	74	0.001381	0.02897	0.977
1	s27653.1	95455819	G	ADD	74	0.004061	0.08337	0.9338
1	s30347.1	95497214	A	ADD	74	0.0089	0.1959	0.8452
1	s75453.1	95578747	G	ADD	74	-0.005469	-0.1079	0.9144
1	OAR1_101890858.1	95617371	G	ADD	74	0.01806	0.3527	0.7253
1	OAR1_101903895.1	95629807	A	ADD	74	0.02119	0.4219	0.6744
1	OAR1_102019027.1	95740733	G	ADD	74	-0.01	-0.207	0.8366
1	OAR1_102034346.1	95758285	A	ADD	74	0.141	2.068	0.04223
1	OAR1_102071635.1	95792924	G	ADD	74	-0.05701	-1.173	0.2446
1	OAR1_102129382.1	95846720	G	ADD	74	0.03988	0.8962	0.3731
1	DU232924_365.1	95879017	G	ADD	74	-0.1153	-1.667	0.09983
1	OAR1_102225758.1	95939100	A	ADD	74	-0.07593	-1.06	0.2925
1	OAR1_102255542.1	95967558	A	ADD	74	-0.01516	-0.3053	0.7611
1	s32322.1	96005302	C	ADD	74	-0.04164	-0.879	0.3823
1	s73440.1	96067482	A	ADD	74	-0.08855	-0.6437	0.5218
1	s54125.1	96084447	A	ADD	74	0.01477	0.3294	0.7428
1	OAR1_102453321.1	96168516	A	ADD	74	0.05293	0.9191	0.3611
1	s20863.1	96216737	G	ADD	74	0.01753	0.2707	0.7874
1	s23589.1	96223081	A	ADD	73	-0.05173	-0.9807	0.3301
1	OAR1_102657756.1	96329082	G	ADD	74	0.09865	1.875	0.06491
1	OAR1_102571136.1	96341598	G	ADD	74	-0.1071	-1.577	0.1192
1	OAR1_102720326.1	96346369	G	ADD	74	0.02712	0.5172	0.6066
1	OAR1_102765359.1	96402236	C	ADD	74	0.02619	0.4352	0.6647
1	OAR1_102798353.1	96412845	C	ADD	74	0.1065	2.213	0.03004
1	s31834.1	96426120	A	ADD	74	0.1009	1.844	0.06931
1	OAR1_102870109.1	96463784	A	ADD	74	-0.04815	-0.8958	0.3734
1	s42405.1	96523442	A	ADD	74	0.002064	0.03819	0.9696
1	OAR1_103051402.1	96650555	G	ADD	74	-0.09507	-1.3	0.1977
1	OAR1_103183067.1	96782015	A	ADD	74	0.05843	1.164	0.2481
1	OAR1_103199431.1	96798052	G	ADD	74	0.07755	1.494	0.1395
1	DU344050_171.1	96806235	A	ADD	74	-0.09273	-1.863	0.06659
1	s25125.1	96847814	A	ADD	74	0.04389	0.624	0.5346
1	OAR1_103343127.1	96860276	G	ADD	74	-0.03002	-0.65	0.5178
1	OAR1_103393742.1	96909929	G	ADD	74	0.08386	1.496	0.1389
1	OAR1_103420822.1	96934926	G	ADD	74	-0.05128	-0.8525	0.3967
1	OAR1_103445194.1	96960192	A	ADD	74	0.003778	0.06015	0.9522
1	OAR1_103547224.1	97033682	G	ADD	74	0.05381	0.8988	0.3718
1	OAR1_103772253.1	97192711	A	ADD	74	-0.002406	-0.03242	0.9742
1	OAR1_103790218.1	97209577	C	ADD	74	0.1897	1.632	0.107
1	OAR1_103842407.1	97278922	A	ADD	74	-0.009238	-0.1929	0.8476
1	OAR1_103872786.1	97314205	A	ADD	74	0.01206	0.1191	0.9055
1	s57208.1	97472681	G	ADD	74	-0.05038	-0.8751	0.3844
1	OAR1_104036819.1	97501025	G	ADD	74	-0.01048	-0.1789	0.8585
1	OAR1_104096524.1	97563934	A	ADD	74	-0.06252	-1.389	0.1691
1	DU271929_382.1	97580021	C	ADD	74	-0.002136	-0.04498	0.9642
1	s12181.1	97587262	G	ADD	74	0.03877	0.7896	0.4324
1	s72122.1	97627565	A	ADD	74	-0.03216	-0.5863	0.5595
1	s30100.1	97688412	G	ADD	74	-0.07548	-1.278	0.2055
1	OAR1_104272909.1	97777084	G	ADD	74	0.04585	0.9098	0.3659
1	s53706.1	97808486	C	ADD	74	-0.109	-2.385	0.01971
1	s58747.1	97853329	A	ADD	74	0.03272	0.608	0.5451
1	OAR1_104439888.1	97882373	G	ADD	74	-0.1195	-1.952	0.05481
1	OAR1_104544639.1	97987628	A	ADD	74	-0.05129	-0.9779	0.3314
1	OAR1_104579485.1	98024109	A	ADD	74	-0.009191	-0.1393	0.8896
1	OAR1_104589897.1	98034129	G	ADD	74	-0.02993	-0.6048	0.5472
1	s19579.1	98089781	A	ADD	74	-0.03783	-0.7307	0.4674
1	OAR1_104682161.1	98117138	A	ADD	74	0.015	0.2833	0.7777
1	OAR1_104707561.1	98142631	A	ADD	74	0.01568	0.3049	0.7614
1	s47338.1	98211805	C	ADD	74	0.004514	0.09591	0.9239
1	s28409.1	98252334	A	ADD	74	-0.01974	-0.4089	0.6838
1	OAR1_104822875.1	98259388	G	ADD	74	0.08285	1.815	0.07373
1	OAR1_105078097.1	98412220	C	ADD	74	-0.04478	-0.8408	0.4033
1	s58109.1	98476073	A	ADD	74	-0.06422	-1.084	0.2821
1	s58036.1	98554933	A	ADD	74	0.2594	1.228	0.2236
1	OAR1_105916901.1	98698690	G	ADD	74	0.04077	0.7327	0.4661
1	DU427993_302.1	98778433	G	ADD	74	-0.03989	-0.5607	0.5767
1	s31394.1	98836848	A	ADD	74	0.002519	0.05077	0.9597
1	OAR1_106079123.1	98863481	G	ADD	74	0.008885	0.1079	0.9143
1	s53969.1	98931858	A	ADD	74	-0.08623	-0.6818	0.4975
1	OAR1_106285844.1	99008247	G	ADD	74	-0.1159	-2.425	0.01781
1	s48043.1	99024896	G	ADD	74	-0.09568	-1.893	0.06238
1	OAR1_106359397.1	99077958	C	ADD	74	0.128	1.314	0.1929
1	OAR1_106383900_X.1	99103421	A	ADD	74	0.0802	1934-01-01	0.1845
1	OAR1_106406464.1	99129941	A	ADD	74	0.01317	0.2679	0.7895
1	OAR1_106441886.1	99163058	A	ADD	74	0.01802	0.3431	0.7325
1	s55590.1	99223381	C	ADD	74	0.04653	0.8057	0.423
1	DU295978_729.1	99283857	G	ADD	74	-0.01395	-0.1979	0.8437
1	OAR1_106674862.1	99393734	A	ADD	74	-0.004075	-0.08133	0.9354
1	OAR1_106707700.1	99427983	A	ADD	74	-0.1645	-2.077	0.04138
1	s09516.1	99470201	G	ADD	74	-0.02068	-0.3286	0.7434
1	s13860.1	99545758	G	ADD	74	0.032	0.5177	0.6062
1	OAR1_106884058.1	99602130	C	ADD	74	0.08798	1.376	0.1731
1	OAR1_106946819.1	99667634	A	ADD	74	0.03812	0.7569	0.4516
1	OAR1_106967184.1	99687358	G	ADD	74	-0.02962	-0.4393	0.6618
1	OAR1_107103247.1	99799572	G	ADD	74	-0.06405	-1.068	0.2892
1	OAR1_107139545.1	99832319	A	ADD	74	-0.06723	-1.058	0.2937
1	DU461176_154.1	99896856	G	ADD	74	0.1363	2.087	0.04041
1	OAR1_107239370.1	99931717	A	ADD	74	-0.1109	-1.467	0.1466
1	OAR1_107287431.1	99972078	G	ADD	74	0.06444	1.292	0.2004
1	s16015.1	100001324	A	ADD	74	-0.09632	-2.161	0.03401
1	OAR1_107354355.1	100036439	A	ADD	74	-0.009009	-0.1657	0.8688
1	OAR1_107415569.1	100102493	T	ADD	74	0.09072	1.787	0.07808
1	s41776.1	100117532	A	ADD	74	-0.02092	-0.3994	0.6908
1	s39873.1	100153143	A	ADD	74	-0.06196	-1.001	0.32
1	OAR1_107504871.1	100185774	G	ADD	74	-0.01566	-0.2959	0.7681
1	OAR1_107512651.1	100193918	G	ADD	68	0.07298	0.8647	0.3903
1	OAR1_107574976.1	100255386	G	ADD	74	0.01866	0.3755	0.7084
1	OAR1_107588571.1	100269214	A	ADD	74	-0.006348	-0.1145	0.9092
1	OAR1_107634967.1	100318127	A	ADD	74	0.0108	0.2236	0.8237
1	OAR1_107666073.1	100350621	G	ADD	74	0.04051	0.5597	0.5774
1	s14189.1	100408928	A	ADD	74	0.03538	0.5065	0.614
1	s17259.1	100417664	A	ADD	74	0.0714	0.6421	0.5229
1	OAR1_107797839.1	100477080	C	ADD	74	0.06005	0.7322	0.4665
1	OAR1_107829996.1	100506920	G	ADD	74	0.0436	0.9674	0.3366
1	s71483.1	100551565	G	ADD	74	0.05251	0.5405	0.5905
1	s75820.1	100644305	G	ADD	74	0.01012	0.1872	0.852
1	OAR1_107977315.1	100661315	A	ADD	74	0.02443	0.5535	0.5816
1	s62343.1	100713451	C	ADD	74	0.07487	0.8949	0.3738
1	s38341.1	100878750	G	ADD	74	-0.03312	-0.3749	0.7088
1	DU390992_212.1	101012030	A	ADD	74	0.00336	0.06228	0.9505
1	s71474.1	101057409	A	ADD	74	0.01263	0.2618	0.7943
1	s41461.1	101066880	A	ADD	74	-0.01314	-0.2859	0.7757
1	s00446.1	101073923	G	ADD	74	0.01337	0.2479	0.8049
1	s46875.1	101083961	C	ADD	74	-0.004485	-0.09169	0.9272
1	OAR1_108602541.1	101201026	A	ADD	74	-0.02121	-0.1385	0.8902
1	s55110.1	101230835	A	ADD	74	0.01348	0.3025	0.7632
1	s09926.1	101341869	G	ADD	74	0.008881	0.1777	0.8595
[truncated: 47,205 more rows]

## Sheet: CP adjusted P
CHR	SNP	UNADJ	GC	BONF	HOLM	SIDAK_SS	SIDAK_SD	FDR_BH	FDR_BY
4	s09561.1	4.362e-06	1.523e-05	0.2144	0.2144	0.193	0.193	0.2144	1
18	s61765.1	2.212e-05	6.605e-05	1	1	0.6628	0.6628	0.2485	1
3	OAR3_92547116.1	2.322e-05	6.902e-05	1	1	0.6806	0.6806	0.2485	1
27	OARX_53649799.1	2.628e-05	7.718e-05	1	1	0.7252	0.7252	0.2485	1
9	OAR9_24859502.1	2.701e-05	7.909e-05	1	1	0.7348	0.7348	0.2485	1
4	OAR4_53537262.1	3.173e-05	9.146e-05	1	1	0.7898	0.7897	0.2485	1
6	OAR6_109145226.1	3.539e-05	0.0001009	1	1	0.8244	0.8243	0.2485	1
27	OARX_15615564.1	6.088e-05	0.0001645	1	1	0.9498	0.9498	0.3085	1
1	OAR1_249793140.1	6.397e-05	0.000172	1	1	0.9569	0.9569	0.3085	1
2	OAR2_254253557.1	6.399e-05	0.0001721	1	1	0.957	0.9569	0.3085	1
18	OAR18_10988511.1	6.947e-05	0.0001853	1	1	0.9671	0.9671	0.3085	1
11	s11492.1	7.531e-05	0.0001992	1	1	0.9753	0.9753	0.3085	1
27	DU435115_188.1	8.186e-05	0.0002147	1	1	0.9821	0.9821	0.3095	1
3	OAR3_57803870.1	0.0001078	0.0002746	1	1	0.995	0.995	0.3783	1
3	OAR3_87455219.1	0.0001364	0.0003399	1	1	0.9988	0.9988	0.447	1
18	OAR18_8117260.1	0.0001653	0.0004039	1	1	0.9997	0.9997	0.5057	1
27	s63659.1	0.0001837	0.000444	1	1	0.9999	0.9999	0.5057	1
25	s70071.1	0.0002269	0.0005368	1	1	1	1	0.5057	1
21	OAR21_9586492.1	0.0002382	0.0005606	1	1	1	1	0.5057	1
18	DU488903_267.1	0.000248	0.0005813	1	1	1	1	0.5057	1
6	OAR6_11402901.1	0.0002509	0.0005874	1	1	1	1	0.5057	1
5	s68794.1	0.0002614	0.0006096	1	1	1	1	0.5057	1
26	OAR26_27317045.1	0.0002689	0.0006252	1	1	1	1	0.5057	1
13	s18208.1	0.0002767	0.0006415	1	1	1	1	0.5057	1
9	s05300.1	0.0002777	0.0006435	1	1	1	1	0.5057	1
2	OAR2_96226156.1	0.0002886	0.0006661	1	1	1	1	0.5057	1
2	OAR2_213564294.1	0.0003004	0.0006906	1	1	1	1	0.5057	1
21	OAR21_12252045.1	0.0003211	0.0007332	1	1	1	1	0.5057	1
1	s62171.1	0.0003302	0.0007517	1	1	1	1	0.5057	1
13	OAR13_17840317.1	0.0003365	0.0007645	1	1	1	1	0.5057	1
4	OAR4_30638654.1	0.0003385	0.0007687	1	1	1	1	0.5057	1
25	s54637.1	0.0003391	0.0007698	1	1	1	1	0.5057	1
6	OAR6_110771028.1	0.0003395	0.0007707	1	1	1	1	0.5057	1
13	OAR13_41982854.1	0.0003591	0.0008105	1	1	1	1	0.507	1
1	OAR1_137524319.1	0.000361	0.0008144	1	1	1	1	0.507	1
3	s71459.1	0.0004223	0.0009373	1	1	1	1	0.5689	1
6	s04884.1	0.0004328	0.0009581	1	1	1	1	0.5689	1
24	s60009.1	0.0004513	0.0009948	1	1	1	1	0.5689	1
2	s75545.1	0.0004627	0.001017	1	1	1	1	0.5689	1
10	OAR10_33047233.1	0.0004805	0.001052	1	1	1	1	0.5689	1
2	s33265.1	0.0004926	0.001076	1	1	1	1	0.5689	1
6	OAR6_114156065.1	0.0004992	0.001089	1	1	1	1	0.5689	1
3	s07326.1	0.0005127	0.001115	1	1	1	1	0.5689	1
7	OAR7_42943379.1	0.0005281	0.001145	1	1	1	1	0.5689	1
3	s72997.1	0.0005593	0.001206	1	1	1	1	0.5689	1
3	OAR3_152630913.1	0.0005838	0.001253	1	1	1	1	0.5689	1
4	OAR4_52294221_X.1	0.0005923	0.001269	1	1	1	1	0.5689	1
3	s71636.1	0.0005933	0.001271	1	1	1	1	0.5689	1
18	OAR18_66114670.1	0.0005965	0.001277	1	1	1	1	0.5689	1
26	OAR26_45676390.1	0.000597	0.001278	1	1	1	1	0.5689	1
3	OAR3_57105491.1	0.0005986	0.001281	1	1	1	1	0.5689	1
3	s22632.1	0.0006098	0.001303	1	1	1	1	0.5689	1
27	OARX_90873153.1	0.0006216	0.001325	1	1	1	1	0.5689	1
5	OAR5_101494139.1	0.0006341	0.001349	1	1	1	1	0.5689	1
27	OARX_125309932.1	0.0006394	0.001359	1	1	1	1	0.5689	1
24	OAR24_17655645.1	0.0006482	0.001376	1	1	1	1	0.5689	1
26	OAR26_8526649.1	0.0006826	0.001441	1	1	1	1	0.5886	1
1	OAR1_60716093.1	0.0007199	0.001512	1	1	1	1	0.5926	1
3	OAR3_63663119.1	0.000739	0.001548	1	1	1	1	0.5926	1
18	s69185.1	0.00074	0.001549	1	1	1	1	0.5926	1
6	s41880.1	0.0007442	0.001557	1	1	1	1	0.5926	1
1	OAR1_265516050.1	0.0007475	0.001564	1	1	1	1	0.5926	1
4	OAR4_53651121.1	0.0007944	0.001651	1	1	1	1	0.5947	1
9	OAR9_49747644.1	0.0007948	0.001652	1	1	1	1	0.5947	1
9	OAR9_23529045.1	0.0007963	0.001655	1	1	1	1	0.5947	1
25	s00798.1	0.0008105	0.001681	1	1	1	1	0.5947	1
14	s13355.1	0.0008271	0.001712	1	1	1	1	0.5947	1
17	s47858.1	0.00083	0.001717	1	1	1	1	0.5947	1
3	OAR3_175465223.1	0.0008349	0.001726	1	1	1	1	0.5947	1
2	OAR2_16705344.1	0.0008755	0.001801	1	1	1	1	0.61	1
13	OAR13_38704338.1	0.0008842	0.001817	1	1	1	1	0.61	1
18	OAR18_7590362.1	0.0008935	0.001835	1	1	1	1	0.61	1
1	OAR1_264048573.1	0.0009083	0.001862	1	1	1	1	0.6115	1
11	OAR11_3988920.1	0.0009441	0.001927	1	1	1	1	0.6271	1
27	OARX_119953271.1	0.0009683	0.001971	1	1	1	1	0.6346	1
3	s14130.1	0.001021	0.002067	1	1	1	1	0.6576	1
6	OAR6_100556923.1	0.001042	0.002105	1	1	1	1	0.6576	1
6	OAR6_57872240.1	0.001046	0.002112	1	1	1	1	0.6576	1
7	OAR7_43468781.1	0.001061	0.002139	1	1	1	1	0.6576	1
26	OAR26_1797197.1	0.001088	0.002187	1	1	1	1	0.6576	1
3	OAR3_196375072.1	0.001097	0.002204	1	1	1	1	0.6576	1
3	OAR3_106713697.1	0.001107	0.002222	1	1	1	1	0.6576	1
3	OAR3_207571314.1	0.001112	0.002231	1	1	1	1	0.6576	1
18	OAR18_66151407.1	0.001124	0.002253	1	1	1	1	0.6576	1
4	OAR4_51872478.1	0.001164	0.002325	1	1	1	1	0.6731	1
10	s16014.1	0.001185	0.002362	1	1	1	1	0.6738	1
6	OAR6_35262153.1	0.001193	0.002377	1	1	1	1	0.6738	1
1	OAR1_224089918.1	0.001206	0.0024	1	1	1	1	0.6738	1
25	OAR25_47196123.1	0.00124	0.002459	1	1	1	1	0.6794	1
9	OAR9_63016703.1	0.001261	0.002497	1	1	1	1	0.6794	1
1	s48544.1	0.001282	0.002534	1	1	1	1	0.6794	1
13	OAR13_14824399.1	0.001287	0.002542	1	1	1	1	0.6794	1
27	OARX_45554550.1	0.001294	0.002556	1	1	1	1	0.6794	1
13	OAR13_15589680.1	0.001299	0.002565	1	1	1	1	0.6794	1
15	s10434.1	0.001339	0.002635	1	1	1	1	0.6816	1
6	OAR6_107024427.1	0.001346	0.002647	1	1	1	1	0.6816	1
16	s67480.1	0.001384	0.002715	1	1	1	1	0.6816	1
10	OAR10_86963909_X.1	0.001386	0.002717	1	1	1	1	0.6816	1
6	OAR6_107061414.1	0.001389	0.002722	1	1	1	1	0.6816	1
27	OARX_15658171.1	0.00139	0.002725	1	1	1	1	0.6816	1
2	s42677.1	0.001402	0.002746	1	1	1	1	0.6816	1
21	OAR21_11136647.1	0.001447	0.002825	1	1	1	1	0.6816	1
11	s20619.1	0.001449	0.002828	1	1	1	1	0.6816	1
18	OAR18_68291604.1	0.001454	0.002837	1	1	1	1	0.6816	1
3	OAR3_74952313.1	0.001485	0.002891	1	1	1	1	0.6816	1
10	OAR10_66777611.1	0.0015	0.002917	1	1	1	1	0.6816	1
3	s56571.1	0.001537	0.00298	1	1	1	1	0.6816	1
23	OAR23_34054014.1	0.001563	0.003026	1	1	1	1	0.6816	1
7	OAR7_66814857.1	0.001571	0.00304	1	1	1	1	0.6816	1
4	OAR4_60595625.1	0.001611	0.00311	1	1	1	1	0.6816	1
3	OAR3_191361937.1	0.00163	0.003141	1	1	1	1	0.6816	1
11	OAR11_51952329.1	0.00163	0.003141	1	1	1	1	0.6816	1
3	s57828.1	0.001633	0.003148	1	1	1	1	0.6816	1
18	OAR18_49551889.1	0.00164	0.003159	1	1	1	1	0.6816	1
5	OAR5_92975517.1	0.001642	0.003162	1	1	1	1	0.6816	1
11	OAR11_14457337.1	0.001661	0.003196	1	1	1	1	0.6816	1
22	OAR22_15254665.1	0.001675	0.00322	1	1	1	1	0.6816	1
6	OAR6_97595894.1	0.001677	0.003222	1	1	1	1	0.6816	1
3	OAR3_57841835.1	0.001679	0.003227	1	1	1	1	0.6816	1
3	OAR3_71667709.1	0.001694	0.003252	1	1	1	1	0.6816	1
16	s43715.1	0.0017	0.003262	1	1	1	1	0.6816	1
25	OAR25_2754057.1	0.00172	0.003296	1	1	1	1	0.6816	1
18	OAR18_64788162_X.1	0.00173	0.003314	1	1	1	1	0.6816	1
6	s03639.1	0.001731	0.003315	1	1	1	1	0.6816	1
13	s05752.1	0.001738	0.003327	1	1	1	1	0.6816	1
2	OAR2_156639058.1	0.001756	0.003358	1	1	1	1	0.6816	1
2	s51900.1	0.001761	0.003367	1	1	1	1	0.6816	1
8	OAR8_29746679.1	0.00179	0.003416	1	1	1	1	0.6873	1
3	s69477.1	0.001805	0.003442	1	1	1	1	0.6877	1
8	OAR8_13409813.1	0.001828	0.003481	1	1	1	1	0.6905	1
4	OAR4_53702556.1	0.001855	0.003527	1	1	1	1	0.6905	1
27	s61445.1	0.001894	0.003593	1	1	1	1	0.6905	1
4	OAR4_102230122.1	0.001905	0.003611	1	1	1	1	0.6905	1
3	OAR3_71198518.1	0.001907	0.003616	1	1	1	1	0.6905	1
18	OAR18_8064873.1	0.00193	0.003654	1	1	1	1	0.6905	1
3	s04478.1	0.001942	0.003674	1	1	1	1	0.6905	1
27	OARX_97380680.1	0.001975	0.00373	1	1	1	1	0.6905	1
5	OAR5_34375168.1	0.001979	0.003738	1	1	1	1	0.6905	1
4	OAR4_123459280.1	0.001991	0.003758	1	1	1	1	0.6905	1
20	OAR20_10297256.1	0.001992	0.003759	1	1	1	1	0.6905	1
13	OAR13_16032024.1	0.001992	0.003759	1	1	1	1	0.6905	1
6	s68408.1	0.002017	0.003802	1	1	1	1	0.6905	1
11	OAR11_2796874.1	0.002017	0.003802	1	1	1	1	0.6905	1
1	OAR1_275499089.1	0.002049	0.003855	1	1	1	1	0.6905	1
2	OAR2_222074010.1	0.002066	0.003884	1	1	1	1	0.6905	1
27	OARX_59194976.1	0.002069	0.003888	1	1	1	1	0.6905	1
23	OAR23_5588450.1	0.002081	0.003909	1	1	1	1	0.6905	1
4	s02832.1	0.002082	0.003911	1	1	1	1	0.6905	1
2	OAR2_3284586.1	0.002129	0.003989	1	1	1	1	0.6905	1
27	OARX_121809968.1	0.002132	0.003995	1	1	1	1	0.6905	1
3	OAR3_50145205.1	0.002145	0.004017	1	1	1	1	0.6905	1
2	s37832.1	0.002154	0.004032	1	1	1	1	0.6905	1
23	s47100.1	0.002175	0.004066	1	1	1	1	0.6905	1
7	OAR7_82947137.1	0.0022	0.004108	1	1	1	1	0.6905	1
15	OAR15_20194336.1	0.002205	0.004117	1	1	1	1	0.6905	1
4	s46284.1	0.002229	0.004157	1	1	1	1	0.6905	1
4	OAR4_3523393.1	0.002229	0.004157	1	1	1	1	0.6905	1
12	s46454.1	0.002234	0.004165	1	1	1	1	0.6905	1
8	OAR8_17180033.1	0.002242	0.004179	1	1	1	1	0.6905	1
1	s61535.1	0.002255	0.0042	1	1	1	1	0.6905	1
7	OAR7_88634577.1	0.002263	0.004213	1	1	1	1	0.6905	1
13	OAR13_17875100.1	0.00229	0.004259	1	1	1	1	0.6905	1
23	s46367.1	0.002293	0.004263	1	1	1	1	0.6905	1
2	OAR2_35383522.1	0.002309	0.004289	1	1	1	1	0.6905	1
21	OAR21_24820440.1	0.002351	0.00436	1	1	1	1	0.6905	1
2	s32892.1	0.002359	0.004372	1	1	1	1	0.6905	1
7	s03550.1	0.002362	0.004379	1	1	1	1	0.6905	1
4	OAR4_44509082.1	0.002363	0.00438	1	1	1	1	0.6905	1
2	OAR2_137770036.1	0.002397	0.004435	1	1	1	1	0.6905	1
6	s64106.1	0.002448	0.00452	1	1	1	1	0.6905	1
1	OAR1_210014196.1	0.002466	0.00455	1	1	1	1	0.6905	1
1	OAR1_75348360.1	0.002471	0.004558	1	1	1	1	0.6905	1
7	OAR7_76017657.1	0.002475	0.004565	1	1	1	1	0.6905	1
3	OAR3_197722470.1	0.002494	0.004597	1	1	1	1	0.6905	1
7	OAR7_79019736.1	0.002504	0.004613	1	1	1	1	0.6905	1
18	OAR18_57822087.1	0.002509	0.004621	1	1	1	1	0.6905	1
3	s09051.1	0.002517	0.004634	1	1	1	1	0.6905	1
9	OAR9_61669712.1	0.002536	0.004665	1	1	1	1	0.6905	1
7	OAR7_30257684.1	0.002541	0.004673	1	1	1	1	0.6905	1
4	OAR4_44869906.1	0.002548	0.004685	1	1	1	1	0.6905	1
4	s10907.1	0.002556	0.004698	1	1	1	1	0.6905	1
25	OAR25_34332375.1	0.002561	0.004705	1	1	1	1	0.6905	1
13	s74623.1	0.002571	0.004723	1	1	1	1	0.6905	1
15	OAR15_67212591.1	0.002621	0.004804	1	1	1	1	0.7	1
27	OARX_15558300.1	0.002636	0.004829	1	1	1	1	0.7004	1
1	OAR1_123352253.1	0.002701	0.004936	1	1	1	1	0.7105	1
6	s07402.1	0.002714	0.004957	1	1	1	1	0.7105	1
4	s58026.1	0.002731	0.004985	1	1	1	1	0.7105	1
4	OAR4_53612338.1	0.002732	0.004986	1	1	1	1	0.7105	1
27	s10517.1	0.002752	0.005018	1	1	1	1	0.7119	1
26	s16089.1	0.002768	0.005045	1	1	1	1	0.7122	1
3	OAR3_88274829.1	0.002825	0.005138	1	1	1	1	0.7122	1
4	OAR4_7673865.1	0.002838	0.005158	1	1	1	1	0.7122	1
20	OAR20_24441405.1	0.002857	0.00519	1	1	1	1	0.7122	1
20	OAR20_24435276.1	0.002857	0.00519	1	1	1	1	0.7122	1
4	OAR4_11174214.1	0.002857	0.00519	1	1	1	1	0.7122	1
24	OAR24_33703095.1	0.002865	0.005202	1	1	1	1	0.7122	1
4	OAR4_24647516.1	0.002869	0.005209	1	1	1	1	0.7122	1
3	OAR3_57580314.1	0.002901	0.005261	1	1	1	1	0.7165	1
17	OAR17_72551159.1	0.002926	0.005301	1	1	1	1	0.7189	1
27	s26054.1	0.002957	0.005352	1	1	1	1	0.7189	1
6	OAR6_80493612.1	0.002987	0.0054	1	1	1	1	0.7189	1
3	OAR3_198889007.1	0.003021	0.005455	1	1	1	1	0.7189	1
1	OAR1_250883042.1	0.003025	0.005461	1	1	1	1	0.7189	1
16	OAR16_57547050.1	0.003051	0.005743	1	1	1	1	0.7189	1
22	OAR22_47463126.1	0.003077	0.005503	1	1	1	1	0.7189	1
18	DU438489_342.1	0.003105	0.005546	1	1	1	1	0.7189	1
27	s70544.1	0.003119	0.005591	1	1	1	1	0.7189	1
26	OAR26_25709770.1	0.003144	0.005612	1	1	1	1	0.7189	1
6	OAR6_122644282.1	0.003147	0.005653	1	1	1	1	0.7189	1
11	OAR11_45957482.1	0.003186	0.005658	1	1	1	1	0.7189	1
4	OAR1_16532872.1	0.00322	0.00572	1	1	1	1	0.7189	1
18	s51562.1	0.003241	0.005808	1	1	1	1	0.7189	1
22	OAR22_25503707.1	0.003252	0.005826	1	1	1	1	0.7189	1
7	s40766.1	0.003276	0.005865	1	1	1	1	0.7189	1
3	OAR3_89008439.1	0.003299	0.005902	1	1	1	1	0.7189	1
26	OAR26_5928687.1	0.003303	0.005908	1	1	1	1	0.7189	1
23	OAR23_17139338.1	0.003307	0.005915	1	1	1	1	0.7189	1
3	OAR3_180133841.1	0.003325	0.005942	1	1	1	1	0.7189	1
16	s25076.1	0.003334	0.005958	1	1	1	1	0.7189	1
1	OAR1_29872607.1	0.003343	0.005972	1	1	1	1	0.7189	1
16	OAR16_7767300.1	0.00335	0.005983	1	1	1	1	0.7189	1
8	s11006.1	0.003363	0.006003	1	1	1	1	0.7189	1
2	OAR2_44090339.1	0.003383	0.006033	1	1	1	1	0.7189	1
7	OAR7_107619322.1	0.003387	0.006042	1	1	1	1	0.7189	1
19	OAR19_15179591.1	0.003414	0.006085	1	1	1	1	0.7189	1
15	s65800.1	0.003422	0.006098	1	1	1	1	0.7189	1
1	s03722.1	0.003466	0.006167	1	1	1	1	0.7189	1
27	s11037.1	0.003475	0.006181	1	1	1	1	0.7189	1
1	OAR1_78275547.1	0.003483	0.006195	1	1	1	1	0.7189	1
20	s70448.1	0.003551	0.006303	1	1	1	1	0.7189	1
3	OAR3_31759219.1	0.003582	0.006352	1	1	1	1	0.7189	1
20	OAR20_24307087.1	0.003593	0.006369	1	1	1	1	0.7189	1
3	OAR3_71613411.1	0.003665	0.006483	1	1	1	1	0.7189	1
9	OAR9_36522085.1	0.003677	0.006502	1	1	1	1	0.7189	1
19	s67949.1	0.00368	0.006507	1	1	1	1	0.7189	1
9	OAR9_8084713.1	0.003697	0.006533	1	1	1	1	0.7189	1
4	s52269.1	0.003704	0.006545	1	1	1	1	0.7189	1
16	s37862.1	0.003726	0.006579	1	1	1	1	0.7189	1
1	OAR1_179537892.1	0.003741	0.006603	1	1	1	1	0.7189	1
27	OARX_121227759.1	0.003744	0.006608	1	1	1	1	0.7189	1
5	OAR5_32554457_X.1	0.003762	0.006636	1	1	1	1	0.7189	1
3	OAR3_117652254.1	0.003802	0.006699	1	1	1	1	0.7189	1
9	s36378.1	0.00381	0.006712	1	1	1	1	0.7189	1
15	OAR15_89667077.1	0.003812	0.006714	1	1	1	1	0.7189	1
17	OAR17_34633926_X.1	0.003814	0.006718	1	1	1	1	0.7189	1
6	s24384.1	0.003821	0.00673	1	1	1	1	0.7189	1
10	OAR10_2696462.1	0.003826	0.006737	1	1	1	1	0.7189	1
4	s75009.1	0.003845	0.006766	1	1	1	1	0.7189	1
2	OAR2_155327433.1	0.003846	0.006769	1	1	1	1	0.7189	1
4	OAR4_95658313.1	0.003846	0.006769	1	1	1	1	0.7189	1
14	s21643.1	0.003905	0.00686	1	1	1	1	0.7189	1
21	OAR21_8099006.1	0.003919	0.006883	1	1	1	1	0.7189	1
6	s56702.1	0.00393	0.0069	1	1	1	1	0.7189	1
16	s72154.1	0.003941	0.006918	1	1	1	1	0.7189	1
27	OARX_86699321.1	0.003943	0.006921	1	1	1	1	0.7189	1
26	s37371.1	0.003961	0.00695	1	1	1	1	0.7189	1
14	s46705.1	0.00397	0.006964	1	1	1	1	0.7189	1
8	OAR8_31305917.1	0.003974	0.006969	1	1	1	1	0.7189	1
13	s35531.1	0.003978	0.006976	1	1	1	1	0.7189	1
1	s40694.1	0.004031	0.007059	1	1	1	1	0.7189	1
5	OAR5_100495456.1	0.004043	0.007077	1	1	1	1	0.7189	1
2	OAR2_178265263.1	0.004046	0.007082	1	1	1	1	0.7189	1
3	s35663.1	0.004046	0.007082	1	1	1	1	0.7189	1
13	OAR13_45289951.1	0.004062	0.007107	1	1	1	1	0.7189	1
11	s64527.1	0.004085	0.007144	1	1	1	1	0.7189	1
6	OAR6_27759899.1	0.004086	0.007145	1	1	1	1	0.7189	1
18	s66419.1	0.004096	0.00716	1	1	1	1	0.7189	1
19	OAR19_30751851.1	0.0041	0.007167	1	1	1	1	0.7189	1
22	s53404.1	0.004104	0.007173	1	1	1	1	0.7189	1
27	s11979.1	0.004107	0.007177	1	1	1	1	0.7189	1
3	OAR3_178121896.1	0.004154	0.007286	1	1	1	1	0.7189	1
2	OAR2_174148415.1	0.004154	0.007251	1	1	1	1	0.7189	1
27	s40094.1	0.004162	0.007251	1	1	1	1	0.7189	1
4	OAR4_44312755_X.1	0.004182	0.007264	1	1	1	1	0.7189	1
16	OAR16_58482838.1	0.004187	0.007303	1	1	1	1	0.7189	1
2	s08273.1	0.00422	0.007353	1	1	1	1	0.7189	1
1	OAR1_45507542.1	0.004236	0.007379	1	1	1	1	0.7189	1
11	OAR11_52118304.1	0.00424	0.007385	1	1	1	1	0.7189	1
3	OAR3_104095318.1	0.004256	0.007468	1	1	1	1	0.7189	1
1	s74202.1	0.004258	0.007409	1	1	1	1	0.7189	1
2	OAR2_201868471.1	0.004264	0.007412	1	1	1	1	0.7189	1
9	OAR9_89266462.1	0.004281	0.007423	1	1	1	1	0.7189	1
9	OAR9_34915518.1	0.004299	0.007448	1	1	1	1	0.7189	1
21	OAR21_14393244_X.1	0.004323	0.007514	1	1	1	1	0.7189	1
15	OAR15_80398722.1	0.004334	0.007531	1	1	1	1	0.7189	1
15	OAR15_60853776.1	0.004336	0.007534	1	1	1	1	0.7189	1
27	OARX_84338138.1	0.004406	0.007643	1	1	1	1	0.7189	1
25	DU426825_402.1	0.004423	0.007668	1	1	1	1	0.7189	1
3	OAR3_111294732.1	0.004434	0.007685	1	1	1	1	0.7189	1
4	s34713.1	0.004438	0.007692	1	1	1	1	0.7189	1
7	OAR7_77439011.1	0.004456	0.007719	1	1	1	1	0.7189	1
3	OAR3_76177373.1	0.00447	0.007741	1	1	1	1	0.7189	1
12	OAR12_29023973.1	0.004476	0.007751	1	1	1	1	0.7189	1
27	OARX_75954534.1	0.004478	0.007754	1	1	1	1	0.7189	1
2	OAR2_175269043.1	0.004503	0.007792	1	1	1	1	0.7189	1
9	OAR9_28704738_X.1	0.004534	0.007841	1	1	1	1	0.7189	1
1	OAR1_170527835.1	0.004544	0.007857	1	1	1	1	0.7189	1
3	OAR3_68631966.1	0.004552	0.007868	1	1	1	1	0.7189	1
4	OAR4_49064184.1	0.004561	0.007883	1	1	1	1	0.7189	1
2	OAR2_116423980.1	0.004563	0.007885	1	1	1	1	0.7189	1
6	OAR6_37861888.1	0.004567	0.007892	1	1	1	1	0.7189	1
7	s56915.1	0.004568	0.007893	1	1	1	1	0.7189	1
16	OAR16_49711330.1	0.004576	0.008385	1	1	1	1	0.7189	1
7	s06482.1	0.004584	0.007905	1	1	1	1	0.7189	1
27	s32655.1	0.004594	0.007918	1	1	1	1	0.7189	1
1	s65168.1	0.00463	0.007934	1	1	1	1	0.7189	1
27	OARX_86280642.1	0.004634	0.007989	1	1	1	1	0.7189	1
3	s60468.1	0.004657	0.007995	1	1	1	1	0.7189	1
1	OAR1_79590680.1	0.004662	0.00803	1	1	1	1	0.7189	1
3	OAR3_146029858.1	0.004689	0.008039	1	1	1	1	0.7189	1
15	s59522.1	0.004689	0.00808	1	1	1	1	0.7189	1
2	s18389.1	0.004692	0.00808	1	1	1	1	0.7189	1
3	s65933.1	0.004714	0.008084	1	1	1	1	0.7189	1
5	OAR5_92638062.1	0.004739	0.008118	1	1	1	1	0.7189	1
3	OAR3_207548333.1	0.004741	0.008157	1	1	1	1	0.7189	1
1	OAR1_78179789.1	0.004757	0.00816	1	1	1	1	0.7189	1
22	OAR22_43701815_X.1	0.004771	0.008183	1	1	1	1	0.7189	1
3	OAR3_51865999.1	0.004773	0.008205	1	1	1	1	0.7189	1
21	OAR21_17687360.1	0.004774	0.008208	1	1	1	1	0.7189	1
2	OAR2_22769312.1	0.004784	0.00821	1	1	1	1	0.7189	1
2	OAR2_171152055.1	0.0048	0.008225	1	1	1	1	0.7189	1
23	s18085.1	0.004803	0.00825	1	1	1	1	0.7189	1
13	s05134.1	0.004812	0.008255	1	1	1	1	0.7189	1
6	OAR6_20777789.1	0.004814	0.008268	1	1	1	1	0.7189	1
27	OARX_49416451.1	0.004842	0.008271	1	1	1	1	0.7189	1
17	OAR17_43973908.1	0.004849	0.008314	1	1	1	1	0.7189	1
7	OAR7_32931457.1	0.004871	0.008326	1	1	1	1	0.7189	1
11	DU433863_261.1	0.004916	0.00836	1	1	1	1	0.7189	1
2	s54583.1	0.004928	0.008428	1	1	1	1	0.7189	1
14	s21570.1	0.004943	0.008469	1	1	1	1	0.7189	1
9	s51080.1	0.004965	0.008503	1	1	1	1	0.7189	1
4	s59668.1	0.004973	0.008516	1	1	1	1	0.7189	1
13	s64194.1	0.004981	0.008528	1	1	1	1	0.7189	1
10	OAR10_35008185.1	0.004997	0.008552	1	1	1	1	0.7189	1
3	OAR3_160834568.1	0.005011	0.008574	1	1	1	1	0.7189	1
1	OAR1_56266714.1	0.005042	0.008621	1	1	1	1	0.7189	1
15	OAR15_73610660.1	0.005077	0.008674	1	1	1	1	0.7189	1
6	s01116.1	0.005102	0.008712	1	1	1	1	0.7189	1
1	OAR1_195121176.1	0.005108	0.008722	1	1	1	1	0.7189	1
8	OAR8_68656147.1	0.005117	0.008736	1	1	1	1	0.7189	1
2	OAR2_45808391.1	0.00513	0.008768	1	1	1	1	0.7189	1
4	s27060.1	0.005139	0.008755	1	1	1	1	0.7189	1
27	OARX_8203085.1	0.005141	0.008769	1	1	1	1	0.7189	1
8	OAR8_48160033.1	0.005144	0.008777	1	1	1	1	0.7189	1
14	s75542.1	0.00519	0.008846	1	1	1	1	0.7189	1
22	s66275.1	0.005193	0.008851	1	1	1	1	0.7189	1
13	OAR13_51727898.1	0.005202	0.008865	1	1	1	1	0.7189	1
16	OAR16_13935744.1	0.005232	0.008911	1	1	1	1	0.7189	1
18	OAR18_6057946.1	0.005275	0.009446	1	1	1	1	0.7189	1
26	OAR26_10068284.1	0.005283	0.008975	1	1	1	1	0.7189	1
21	OAR21_19527905.1	0.005296	0.008989	1	1	1	1	0.7189	1
3	OAR3_196341344.1	0.005308	0.009007	1	1	1	1	0.7189	1
1	s50787.1	0.005309	0.009026	1	1	1	1	0.7189	1
11	OAR11_44560736.1	0.005314	0.009027	1	1	1	1	0.7189	1
3	OAR3_54631986.1	0.005315	0.009035	1	1	1	1	0.7189	1
6	s31210.1	0.005352	0.009037	1	1	1	1	0.7189	1
7	s12756.1	0.005354	0.009093	1	1	1	1	0.7189	1
6	s38088.1	0.005379	0.009095	1	1	1	1	0.7189	1
5	OAR5_101973721.1	0.005388	0.009134	1	1	1	1	0.7189	1
1	OAR1_137629618.1	0.005392	0.009148	1	1	1	1	0.7189	1
18	s64819.1	0.005429	0.009154	1	1	1	1	0.7189	1
27	OARX_118303785.1	0.005432	0.00921	1	1	1	1	0.7189	1
15	OAR15_18960178.1	0.005438	0.009213	1	1	1	1	0.7189	1
11	s16338.1	0.005442	0.009223	1	1	1	1	0.7189	1
12	OAR12_55542671.1	0.00545	0.009229	1	1	1	1	0.7189	1
9	s14811.1	0.005508	0.009242	1	1	1	1	0.7189	1
14	s27009.1	0.005519	0.00933	1	1	1	1	0.7189	1
12	OAR12_20575087.1	0.00553	0.009346	1	1	1	1	0.7189	1
18	OAR18_5630311.1	0.005535	0.009363	1	1	1	1	0.7189	1
18	OAR18_5595887_X.1	0.005535	0.009371	1	1	1	1	0.7189	1
17	OAR17_22334380.1	0.005538	0.009371	1	1	1	1	0.7189	1
2	OAR2_204847863.1	0.005545	0.009374	1	1	1	1	0.7189	1
13	OAR13_35499997.1	0.005586	0.009385	1	1	1	1	0.7189	1
6	OAR6_93607156.1	0.005589	0.009447	1	1	1	1	0.7189	1
15	OAR15_4302920.1	0.005591	0.009451	1	1	1	1	0.7189	1
7	s73371.1	0.005604	0.009454	1	1	1	1	0.7189	1
12	OAR12_18252675.1	0.005604	0.009473	1	1	1	1	0.7189	1
20	OAR20_7043438.1	0.005604	0.009474	1	1	1	1	0.7189	1
18	s11647.1	0.005609	0.009475	1	1	1	1	0.7189	1
4	OAR4_62280257.1	0.00562	0.009481	1	1	1	1	0.7189	1
1	OAR1_17755700.1	0.005629	0.009499	1	1	1	1	0.7189	1
1	OAR1_82882381.1	0.005631	0.009515	1	1	1	1	0.7189	1
3	OAR3_53272070.1	0.005647	0.009539	1	1	1	1	0.7189	1
8	OAR8_89809246.1	0.005658	0.009556	1	1	1	1	0.7189	1
7	s58219.1	0.005666	0.009568	1	1	1	1	0.7189	1
2	s41262.1	0.005666	0.009568	1	1	1	1	0.7189	1
1	s46461.1	0.005688	0.009601	1	1	1	1	0.7189	1
17	OAR17_28016455.1	0.005719	0.009647	1	1	1	1	0.7189	1
26	OAR26_19727933.1	0.005738	0.009677	1	1	1	1	0.7189	1
1	OAR1_52767848.1	0.005753	0.009699	1	1	1	1	0.7189	1
9	OAR9_82575979.1	0.005755	0.009702	1	1	1	1	0.7189	1
23	OAR23_14608581.1	0.005767	0.00972	1	1	1	1	0.7189	1
3	OAR3_172694573.1	0.005772	0.009728	1	1	1	1	0.7189	1
2	OAR2_211853835.1	0.005777	0.009735	1	1	1	1	0.7189	1
27	OARX_53695729.1	0.005849	0.009843	1	1	1	1	0.7214	1
22	s19503.1	0.005863	0.009865	1	1	1	1	0.7214	1
15	s27629.1	0.005868	0.009872	1	1	1	1	0.7214	1
2	s69888.1	0.005882	0.009935	1	1	1	1	0.7214	1
21	OAR21_25851822_X.1	0.005907	0.009893	1	1	1	1	0.7214	1
25	OAR25_42017537.1	0.005911	0.009931	1	1	1	1	0.7214	1
16	OAR16_21260072.1	0.005915	0.009937	1	1	1	1	0.7214	1
1	OAR1_124487465.1	0.005915	0.009942	1	1	1	1	0.7214	1
2	OAR2_10232189.1	0.005935	0.009973	1	1	1	1	0.7215	1
6	OAR6_96172675.1	0.005945	0.009988	1	1	1	1	0.7215	1
25	OAR25_38442042.1	0.005997	0.01007	1	1	1	1	0.7241	1
14	s40564.1	0.006004	0.01008	1	1	1	1	0.7241	1
27	OARX_5854800_X.1	0.006021	0.0101	1	1	1	1	0.7241	1
26	OAR26_32903035.1	0.006035	0.01012	1	1	1	1	0.7241	1
24	OAR24_33558668.1	0.00604	0.01013	1	1	1	1	0.7241	1
21	OAR21_12229418.1	0.006119	0.01025	1	1	1	1	0.7241	1
8	OAR8_17932467.1	0.006136	0.01027	1	1	1	1	0.7241	1
27	s72944.1	0.006143	0.01028	1	1	1	1	0.7241	1
2	OAR2_4134550.1	0.006145	0.01029	1	1	1	1	0.7241	1
1	OAR1_70591410.1	0.006172	0.01033	1	1	1	1	0.7241	1
5	s42317.1	0.006173	0.01033	1	1	1	1	0.7241	1
8	s71752.1	0.006176	0.01033	1	1	1	1	0.7241	1
1	OAR1_143380398.1	0.00618	0.01034	1	1	1	1	0.7241	1
11	s72869.1	0.006194	0.01036	1	1	1	1	0.7241	1
7	s22403.1	0.006198	0.01037	1	1	1	1	0.7241	1
17	OAR17_62544959.1	0.006203	0.01037	1	1	1	1	0.7241	1
2	OAR2_186667118_X.1	0.006267	0.01047	1	1	1	1	0.7299	1
2	s03766.1	0.00634	0.01057	1	1	1	1	0.7355	1
9	OAR9_22488751.1	0.00636	0.01061	1	1	1	1	0.7355	1
22	OAR22_5595255.1	0.00636	0.01061	1	1	1	1	0.7355	1
10	OAR10_68810982.1	0.006397	0.01066	1	1	1	1	0.7356	1
2	OAR2_201836376.1	0.006404	0.01067	1	1	1	1	0.7356	1
22	s70755.1	0.006406	0.01068	1	1	1	1	0.7356	1
27	OARX_79448969.1	0.006455	0.01075	1	1	1	1	0.7366	1
20	OAR20_1953128.1	0.006461	0.01076	1	1	1	1	0.7366	1
7	s19817.1	0.006477	0.01078	1	1	1	1	0.7366	1
12	OAR12_35757471.1	0.006486	0.0108	1	1	1	1	0.7366	1
27	OARX_101943300.1	0.00649	0.0108	1	1	1	1	0.7366	1
3	OAR3_74485418_X.1	0.006539	0.01087	1	1	1	1	0.7382	1
10	OAR10_28665836.1	0.006561	0.01091	1	1	1	1	0.7382	1
26	OAR26_40313798.1	0.006568	0.01092	1	1	1	1	0.7382	1
8	s42859.1	0.006574	0.01093	1	1	1	1	0.7382	1
4	OAR4_51545051.1	0.006607	0.01097	1	1	1	1	0.7382	1
6	s25229.1	0.00661	0.01098	1	1	1	1	0.7382	1
13	OAR13_38765302.1	0.006619	0.01099	1	1	1	1	0.7382	1
10	OAR10_23753028.1	0.006623	0.011	1	1	1	1	0.7382	1
1	s54610.1	0.006663	0.01106	1	1	1	1	0.7399	1
13	OAR13_5460894.1	0.006677	0.01108	1	1	1	1	0.7399	1
2	s33751.1	0.006688	0.0111	1	1	1	1	0.7399	1
8	OAR8_77929207.1	0.006699	0.01111	1	1	1	1	0.7399	1
4	OAR4_36130176.1	0.006747	0.01118	1	1	1	1	0.7436	1
23	s75775.1	0.006768	0.01121	1	1	1	1	0.7438	1
1	s28271.1	0.00678	0.01123	1	1	1	1	0.7438	1
8	OAR8_29706230.1	0.006818	0.01129	1	1	1	1	0.7463	1
1	OAR1_135970554.1	0.006845	0.01133	1	1	1	1	0.7476	1
6	OAR6_66985203.1	0.006871	0.01137	1	1	1	1	0.7488	1
6	OAR6_20349163.1	0.006928	0.01145	1	1	1	1	0.7492	1
9	OAR9_44061189.1	0.006942	0.01147	1	1	1	1	0.7492	1
11	s19631.1	0.006967	0.01152	1	1	1	1	0.7492	1
1	s29427.1	0.006977	0.01151	1	1	1	1	0.7492	1
13	OAR13_70413454.1	0.006987	0.01154	1	1	1	1	0.7492	1
23	OAR23_47785255.1	0.00701	0.01157	1	1	1	1	0.7492	1
18	OAR18_42830687.1	0.007013	0.01158	1	1	1	1	0.7492	1
6	OAR6_54956970.1	0.00702	0.01159	1	1	1	1	0.7492	1
20	s49373.1	0.007032	0.0116	1	1	1	1	0.7492	1
2	OAR2_178040940.1	0.007032	0.0116	1	1	1	1	0.7492	1
22	OAR22_48982599.1	0.007043	0.01162	1	1	1	1	0.7492	1
4	s22733.1	0.00706	0.01164	1	1	1	1	0.7495	1
2	OAR2_24035740.1	0.007102	0.01171	1	1	1	1	0.7498	1
7	OAR7_8114130.1	0.007105	0.01171	1	1	1	1	0.7498	1
4	OAR4_31897420.1	0.007109	0.01172	1	1	1	1	0.7498	1
3	s44752.1	0.007134	0.01175	1	1	1	1	0.75	1
18	s06892.1	0.007151	0.01178	1	1	1	1	0.75	1
12	OAR12_37628665.1	0.007156	0.01179	1	1	1	1	0.75	1
19	DU459528_301.1	0.007202	0.01185	1	1	1	1	0.7502	1
26	s28894.1	0.007254	0.01193	1	1	1	1	0.7502	1
12	OAR12_27263988.1	0.007257	0.01193	1	1	1	1	0.7502	1
21	OAR21_23049634.1	0.007259	0.01194	1	1	1	1	0.7502	1
3	OAR3_90215802.1	0.007275	0.01196	1	1	1	1	0.7502	1
22	OAR22_14146417.1	0.00728	0.01197	1	1	1	1	0.7502	1
24	s13195.1	0.007282	0.01197	1	1	1	1	0.7502	1
17	OAR17_58702407.1	0.007298	0.01199	1	1	1	1	0.7502	1
7	s47322.1	0.007306	0.01201	1	1	1	1	0.7502	1
2	OAR2_135548780.1	0.007311	0.01201	1	1	1	1	0.7502	1
27	s70257.1	0.007344	0.01206	1	1	1	1	0.7507	1
22	s39281.1	0.007346	0.01207	1	1	1	1	0.7507	1
17	s33297.1	0.007452	0.01222	1	1	1	1	0.7523	1
8	OAR8_48871215.1	0.00751	0.01231	1	1	1	1	0.7523	1
18	s06299.1	0.007529	0.01233	1	1	1	1	0.7523	1
15	s08606.1	0.007559	0.01238	1	1	1	1	0.7523	1
16	OAR16_11239835.1	0.007572	0.0124	1	1	1	1	0.7523	1
20	s35415.1	0.00758	0.01241	1	1	1	1	0.7523	1
20	s32586.1	0.00758	0.01241	1	1	1	1	0.7523	1
1	s67128.1	0.007591	0.01242	1	1	1	1	0.7523	1
8	s40635.1	0.007599	0.01243	1	1	1	1	0.7523	1
11	OAR11_58645906.1	0.007629	0.01248	1	1	1	1	0.7523	1
4	s06503.1	0.007636	0.01252	1	1	1	1	0.7523	1
23	s44962.1	0.007652	0.01249	1	1	1	1	0.7523	1
7	DU398082_567.1	0.007658	0.01251	1	1	1	1	0.7523	1
1	s29907.1	0.007664	0.01253	1	1	1	1	0.7523	1
6	s33220.1	0.007731	0.01263	1	1	1	1	0.7523	1
2	s22276.1	0.007734	0.01263	1	1	1	1	0.7523	1
2	OAR2_198392100.1	0.007739	0.01264	1	1	1	1	0.7523	1
20	s27258.1	0.007742	0.01264	1	1	1	1	0.7523	1
18	OAR18_12687370.1	0.00775	0.01265	1	1	1	1	0.7523	1
1	s05397.1	0.00776	0.01267	1	1	1	1	0.7523	1
11	s66714.1	0.007763	0.01267	1	1	1	1	0.7523	1
1	OAR1_176625383.1	0.007772	0.01269	1	1	1	1	0.7523	1
11	s56411.1	0.007774	0.01269	1	1	1	1	0.7523	1
4	OAR4_28290882.1	0.007926	0.01291	1	1	1	1	0.7523	1
1	OAR1_267158246_X.1	0.007941	0.01293	1	1	1	1	0.7523	1
6	OAR6_117260346.1	0.007942	0.01293	1	1	1	1	0.7523	1
26	OAR26_32998596.1	0.007953	0.01295	1	1	1	1	0.7523	1
1	s67240.1	0.007964	0.01297	1	1	1	1	0.7523	1
12	OAR12_17516936.1	0.008025	0.01306	1	1	1	1	0.7523	1
23	OAR23_23891431_X.1	0.008055	0.0131	1	1	1	1	0.7523	1
3	s57836.1	0.008056	0.0131	1	1	1	1	0.7523	1
6	OAR6_32021626.1	0.008065	0.01311	1	1	1	1	0.7523	1
15	OAR15_10223338.1	0.008074	0.01313	1	1	1	1	0.7523	1
2	s14415.1	0.008087	0.01315	1	1	1	1	0.7523	1
6	OAR6_80681289.1	0.008111	0.01318	1	1	1	1	0.7523	1
1	s35781.1	0.008112	0.01318	1	1	1	1	0.7523	1
10	s66464.1	0.008116	0.01319	1	1	1	1	0.7523	1
6	OAR6_101467729.1	0.008119	0.01319	1	1	1	1	0.7523	1
1	s09057.1	0.008129	0.01321	1	1	1	1	0.7523	1
10	s58789.1	0.008138	0.01322	1	1	1	1	0.7523	1
1	OAR1_56306680.1	0.008149	0.01324	1	1	1	1	0.7523	1
24	OAR24_24831233.1	0.008152	0.01324	1	1	1	1	0.7523	1
7	s64220.1	0.008173	0.01327	1	1	1	1	0.7523	1
21	s05299.1	0.008184	0.01329	1	1	1	1	0.7523	1
23	DU313102_671.1	0.008225	0.01335	1	1	1	1	0.7523	1
20	s14916.1	0.008239	0.01337	1	1	1	1	0.7523	1
9	OAR9_20623039.1	0.008262	0.0134	1	1	1	1	0.7523	1
16	OAR16_36608398.1	0.008268	0.01341	1	1	1	1	0.7523	1
3	OAR3_80099118.1	0.00832	0.01348	1	1	1	1	0.7523	1
2	s10953.1	0.00832	0.01348	1	1	1	1	0.7523	1
1	s24278.1	0.008331	0.0135	1	1	1	1	0.7523	1
20	OAR20_17155193.1	0.008338	0.01351	1	1	1	1	0.7523	1
9	OAR9_68618966.1	0.008341	0.01351	1	1	1	1	0.7523	1
2	OAR2_75418323.1	0.008361	0.01354	1	1	1	1	0.7523	1
4	OAR4_47537362.1	0.008372	0.01356	1	1	1	1	0.7523	1
24	s49862.1	0.008375	0.01356	1	1	1	1	0.7523	1
4	s43131.1	0.008385	0.01358	1	1	1	1	0.7523	1
23	OAR23_36433223.1	0.008422	0.01363	1	1	1	1	0.7523	1
16	OAR16_57298020.1	0.008436	0.01365	1	1	1	1	0.7523	1
2	s19867.1	0.008441	0.01366	1	1	1	1	0.7523	1
16	OAR16_21960651_X.1	0.008467	0.0137	1	1	1	1	0.7523	1
18	s10189.1	0.00847	0.0137	1	1	1	1	0.7523	1
23	s53870.1	0.008479	0.01371	1	1	1	1	0.7523	1
7	OAR7_63745942.1	0.00848	0.01372	1	1	1	1	0.7523	1
23	OAR23_23803976.1	0.008488	0.01373	1	1	1	1	0.7523	1
6	OAR6_14540611.1	0.0085	0.01374	1	1	1	1	0.7523	1
18	OAR18_11029523.1	0.00855	0.01382	1	1	1	1	0.7523	1
1	OAR1_254898865.1	0.008555	0.01382	1	1	1	1	0.7523	1
3	OAR3_119996779.1	0.008576	0.01385	1	1	1	1	0.7523	1
6	OAR6_69517923.1	0.008598	0.01389	1	1	1	1	0.7523	1
6	OAR6_81137473.1	0.008614	0.01391	1	1	1	1	0.7523	1
12	OAR12_57428307.1	0.008626	0.01393	1	1	1	1	0.7523	1
26	OAR26_19447168.1	0.008718	0.01406	1	1	1	1	0.7523	1
1	OAR1_213538482.1	0.008744	0.0141	1	1	1	1	0.7523	1
13	s27429.1	0.008752	0.01411	1	1	1	1	0.7523	1
2	OAR2_203588227.1	0.008754	0.01411	1	1	1	1	0.7523	1
6	s69298.1	0.008784	0.01415	1	1	1	1	0.7523	1
15	OAR15_9197124.1	0.008802	0.01418	1	1	1	1	0.7523	1
6	OAR6_71318160.1	0.008807	0.01419	1	1	1	1	0.7523	1
4	OAR4_41552192.1	0.008826	0.01421	1	1	1	1	0.7523	1
10	OAR10_30535906.1	0.008828	0.01422	1	1	1	1	0.7523	1
1	OAR1_241414103.1	0.008831	0.01422	1	1	1	1	0.7523	1
15	s54590.1	0.008849	0.01425	1	1	1	1	0.7523	1
17	s64811.1	0.00886	0.01426	1	1	1	1	0.7523	1
15	OAR15_77575136.1	0.00888	0.01429	1	1	1	1	0.7523	1
3	OAR3_24260079.1	0.008891	0.01431	1	1	1	1	0.7523	1
7	s30765.1	0.008894	0.01431	1	1	1	1	0.7523	1
18	OAR18_15151778.1	0.008915	0.01434	1	1	1	1	0.7523	1
4	s50471.1	0.008915	0.01434	1	1	1	1	0.7523	1
10	OAR10_23032401.1	0.008916	0.01434	1	1	1	1	0.7523	1
9	OAR9_39702016.1	0.008917	0.01434	1	1	1	1	0.7523	1
6	OAR6_11574864.1	0.008923	0.01435	1	1	1	1	0.7523	1
15	OAR15_80382059.1	0.008945	0.01438	1	1	1	1	0.7523	1
21	OAR21_23359913.1	0.008947	0.01439	1	1	1	1	0.7523	1
21	OAR21_16551602.1	0.008969	0.01442	1	1	1	1	0.7523	1
4	OAR4_97143272.1	0.008973	0.01442	1	1	1	1	0.7523	1
8	OAR8_84976102.1	0.008981	0.01444	1	1	1	1	0.7523	1
2	OAR2_103536397.1	0.008995	0.01446	1	1	1	1	0.7523	1
20	OAR20_38093717.1	0.009022	0.01449	1	1	1	1	0.7523	1
18	OAR18_57618295.1	0.009043	0.01452	1	1	1	1	0.7523	1
13	s16333.1	0.009051	0.01454	1	1	1	1	0.7523	1
16	OAR16_48888918.1	0.009068	0.01456	1	1	1	1	0.7523	1
10	OAR10_12853730.1	0.009076	0.01457	1	1	1	1	0.7523	1
2	OAR2_30462879.1	0.009078	0.01457	1	1	1	1	0.7523	1
23	OAR23_10993306.1	0.00911	0.01462	1	1	1	1	0.7523	1
4	s25388.1	0.009131	0.01465	1	1	1	1	0.7523	1
20	s24695.1	0.009136	0.01466	1	1	1	1	0.7523	1
20	OAR20_18051062_X.1	0.009151	0.01468	1	1	1	1	0.7523	1
2	OAR2_2714149.1	0.009156	0.01469	1	1	1	1	0.7523	1
11	s32976.1	0.009223	0.01478	1	1	1	1	0.7523	1
11	OAR11_18220092.1	0.009228	0.01479	1	1	1	1	0.7523	1
20	s66243.1	0.009242	0.01481	1	1	1	1	0.7523	1
1	OAR1_85928070.1	0.009254	0.01483	1	1	1	1	0.7523	1
1	OAR1_98015213.1	0.009273	0.01485	1	1	1	1	0.7523	1
3	OAR3_32289336.1	0.009277	0.01486	1	1	1	1	0.7523	1
12	OAR12_16288509_X.1	0.009353	0.01497	1	1	1	1	0.7523	1
1	s12141.1	0.009376	0.015	1	1	1	1	0.7523	1
27	OARX_74419004.1	0.009402	0.01504	1	1	1	1	0.7523	1
26	s49626.1	0.009412	0.01505	1	1	1	1	0.7523	1
5	OAR5_85561726.1	0.009419	0.01506	1	1	1	1	0.7523	1
5	OAR5_85567966.1	0.009419	0.01506	1	1	1	1	0.7523	1
2	OAR2_147839134.1	0.009446	0.01515	1	1	1	1	0.7523	1
2	OAR2_145723610.1	0.009452	0.0151	1	1	1	1	0.7523	1
18	OAR18_978364.1	0.009456	0.01511	1	1	1	1	0.7523	1
9	OAR9_25668272.1	0.009477	0.01512	1	1	1	1	0.7523	1
3	OAR3_67719870.1	0.009489	0.01514	1	1	1	1	0.7523	1
20	s23247.1	0.00949	0.01516	1	1	1	1	0.7523	1
3	s20088.1	0.009567	0.01527	1	1	1	1	0.7523	1
27	OARX_102847527.1	0.009569	0.01528	1	1	1	1	0.7523	1
3	OAR3_124973282.1	0.009582	0.01529	1	1	1	1	0.7523	1
17	OAR17_26291991_X.1	0.009592	0.01531	1	1	1	1	0.7523	1
17	OAR17_26195005.1	0.009592	0.01531	1	1	1	1	0.7523	1
13	s08343.1	0.009595	0.01531	1	1	1	1	0.7523	1
10	s35548.1	0.009599	0.01532	1	1	1	1	0.7523	1
3	s59796.1	0.009605	0.01533	1	1	1	1	0.7523	1
2	OAR2_223372620_X.1	0.009605	0.01533	1	1	1	1	0.7523	1
15	OAR15_72342954.1	0.009609	0.01533	1	1	1	1	0.7523	1
10	s18338.1	0.009624	0.01536	1	1	1	1	0.7523	1
1	s51351.1	0.009643	0.01538	1	1	1	1	0.7523	1
21	s28903.1	0.009655	0.0154	1	1	1	1	0.7523	1
3	s61810.1	0.009676	0.01543	1	1	1	1	0.7523	1
13	OAR13_80956903.1	0.009678	0.01543	1	1	1	1	0.7523	1
11	OAR11_45925118.1	0.009704	0.01547	1	1	1	1	0.7523	1
4	OAR4_37874880.1	0.009712	0.01548	1	1	1	1	0.7523	1
2	OAR2_236897514.1	0.009716	0.01549	1	1	1	1	0.7523	1
3	OAR3_156612363.1	0.009743	0.01552	1	1	1	1	0.7523	1
5	OAR5_97350705_X.1	0.009755	0.01554	1	1	1	1	0.7523	1
2	s35179.1	0.009791	0.01559	1	1	1	1	0.7523	1
13	s04875.1	0.009793	0.0156	1	1	1	1	0.7523	1
10	OAR10_30790959.1	0.009821	0.01569	1	1	1	1	0.7523	1
10	OAR10_29907137.1	0.009864	0.01564	1	1	1	1	0.7523	1
27	s00430.1	0.009867	0.0157	1	1	1	1	0.7523	1
16	s10742.1	0.009889	0.01573	1	1	1	1	0.7523	1
6	OAR6_115166418.1	0.009902	0.01575	1	1	1	1	0.7523	1
13	OAR13_6232394.1	0.009907	0.01576	1	1	1	1	0.7523	1
1	OAR1_1447599.1	0.009914	0.01577	1	1	1	1	0.7523	1
2	OAR2_142085758.1	0.009916	0.01577	1	1	1	1	0.7523	1
14	OAR14_2963254.1	0.009925	0.01578	1	1	1	1	0.7523	1
10	OAR10_47839658.1	0.009933	0.01579	1	1	1	1	0.7523	1
15	OAR15_72588676.1	0.009959	0.01596	1	1	1	1	0.7523	1
5	s46706.1	0.009972	0.01583	1	1	1	1	0.7523	1
16	OAR16_7561063.1	0.009979	0.01585	1	1	1	1	0.7523	1
4	OAR4_22249402.1	0.009987	0.01586	1	1	1	1	0.7523	1
6	OAR6_12170461.1	0.01	0.01587	1	1	1	1	0.7523	1
24	OAR24_42927903.1	0.01001	0.01589	1	1	1	1	0.7523	1
22	s26800.1	0.01006	0.01591	1	1	1	1	0.7523	1
19	OAR19_9150401.1	0.01008	0.01601	1	1	1	1	0.7523	1
20	OAR20_33411699.1	0.01008	0.01601	1	1	1	1	0.7523	1
2	s64230.1	0.01013	0.01607	1	1	1	1	0.7523	1
27	OARX_48653254.1	0.01013	0.01607	1	1	1	1	0.7523	1
21	OAR21_11273092_X.1	0.01014	0.01609	1	1	1	1	0.7523	1
21	OAR21_18653273.1	0.01015	0.01611	1	1	1	1	0.7523	1
1	OAR1_264038002.1	0.01016	0.01612	1	1	1	1	0.7523	1
1	OAR1_56211697.1	0.01017	0.01613	1	1	1	1	0.7523	1
24	s57548.1	0.0102	0.01618	1	1	1	1	0.7523	1
8	OAR8_19053445.1	0.01021	0.01618	1	1	1	1	0.7523	1
2	s56665.1	0.01023	0.01621	1	1	1	1	0.7523	1
9	OAR9_96794279.1	0.01024	0.01623	1	1	1	1	0.7523	1
4	OAR4_80559387.1	0.01026	0.01626	1	1	1	1	0.7523	1
27	s17286.1	0.01029	0.0163	1	1	1	1	0.7523	1
16	s15913.1	0.01031	0.01632	1	1	1	1	0.7523	1
6	OAR6_120740399.1	0.01032	0.01635	1	1	1	1	0.7523	1
25	s33329.1	0.01033	0.01635	1	1	1	1	0.7523	1
13	OAR13_8711245.1	0.01033	0.01636	1	1	1	1	0.7523	1
3	OAR3_174276233_X.1	0.01033	0.01636	1	1	1	1	0.7523	1
20	s54709.1	0.01034	0.01637	1	1	1	1	0.7523	1
9	OAR9_12363097.1	0.01036	0.01641	1	1	1	1	0.7523	1
8	s08335.1	0.01036	0.01641	1	1	1	1	0.7523	1
6	s15676.1	0.01037	0.01642	1	1	1	1	0.7523	1
6	s36245.1	0.01038	0.01642	1	1	1	1	0.7523	1
2	OAR2_158669920.1	0.01038	0.01643	1	1	1	1	0.7523	1
4	OAR4_12218129.1	0.01038	0.01643	1	1	1	1	0.7523	1
9	s01999.1	0.01038	0.01643	1	1	1	1	0.7523	1
27	OAR16_49518698.1	0.01039	0.01644	1	1	1	1	0.7523	1
1	OAR1_141631285.1	0.01041	0.01647	1	1	1	1	0.7523	1
21	OAR21_15046774.1	0.01042	0.01648	1	1	1	1	0.7523	1
2	OAR2_192336047.1	0.01043	0.0165	1	1	1	1	0.7523	1
14	s61738.1	0.01044	0.01651	1	1	1	1	0.7523	1
27	OARX_121307417.1	0.01044	0.01651	1	1	1	1	0.7523	1
27	OARX_121272018.1	0.01044	0.01651	1	1	1	1	0.7523	1
4	OAR4_57976157.1	0.01047	0.01656	1	1	1	1	0.7523	1
10	s37825.1	0.0105	0.01659	1	1	1	1	0.7523	1
27	OARX_38777888.1	0.01051	0.01661	1	1	1	1	0.7523	1
2	s60327.1	0.01053	0.01665	1	1	1	1	0.7523	1
6	s23286.1	0.01054	0.01672	1	1	1	1	0.7523	1
26	OAR26_44303343.1	0.01055	0.01665	1	1	1	1	0.7523	1
17	s06760.1	0.01058	0.01666	1	1	1	1	0.7523	1
5	OAR5_6878378.1	0.01059	0.0167	1	1	1	1	0.7523	1
7	OAR7_88906742.1	0.01062	0.01676	1	1	1	1	0.7523	1
10	OAR10_58617749.1	0.01067	0.01684	1	1	1	1	0.7523	1
18	OAR18_38046419.1	0.01068	0.01684	1	1	1	1	0.7523	1
12	OAR12_4626193.1	0.01072	0.01691	1	1	1	1	0.7523	1
11	s57800.1	0.01073	0.01692	1	1	1	1	0.7523	1
21	s14192.1	0.01074	0.01694	1	1	1	1	0.7523	1
23	s50084.1	0.01075	0.01695	1	1	1	1	0.7523	1
8	OAR8_44629587.1	0.01075	0.01696	1	1	1	1	0.7523	1
25	s34259.1	0.01078	0.01699	1	1	1	1	0.7523	1
9	OAR9_25927499.1	0.01078	0.01699	1	1	1	1	0.7523	1
5	OAR5_52059864.1	0.01079	0.017	1	1	1	1	0.7523	1
1	OAR1_56549471.1	0.01079	0.01701	1	1	1	1	0.7523	1
6	s05326.1	0.0108	0.01702	1	1	1	1	0.7523	1
6	OAR6_36486409_X.1	0.01083	0.01706	1	1	1	1	0.7523	1
1	s60471.1	0.01087	0.01712	1	1	1	1	0.7523	1
10	OAR10_68313527.1	0.01088	0.01713	1	1	1	1	0.7523	1
20	OAR20_11623776.1	0.01092	0.01719	1	1	1	1	0.7523	1
9	OAR9_16258788.1	0.01093	0.0172	1	1	1	1	0.7523	1
2	OAR2_114746188.1	0.01094	0.01722	1	1	1	1	0.7523	1
2	OAR2_133464609.1	0.01095	0.01724	1	1	1	1	0.7523	1
3	OAR3_216437540.1	0.01096	0.01724	1	1	1	1	0.7523	1
6	OAR6_57251153.1	0.01098	0.01727	1	1	1	1	0.7523	1
3	s34710.1	0.011	0.0173	1	1	1	1	0.7523	1
7	OAR7_11534229.1	0.011	0.0173	1	1	1	1	0.7523	1
1	s12827.1	0.01101	0.01731	1	1	1	1	0.7523	1
18	OAR18_20227483.1	0.01103	0.01734	1	1	1	1	0.7523	1
8	s50983.1	0.01104	0.01736	1	1	1	1	0.7523	1
16	OAR16_36508382.1	0.01104	0.01736	1	1	1	1	0.7523	1
16	OAR16_36498470.1	0.01104	0.01736	1	1	1	1	0.7523	1
27	OARX_59578440.1	0.01105	0.01737	1	1	1	1	0.7523	1
3	OAR3_198760861.1	0.01107	0.01739	1	1	1	1	0.7523	1
18	s50624.1	0.01108	0.01742	1	1	1	1	0.7523	1
3	OAR3_135016848.1	0.01111	0.01745	1	1	1	1	0.7523	1
3	s01934.1	0.01112	0.01747	1	1	1	1	0.7523	1
14	s15231.1	0.01113	0.01748	1	1	1	1	0.7523	1
3	OAR3_133356568.1	0.01113	0.01748	1	1	1	1	0.7523	1
3	OAR3_28667923.1	0.01113	0.01749	1	1	1	1	0.7523	1
3	OAR3_92472591.1	0.01113	0.01749	1	1	1	1	0.7523	1
8	OAR8_70323257.1	0.01115	0.01752	1	1	1	1	0.7523	1
1	OAR1_123916688.1	0.01116	0.01752	1	1	1	1	0.7523	1
16	OAR16_11855907.1	0.01119	0.01757	1	1	1	1	0.7535	1
8	OAR8_56939019.1	0.01122	0.01761	1	1	1	1	0.7535	1
2	OAR2_185641249.1	0.01126	0.01766	1	1	1	1	0.7535	1
9	OAR9_89325380.1	0.01126	0.01766	1	1	1	1	0.7535	1
3	OAR3_45339290.1	0.01127	0.01768	1	1	1	1	0.7535	1
4	OAR4_52906204.1	0.01127	0.01768	1	1	1	1	0.7535	1
10	OAR10_56263056.1	0.01128	0.0177	1	1	1	1	0.7535	1
21	OAR21_20401829.1	0.01134	0.01778	1	1	1	1	0.7545	1
18	DU486946_262.1	0.01136	0.0178	1	1	1	1	0.7545	1
9	OAR9_93913082.1	0.01136	0.01781	1	1	1	1	0.7545	1
2	OAR2_193075643.1	0.01137	0.01782	1	1	1	1	0.7545	1
3	s26496.1	0.01137	0.01783	1	1	1	1	0.7545	1
6	OAR6_18603765.1	0.01141	0.01788	1	1	1	1	0.7561	1
16	s41238.1	0.01143	0.01791	1	1	1	1	0.7563	1
2	OAR2_182391260.1	0.01146	0.01795	1	1	1	1	0.7568	1
19	OAR19_57991974.1	0.0115	0.01799	1	1	1	1	0.7568	1
12	s12027.1	0.0115	0.018	1	1	1	1	0.7568	1
21	OAR21_20736264.1	0.0115	0.018	1	1	1	1	0.7568	1
19	OAR19_36751014.1	0.01153	0.01806	1	1	1	1	0.7572	1
23	OAR23_23383698.1	0.01154	0.01805	1	1	1	1	0.7572	1
15	OAR15_8975881.1	0.01155	0.01808	1	1	1	1	0.7572	1
18	OAR18_7399886.1	0.01167	0.01824	1	1	1	1	0.7604	1
1	DU378652_409.1	0.0117	0.01829	1	1	1	1	0.7604	1
6	OAR6_29552880.1	0.01176	0.01836	1	1	1	1	0.7604	1
16	s01196.1	0.01178	0.0184	1	1	1	1	0.7604	1
17	OAR17_72597065.1	0.0118	0.01842	1	1	1	1	0.7604	1
6	s76022.1	0.01183	0.01847	1	1	1	1	0.7604	1
7	s42195.1	0.01186	0.01851	1	1	1	1	0.7604	1
9	OAR9_29869169.1	0.01189	0.01855	1	1	1	1	0.7604	1
7	OAR7_40766276.1	0.01191	0.01857	1	1	1	1	0.7604	1
13	s17955.1	0.01191	0.01858	1	1	1	1	0.7604	1
9	s12119.1	0.01192	0.01858	1	1	1	1	0.7604	1
1	OAR1_79446392.1	0.01192	0.01859	1	1	1	1	0.7604	1
1	s37063.1	0.01192	0.01859	1	1	1	1	0.7604	1
24	s44109.1	0.01193	0.0186	1	1	1	1	0.7604	1
11	s36164.1	0.01195	0.01863	1	1	1	1	0.7604	1
11	OAR11_58504281.1	0.01195	0.01863	1	1	1	1	0.7604	1
5	s52547.1	0.01195	0.01863	1	1	1	1	0.7604	1
1	OAR1_246159875.1	0.01195	0.01864	1	1	1	1	0.7604	1
1	s51281.1	0.01195	0.01864	1	1	1	1	0.7604	1
1	OAR1_264320139.1	0.01197	0.01865	1	1	1	1	0.7604	1
4	OAR4_14709849.1	0.01199	0.01868	1	1	1	1	0.7604	1
5	s74050.1	0.012	0.01869	1	1	1	1	0.7604	1
7	OAR7_99680674.1	0.012	0.0187	1	1	1	1	0.7604	1
2	OAR2_223200146.1	0.01203	0.01873	1	1	1	1	0.7604	1
3	s60310.1	0.01203	0.01874	1	1	1	1	0.7604	1
4	OAR4_26211342.1	0.01204	0.01876	1	1	1	1	0.7604	1
22	OAR22_35416531.1	0.01207	0.01879	1	1	1	1	0.7604	1
1	OAR1_197490331.1	0.01207	0.01879	1	1	1	1	0.7604	1
6	OAR6_55009871.1	0.0121	0.01883	1	1	1	1	0.7604	1
7	OAR7_81312733.1	0.01213	0.01888	1	1	1	1	0.7604	1
9	OAR9_30467129.1	0.01215	0.0189	1	1	1	1	0.7604	1
3	s73858.1	0.01217	0.01893	1	1	1	1	0.7604	1
9	OAR9_1968743_X.1	0.01219	0.01896	1	1	1	1	0.7604	1
7	s35464.1	0.0122	0.01897	1	1	1	1	0.7604	1
16	OAR16_43833978.1	0.0122	0.01897	1	1	1	1	0.7604	1
4	OAR4_114218496.1	0.01221	0.01899	1	1	1	1	0.7604	1
8	OAR8_90905069.1	0.01221	0.01899	1	1	1	1	0.7604	1
3	OAR3_57651533.1	0.01221	0.01899	1	1	1	1	0.7604	1
18	OAR18_7343585.1	0.01222	0.019	1	1	1	1	0.7604	1
3	OAR3_83593412.1	0.01223	0.01901	1	1	1	1	0.7604	1
4	OAR4_82342246.1	0.01226	0.01906	1	1	1	1	0.7604	1
2	OAR2_22616484.1	0.01227	0.01907	1	1	1	1	0.7604	1
1	OAR1_235455300.1	0.01227	0.01907	1	1	1	1	0.7604	1
23	s75654.1	0.01233	0.01915	1	1	1	1	0.7625	1
17	OAR17_12016788.1	0.01235	0.01919	1	1	1	1	0.7625	1
17	s36073.1	0.01237	0.01921	1	1	1	1	0.7625	1
10	OAR10_24711066.1	0.01238	0.01922	1	1	1	1	0.7625	1
3	OAR3_71528222.1	0.01238	0.01923	1	1	1	1	0.7625	1
3	OAR3_123924215.1	0.01241	0.01927	1	1	1	1	0.7635	1
8	s31851.1	0.01248	0.01936	1	1	1	1	0.7635	1
19	s37576.1	0.0125	0.01939	1	1	1	1	0.7635	1
3	OAR3_125886540.1	0.01257	0.01949	1	1	1	1	0.7635	1
9	DU471913_499.1	0.01258	0.01949	1	1	1	1	0.7635	1
2	OAR2_132756504.1	0.01262	0.01955	1	1	1	1	0.7635	1
3	s33232.1	0.01263	0.01957	1	1	1	1	0.7635	1
27	OARX_83911613.1	0.01265	0.0196	1	1	1	1	0.7635	1
10	OAR10_36746264.1	0.01266	0.01962	1	1	1	1	0.7635	1
20	s34377.1	0.01273	0.01971	1	1	1	1	0.7635	1
11	OAR11_33973367.1	0.01275	0.01973	1	1	1	1	0.7635	1
26	s46746.1	0.01275	0.01974	1	1	1	1	0.7635	1
23	OAR23_29666825.1	0.0128	0.01981	1	1	1	1	0.7635	1
17	OAR17_43682916.1	0.01281	0.01982	1	1	1	1	0.7635	1
14	OAR14_10360467.1	0.01282	0.01984	1	1	1	1	0.7635	1
10	OAR10_5806732.1	0.01286	0.02053	1	1	1	1	0.7635	1
17	OAR17_8943814.1	0.01291	0.01989	1	1	1	1	0.7635	1
2	OAR2_139172405_X.1	0.01292	0.01995	1	1	1	1	0.7635	1
9	s04770.1	0.01292	0.01997	1	1	1	1	0.7635	1
3	OAR3_208450921.1	0.01292	0.01997	1	1	1	1	0.7635	1
4	OAR4_56758106.1	0.01292	0.01998	1	1	1	1	0.7635	1
1	OAR1_281649480.1	0.01297	0.01998	1	1	1	1	0.7635	1
4	OAR4_51625352.1	0.01298	0.02005	1	1	1	1	0.7635	1
6	OAR6_101350962.1	0.01298	0.02005	1	1	1	1	0.7635	1
19	OAR19_40774601.1	0.01298	0.02006	1	1	1	1	0.7635	1
7	OAR7_41138387.1	0.013	0.02006	1	1	1	1	0.7635	1
21	OAR21_10310861.1	0.01303	0.02008	1	1	1	1	0.7635	1
26	s14990.1	0.01308	0.02012	1	1	1	1	0.7635	1
15	OAR15_61395591.1	0.01308	0.0202	1	1	1	1	0.7635	1
14	s53928.1	0.01309	0.0202	1	1	1	1	0.7635	1
3	OAR3_53923412_X.1	0.01309	0.0202	1	1	1	1	0.7635	1
13	s19453.1	0.0131	0.02021	1	1	1	1	0.7635	1
1	OAR1_254123863.1	0.0131	0.02022	1	1	1	1	0.7635	1
17	OAR17_53074351.1	0.01311	0.02022	1	1	1	1	0.7635	1
20	OAR20_36637825.1	0.01311	0.02023	1	1	1	1	0.7635	1
3	OAR3_4106875.1	0.01311	0.02023	1	1	1	1	0.7635	1
1	OAR1_151247138.1	0.01313	0.02024	1	1	1	1	0.7635	1
9	OAR9_62436819.1	0.01315	0.02026	1	1	1	1	0.7635	1
8	OAR8_270360.1	0.01315	0.02029	1	1	1	1	0.7635	1
27	OARX_71592298.1	0.01316	0.02029	1	1	1	1	0.7635	1
13	s50410.1	0.01316	0.0203	1	1	1	1	0.7635	1
2	OAR2_186564870.1	0.01317	0.0203	1	1	1	1	0.7635	1
12	OAR12_49215788.1	0.01318	0.02031	1	1	1	1	0.7635	1
19	s38836.1	0.01318	0.02032	1	1	1	1	0.7635	1
9	s24803.1	0.01322	0.02033	1	1	1	1	0.7635	1
4	OAR4_45113476.1	0.01323	0.02038	1	1	1	1	0.7635	1
9	OAR9_19353463.1	0.01327	0.02041	1	1	1	1	0.7635	1
27	OARX_25777974.1	0.01333	0.02046	1	1	1	1	0.7635	1
10	s41516.1	0.01334	0.02053	1	1	1	1	0.7635	1
9	s11549.1	0.01335	0.02055	1	1	1	1	0.7635	1
20	OAR20_15691996.1	0.01335	0.02056	1	1	1	1	0.7635	1
6	OAR6_25117719.1	0.01335	0.02056	1	1	1	1	0.7635	1
8	OAR8_10018298.1	0.01335	0.02057	1	1	1	1	0.7635	1
25	DU448638_155.1	0.01336	0.02057	1	1	1	1	0.7635	1
17	OAR17_19096796.1	0.01336	0.02058	1	1	1	1	0.7635	1
13	OAR13_80941028.1	0.01337	0.02058	1	1	1	1	0.7635	1
5	OAR5_92579038.1	0.01337	0.02059	1	1	1	1	0.7635	1
22	s23307.1	0.01338	0.02059	1	1	1	1	0.7635	1
20	s53672.1	0.01343	0.02067	1	1	1	1	0.7635	1
2	OAR2_149604966.1	0.01343	0.02067	1	1	1	1	0.7635	1
4	s17261.1	0.01345	0.0207	1	1	1	1	0.7635	1
25	OAR25_38635519.1	0.01345	0.0207	1	1	1	1	0.7635	1
2	s31944.1	0.01348	0.02075	1	1	1	1	0.7635	1
8	OAR8_6252764.1	0.01349	0.02076	1	1	1	1	0.7635	1
3	OAR3_209554027.1	0.0135	0.02077	1	1	1	1	0.7635	1
13	OAR13_2341641.1	0.01351	0.02078	1	1	1	1	0.7635	1
11	OAR11_40389944.1	0.01351	0.02078	1	1	1	1	0.7635	1
4	s06607.1	0.01353	0.02081	1	1	1	1	0.7635	1
27	OARX_102576796.1	0.01355	0.02084	1	1	1	1	0.7635	1
8	OAR8_79102432.1	0.01357	0.02086	1	1	1	1	0.7635	1
3	s47288.1	0.01358	0.02088	1	1	1	1	0.7635	1
11	OAR11_52346357.1	0.01358	0.02089	1	1	1	1	0.7635	1
5	OAR5_28164690.1	0.01358	0.02089	1	1	1	1	0.7635	1
2	s32561.1	0.01362	0.02093	1	1	1	1	0.7635	1
11	OAR11_61713996.1	0.01362	0.02094	1	1	1	1	0.7635	1
3	OAR3_190128314.1	0.01362	0.02094	1	1	1	1	0.7635	1
2	OAR2_236249490.1	0.01365	0.02097	1	1	1	1	0.7635	1
4	OAR4_46983764.1	0.01367	0.021	1	1	1	1	0.7635	1
4	DU194821_342.1	0.01367	0.021	1	1	1	1	0.7635	1
1	s62883.1	0.01368	0.02102	1	1	1	1	0.7635	1
5	s01899.1	0.01368	0.02102	1	1	1	1	0.7635	1
11	s20700.1	0.01374	0.0211	1	1	1	1	0.7635	1
1	s32601.1	0.01376	0.02112	1	1	1	1	0.7635	1
24	s66826.1	0.01377	0.02114	1	1	1	1	0.7635	1
1	OAR1_276539228.1	0.01378	0.02115	1	1	1	1	0.7635	1
3	s48755.1	0.01379	0.02117	1	1	1	1	0.7635	1
1	s58937.1	0.01381	0.02119	1	1	1	1	0.7635	1
1	OAR1_293501261.1	0.01382	0.02121	1	1	1	1	0.7635	1
2	OAR2_28137574.1	0.01385	0.02125	1	1	1	1	0.7635	1
1	s10878.1	0.01386	0.02126	1	1	1	1	0.7635	1
5	OAR5_97945971.1	0.01387	0.02128	1	1	1	1	0.7635	1
27	OARX_111523132.1	0.01391	0.02133	1	1	1	1	0.7635	1
6	OAR6_38315830.1	0.01392	0.02134	1	1	1	1	0.7635	1
2	s58483.1	0.01392	0.02135	1	1	1	1	0.7635	1
11	OAR11_30678624.1	0.01393	0.02136	1	1	1	1	0.7635	1
22	s09141.1	0.01393	0.02136	1	1	1	1	0.7635	1
2	OAR2_219701580.1	0.01393	0.02136	1	1	1	1	0.7635	1
6	OAR6_34010746.1	0.01396	0.0214	1	1	1	1	0.7635	1
3	OAR3_87330233.1	0.01396	0.02141	1	1	1	1	0.7635	1
27	DU275403_434.1	0.01399	0.02144	1	1	1	1	0.7635	1
1	OAR1_223826680.1	0.01401	0.02147	1	1	1	1	0.7635	1
3	s01931.1	0.01404	0.02151	1	1	1	1	0.7635	1
12	OAR12_4615833.1	0.01405	0.02152	1	1	1	1	0.7635	1
4	OAR4_19176665.1	0.01405	0.02153	1	1	1	1	0.7635	1
7	OAR7_15000911.1	0.01408	0.02156	1	1	1	1	0.7635	1
3	OAR3_194730311.1	0.01408	0.02157	1	1	1	1	0.7635	1
4	OAR4_71923465.1	0.01412	0.02162	1	1	1	1	0.7635	1
7	OAR7_42315089.1	0.01413	0.02164	1	1	1	1	0.7635	1
15	OAR15_22368903.1	0.01417	0.02168	1	1	1	1	0.7635	1
27	OARX_8907381.1	0.01417	0.02169	1	1	1	1	0.7635	1
1	OAR1_221226809.1	0.01417	0.0217	1	1	1	1	0.7635	1
27	OARX_76192158.1	0.01418	0.02171	1	1	1	1	0.7635	1
8	s34333.1	0.0142	0.02173	1	1	1	1	0.7635	1
26	OAR26_27679920.1	0.01421	0.02174	1	1	1	1	0.7635	1
18	OAR18_65410163.1	0.01421	0.02174	1	1	1	1	0.7635	1
1	s10849.1	0.01422	0.02175	1	1	1	1	0.7635	1
1	s36460.1	0.01423	0.02177	1	1	1	1	0.7635	1
13	OAR13_21219966.1	0.01424	0.02179	1	1	1	1	0.7635	1
3	s63143.1	0.01424	0.02179	1	1	1	1	0.7635	1
1	s42905.1	0.01426	0.02181	1	1	1	1	0.7635	1
2	s01316.1	0.01431	0.02188	1	1	1	1	0.7636	1
5	s39914.1	0.01432	0.02189	1	1	1	1	0.7636	1
3	OAR3_90898247.1	0.01433	0.02191	1	1	1	1	0.7636	1
13	s33005.1	0.01434	0.02192	1	1	1	1	0.7636	1
3	s34878.1	0.01434	0.02192	1	1	1	1	0.7636	1
26	s54702.1	0.01435	0.02194	1	1	1	1	0.7636	1
19	OAR19_10439681.1	0.01437	0.02197	1	1	1	1	0.7637	1
3	OAR3_214886878.1	0.01444	0.02206	1	1	1	1	0.7666	1
24	s67889.1	0.0145	0.02213	1	1	1	1	0.7679	1
27	s51128.1	0.01451	0.02215	1	1	1	1	0.7679	1
2	OAR2_175081287.1	0.01451	0.02216	1	1	1	1	0.7679	1
22	s57689.1	0.01458	0.02224	1	1	1	1	0.7692	1
3	OAR3_104953636.1	0.01459	0.02226	1	1	1	1	0.7692	1
4	s09629.1	0.0146	0.02228	1	1	1	1	0.7692	1
5	s72095.1	0.01462	0.02231	1	1	1	1	0.7692	1
27	s49477.1	0.01465	0.02234	1	1	1	1	0.7692	1
2	DU497662_610.1	0.01468	0.02238	1	1	1	1	0.7692	1
4	s42531.1	0.0147	0.02241	1	1	1	1	0.7692	1
2	OAR2_11749223.1	0.0147	0.02241	1	1	1	1	0.7692	1
18	OAR18_9299806.1	0.0147	0.02241	1	1	1	1	0.7692	1
23	OAR23_11233730.1	0.01472	0.02243	1	1	1	1	0.7692	1
1	s37315.1	0.01472	0.02244	1	1	1	1	0.7692	1
2	OAR2_21720271.1	0.01473	0.02245	1	1	1	1	0.7692	1
1	DU179070_177.1	0.01476	0.02249	1	1	1	1	0.7698	1
17	OAR17_32781863.1	0.01477	0.02251	1	1	1	1	0.7698	1
4	OAR4_117378622_X.1	0.01479	0.02253	1	1	1	1	0.77	1
3	OAR3_134897932.1	0.01483	0.02258	1	1	1	1	0.7706	1
2	OAR2_174726565.1	0.01484	0.02261	1	1	1	1	0.7706	1
14	OAR14_40923735.1	0.01485	0.02261	1	1	1	1	0.7706	1
7	OAR7_107555379.1	0.01488	0.02268	1	1	1	1	0.7713	1
20	s12553.1	0.0149	0.02265	1	1	1	1	0.7719	1
7	s23798.1	0.01493	0.02272	1	1	1	1	0.7724	1
4	OAR4_39813653.1	0.01496	0.02277	1	1	1	1	0.7727	1
9	s66210.1	0.01497	0.02278	1	1	1	1	0.7727	1
22	OAR22_40160139.1	0.01498	0.0228	1	1	1	1	0.7727	1
3	OAR3_195236801.1	0.01507	0.02291	1	1	1	1	0.773	1
1	s62725.1	0.0151	0.02295	1	1	1	1	0.773	1
27	s29254.1	0.0151	0.02296	1	1	1	1	0.773	1
16	s08636.1	0.0151	0.02296	1	1	1	1	0.773	1
9	OAR9_46983424.1	0.01513	0.023	1	1	1	1	0.773	1
26	OAR26_27358334.1	0.01516	0.02303	1	1	1	1	0.773	1
3	s17646.1	0.01516	0.02304	1	1	1	1	0.773	1
3	OAR3_179208059.1	0.01517	0.02305	1	1	1	1	0.773	1
14	OAR14_4168859.1	0.01518	0.02307	1	1	1	1	0.773	1
7	OAR7_3418039.1	0.01519	0.02308	1	1	1	1	0.773	1
10	OAR10_54437476.1	0.01519	0.02308	1	1	1	1	0.773	1
16	OAR16_46984845.1	0.01524	0.02314	1	1	1	1	0.773	1
18	s52083.1	0.01525	0.02315	1	1	1	1	0.773	1
3	OAR3_181884791.1	0.01527	0.02319	1	1	1	1	0.773	1
20	OAR20_42071000_X.1	0.01527	0.02319	1	1	1	1	0.773	1
3	s00473.1	0.01528	0.0232	1	1	1	1	0.773	1
3	OAR3_91960726.1	0.01528	0.0232	1	1	1	1	0.773	1
8	s63085.1	0.01528	0.0232	1	1	1	1	0.773	1
16	s01014.1	0.01534	0.02345	1	1	1	1	0.773	1
23	OAR23_55298890.1	0.0154	0.02329	1	1	1	1	0.773	1
1	OAR1_83132511.1	0.01544	0.02336	1	1	1	1	0.773	1
3	OAR3_123497423.1	0.01545	0.02341	1	1	1	1	0.773	1
22	OAR22_26754244.1	0.01545	0.02346	1	1	1	1	0.773	1
10	OAR10_29737372.1	0.01548	0.02343	1	1	1	1	0.773	1
3	s25321.1	0.01548	0.02343	1	1	1	1	0.773	1
23	OAR23_31886625.1	0.01548	0.02346	1	1	1	1	0.773	1
2	s56167.1	0.01549	0.02349	1	1	1	1	0.773	1
25	OAR25_48138627.1	0.01552	0.02353	1	1	1	1	0.773	1
2	OAR2_63072274.1	0.01553	0.02353	1	1	1	1	0.773	1
17	OAR17_37951426.1	0.01554	0.02355	1	1	1	1	0.773	1
20	s16122.1	0.01554	0.02355	1	1	1	1	0.773	1
10	OAR10_27749471_X.1	0.01554	0.02355	1	1	1	1	0.773	1
12	OAR12_69606944.1	0.01555	0.02356	1	1	1	1	0.773	1
19	OAR19_48114122.1	0.01556	0.02358	1	1	1	1	0.773	1
9	OAR9_60341167.1	0.01556	0.02358	1	1	1	1	0.773	1
2	OAR2_150736424.1	0.01558	0.0236	1	1	1	1	0.773	1
24	s40632.1	0.01562	0.02366	1	1	1	1	0.773	1
22	OAR22_43788746.1	0.01562	0.02366	1	1	1	1	0.773	1
16	s25446.1	0.01563	0.02367	1	1	1	1	0.773	1
18	s70056.1	0.01563	0.02367	1	1	1	1	0.773	1
18	OAR18_6167003.1	0.01563	0.02368	1	1	1	1	0.773	1
27	OARX_43335176.1	0.01568	0.02375	1	1	1	1	0.7748	1
18	OAR18_43658630.1	0.01575	0.02393	1	1	1	1	0.7748	1
14	OAR14_54070310.1	0.01575	0.02383	1	1	1	1	0.7748	1
15	OAR15_82881233.1	0.01581	0.02384	1	1	1	1	0.7748	1
27	OARX_103378386.1	0.01582	0.02391	1	1	1	1	0.7748	1
1	OAR1_191206898.1	0.01583	0.02393	1	1	1	1	0.7748	1
1	OAR1_295420370.1	0.01583	0.02394	1	1	1	1	0.7748	1
27	OARX_108893660.1	0.01585	0.02396	1	1	1	1	0.7748	1
4	OAR4_56284966.1	0.0159	0.02403	1	1	1	1	0.7748	1
22	OAR22_19052408.1	0.0159	0.02404	1	1	1	1	0.7748	1
12	s56742.1	0.01591	0.02405	1	1	1	1	0.7748	1
2	s42338.1	0.01592	0.02406	1	1	1	1	0.7748	1
3	OAR3_132359683.1	0.01592	0.02407	1	1	1	1	0.7748	1
1	s00136.1	0.01594	0.02409	1	1	1	1	0.7748	1
21	s59636.1	0.01594	0.02409	1	1	1	1	0.7748	1
13	OAR13_15670965.1	0.01595	0.0241	1	1	1	1	0.7748	1
2	OAR2_222662688.1	0.01596	0.02412	1	1	1	1	0.7748	1
7	OAR7_79789907.1	0.01597	0.02413	1	1	1	1	0.7748	1
10	OAR10_8668332_X.1	0.01599	0.02415	1	1	1	1	0.7748	1
7	s68608.1	0.01599	0.02415	1	1	1	1	0.7748	1
5	s67091.1	0.016	0.02417	1	1	1	1	0.7749	1
16	OAR16_37180441.1	0.01608	0.02428	1	1	1	1	0.7753	1
27	OARX_77492598.1	0.01611	0.02432	1	1	1	1	0.7753	1
26	OAR26_32419850.1	0.01611	0.02432	1	1	1	1	0.7753	1
9	OAR9_94270944_X.1	0.01611	0.02433	1	1	1	1	0.7753	1
19	OAR19_32220207.1	0.01612	0.02434	1	1	1	1	0.7753	1
6	s33081.1	0.01615	0.02437	1	1	1	1	0.7753	1
9	OAR9_76259389.1	0.01615	0.02437	1	1	1	1	0.7753	1
7	s71248.1	0.01617	0.02441	1	1	1	1	0.7753	1
3	OAR3_120061709.1	0.01618	0.02441	1	1	1	1	0.7753	1
3	s22567.1	0.01619	0.02443	1	1	1	1	0.7753	1
15	OAR15_67064455.1	0.01622	0.02447	1	1	1	1	0.7753	1
1	OAR1_248326742.1	0.01623	0.02448	1	1	1	1	0.7753	1
23	OAR23_16986713.1	0.01623	0.02448	1	1	1	1	0.7753	1
25	OAR25_40908893.1	0.01628	0.02455	1	1	1	1	0.7753	1
7	OAR7_53985984.1	0.01632	0.0246	1	1	1	1	0.7753	1
1	s67860.1	0.01634	0.02462	1	1	1	1	0.7753	1
17	OAR17_50399189.1	0.01636	0.02466	1	1	1	1	0.7753	1
1	OAR1_250781375.1	0.01639	0.02469	1	1	1	1	0.7753	1
2	s65249.1	0.0164	0.02474	1	1	1	1	0.7753	1
4	OAR4_96469740.1	0.01642	0.02471	1	1	1	1	0.7753	1
7	OAR7_106145302.1	0.01643	0.02474	1	1	1	1	0.7753	1
3	s69042.1	0.01644	0.02477	1	1	1	1	0.7753	1
3	OAR3_35868525.1	0.01644	0.02477	1	1	1	1	0.7753	1
1	OAR1_235753982.1	0.01648	0.02481	1	1	1	1	0.7753	1
4	OAR4_44326368.1	0.01648	0.02482	1	1	1	1	0.7753	1
21	OAR21_37496613.1	0.01648	0.02482	1	1	1	1	0.7753	1
6	OAR6_48664181.1	0.01651	0.02486	1	1	1	1	0.7753	1
2	OAR2_25291980.1	0.01651	0.02486	1	1	1	1	0.7753	1
22	s52583.1	0.01654	0.0249	1	1	1	1	0.7753	1
18	OAR18_60990082.1	0.01656	0.02493	1	1	1	1	0.7753	1
1	OAR1_249928549.1	0.01657	0.02494	1	1	1	1	0.7753	1
6	OAR6_72352340.1	0.01657	0.02494	1	1	1	1	0.7753	1
8	OAR8_25293857.1	0.01657	0.02494	1	1	1	1	0.7753	1
17	OAR17_17506704.1	0.01658	0.02495	1	1	1	1	0.7753	1
6	OAR6_80754639.1	0.01658	0.02496	1	1	1	1	0.7753	1
7	OAR7_108803343.1	0.01659	0.02497	1	1	1	1	0.7753	1
6	OAR6_64284257.1	0.01661	0.02499	1	1	1	1	0.7753	1
8	s65675.1	0.01661	0.02499	1	1	1	1	0.7753	1
15	OAR15_50080570.1	0.01664	0.02503	1	1	1	1	0.7754	1
21	s39315.1	0.01667	0.02508	1	1	1	1	0.7754	1
9	OAR9_28669568.1	0.01669	0.02511	1	1	1	1	0.7754	1
2	s41901.1	0.0167	0.02511	1	1	1	1	0.7754	1
18	OAR18_53111203.1	0.0167	0.02512	1	1	1	1	0.7754	1
3	OAR3_68769785.1	0.01671	0.02512	1	1	1	1	0.7754	1
13	OAR13_39189091.1	0.01677	0.02521	1	1	1	1	0.7772	1
2	OAR2_136603669.1	0.01678	0.02522	1	1	1	1	0.7772	1
4	OAR4_112763089.1	0.01684	0.0253	1	1	1	1	0.7772	1
10	OAR10_53872811.1	0.01684	0.0253	1	1	1	1	0.7772	1
8	OAR8_84987023.1	0.01684	0.0253	1	1	1	1	0.7772	1
13	OAR13_39447377.1	0.01688	0.02536	1	1	1	1	0.7772	1
22	OAR22_35805166.1	0.01689	0.02536	1	1	1	1	0.7772	1
16	s55042.1	0.01694	0.02543	1	1	1	1	0.7772	1
25	s03280.1	0.01694	0.02544	1	1	1	1	0.7772	1
3	OAR3_1253851.1	0.01695	0.02544	1	1	1	1	0.7772	1
3	OAR3_213423457.1	0.01696	0.02546	1	1	1	1	0.7772	1
13	s43194.1	0.01697	0.02547	1	1	1	1	0.7772	1
17	s48611.1	0.01699	0.0255	1	1	1	1	0.7772	1
4	s25411.1	0.01707	0.02562	1	1	1	1	0.7772	1
6	OAR6_57090002.1	0.01716	0.02574	1	1	1	1	0.7772	1
1	OAR1_36734806.1	0.01717	0.02574	1	1	1	1	0.7772	1
2	s31965.1	0.01718	0.02576	1	1	1	1	0.7772	1
2	OAR2_199342003.1	0.01718	0.02576	1	1	1	1	0.7772	1
2	s21980.1	0.01721	0.0258	1	1	1	1	0.7772	1
2	OAR2_215996648.1	0.01722	0.02581	1	1	1	1	0.7772	1
2	OAR2_20155770.1	0.01726	0.02586	1	1	1	1	0.7772	1
15	s06809.1	0.01729	0.02591	1	1	1	1	0.7772	1
1	OAR1_295318699.1	0.01729	0.02591	1	1	1	1	0.7772	1
2	OAR2_160912478.1	0.0173	0.02592	1	1	1	1	0.7772	1
18	OAR18_32606437.1	0.01733	0.02596	1	1	1	1	0.7772	1
19	s42867.1	0.01735	0.02598	1	1	1	1	0.7772	1
7	OAR7_78055948.1	0.01737	0.02602	1	1	1	1	0.7772	1
2	s14482.1	0.0174	0.02605	1	1	1	1	0.7772	1
12	OAR12_14724845.1	0.0174	0.02606	1	1	1	1	0.7772	1
27	OARX_109922971.1	0.01742	0.02608	1	1	1	1	0.7772	1
2	OAR2_226669930.1	0.01746	0.02613	1	1	1	1	0.7772	1
4	OAR4_28162430.1	0.01748	0.02616	1	1	1	1	0.7772	1
16	OAR16_65303733.1	0.01751	0.02619	1	1	1	1	0.7772	1
9	s16713.1	0.01753	0.02622	1	1	1	1	0.7772	1
2	OAR2_143068480.1	0.01755	0.02625	1	1	1	1	0.7772	1
2	OAR2_161683986.1	0.01757	0.02628	1	1	1	1	0.7772	1
2	OAR2_41310572.1	0.01757	0.02628	1	1	1	1	0.7772	1
26	OAR26_35926259.1	0.01758	0.0263	1	1	1	1	0.7772	1
20	DU183112_480.1	0.0176	0.02632	1	1	1	1	0.7772	1
1	s32583.1	0.01761	0.02633	1	1	1	1	0.7772	1
3	OAR3_92580348_X.1	0.01762	0.02635	1	1	1	1	0.7772	1
24	s64882.1	0.01763	0.02636	1	1	1	1	0.7772	1
3	OAR3_54923550.1	0.01765	0.02639	1	1	1	1	0.7772	1
2	s53910.1	0.0177	0.02645	1	1	1	1	0.7772	1
7	s05763.1	0.0177	0.02645	1	1	1	1	0.7772	1
10	OAR10_84180866.1	0.0177	0.02646	1	1	1	1	0.7772	1
4	s34600.1	0.01774	0.02651	1	1	1	1	0.7772	1
12	OAR12_16453438.1	0.01775	0.02652	1	1	1	1	0.7772	1
11	s08649.1	0.01775	0.02653	1	1	1	1	0.7772	1
16	OAR16_35708.1	0.0178	0.02659	1	1	1	1	0.7772	1
1	OAR1_106285844.1	0.01781	0.0266	1	1	1	1	0.7772	1
6	OAR6_26089154.1	0.01783	0.02663	1	1	1	1	0.7772	1
16	OAR16_21925866.1	0.01784	0.02664	1	1	1	1	0.7772	1
9	OAR9_62478586.1	0.01785	0.02665	1	1	1	1	0.7772	1
26	OAR26_13918913.1	0.01787	0.02669	1	1	1	1	0.7772	1
3	OAR3_112264725.1	0.01789	0.02671	1	1	1	1	0.7772	1
22	OAR22_13571930.1	0.01792	0.02674	1	1	1	1	0.7772	1
2	OAR2_31167173.1	0.01792	0.02674	1	1	1	1	0.7772	1
2	s46986.1	0.01793	0.02676	1	1	1	1	0.7772	1
21	OAR21_8294093.1	0.01793	0.02676	1	1	1	1	0.7772	1
1	OAR1_48175544.1	0.01794	0.02677	1	1	1	1	0.7772	1
18	s67737.1	0.01794	0.02678	1	1	1	1	0.7772	1
3	OAR3_190788484.1	0.01796	0.02679	1	1	1	1	0.7772	1
1	OAR1_45835401.1	0.01798	0.02683	1	1	1	1	0.7772	1
7	s70538.1	0.018	0.02686	1	1	1	1	0.7772	1
9	OAR9_70311785.1	0.01804	0.0269	1	1	1	1	0.7772	1
10	OAR10_21224144.1	0.01804	0.02691	1	1	1	1	0.7772	1
4	OAR4_73570548.1	0.01807	0.02695	1	1	1	1	0.7772	1
6	OAR6_108351321.1	0.01808	0.02696	1	1	1	1	0.7772	1
2	OAR2_14484410.1	0.0181	0.02698	1	1	1	1	0.7772	1
16	OAR16_13953401.1	0.01811	0.027	1	1	1	1	0.7772	1
7	OAR7_65038832.1	0.01813	0.02703	1	1	1	1	0.7772	1
1	OAR1_143333465.1	0.01815	0.02705	1	1	1	1	0.7772	1
6	s03229.1	0.01816	0.02707	1	1	1	1	0.7772	1
1	s60878.1	0.01819	0.0271	1	1	1	1	0.7772	1
11	OAR11_49382709.1	0.01819	0.0271	1	1	1	1	0.7772	1
18	DU410105_528.1	0.01824	0.02717	1	1	1	1	0.7772	1
4	OAR4_52362821.1	0.01824	0.02717	1	1	1	1	0.7772	1
20	OAR20_41854707.1	0.01824	0.02718	1	1	1	1	0.7772	1
4	OAR4_102504729.1	0.01825	0.02718	1	1	1	1	0.7772	1
16	OAR16_75778282.1	0.01827	0.02721	1	1	1	1	0.7772	1
15	OAR15_3794544.1	0.01829	0.02726	1	1	1	1	0.7772	1
5	s66840.1	0.01831	0.02723	1	1	1	1	0.7772	1
2	OAR2_226551783.1	0.01831	0.02727	1	1	1	1	0.7772	1
9	s71002.1	0.01833	0.02729	1	1	1	1	0.7772	1
20	s15809.1	0.01833	0.02729	1	1	1	1	0.7772	1
26	DU481531_204.1	0.01833	0.02729	1	1	1	1	0.7772	1
2	s27682.1	0.01833	0.0273	1	1	1	1	0.7772	1
3	OAR3_8755169.1	0.01834	0.0273	1	1	1	1	0.7772	1
11	s51820.1	0.01837	0.02735	1	1	1	1	0.7772	1
2	OAR2_234715107.1	0.01838	0.02735	1	1	1	1	0.7772	1
3	OAR3_93171720.1	0.01839	0.02738	1	1	1	1	0.7772	1
1	s14078.1	0.0184	0.02738	1	1	1	1	0.7772	1
13	s53991.1	0.01841	0.0274	1	1	1	1	0.7772	1
2	s28080.1	0.01841	0.0274	1	1	1	1	0.7772	1
4	s04160.1	0.01842	0.02741	1	1	1	1	0.7772	1
5	OAR5_79523364.1	0.01846	0.02746	1	1	1	1	0.7772	1
14	s18723.1	0.01847	0.02748	1	1	1	1	0.7772	1
12	OAR12_39174055.1	0.01849	0.0275	1	1	1	1	0.7772	1
15	OAR15_65355875.1	0.01855	0.02758	1	1	1	1	0.7772	1
22	OAR22_4169269.1	0.01856	0.02759	1	1	1	1	0.7772	1
3	OAR3_56712725_X.1	0.01858	0.02763	1	1	1	1	0.7772	1
9	s06088.1	0.01859	0.02763	1	1	1	1	0.7772	1
18	OAR18_7311308.1	0.01859	0.02764	1	1	1	1	0.7772	1
1	OAR1_221021345.1	0.01862	0.02767	1	1	1	1	0.7772	1
2	OAR2_172663891.1	0.01863	0.02769	1	1	1	1	0.7772	1
12	s35216.1	0.01864	0.02771	1	1	1	1	0.7772	1
4	OAR4_82681801.1	0.01866	0.02773	1	1	1	1	0.7772	1
1	s67944.1	0.01867	0.02774	1	1	1	1	0.7772	1
8	s63433.1	0.01869	0.02777	1	1	1	1	0.7772	1
26	OAR26_43608591.1	0.0187	0.02778	1	1	1	1	0.7772	1
1	s11941.1	0.01872	0.02781	1	1	1	1	0.7772	1
4	s46022.1	0.01875	0.02784	1	1	1	1	0.7772	1
4	OAR4_13270721.1	0.01877	0.02788	1	1	1	1	0.7772	1
7	OAR7_42374280.1	0.01878	0.02788	1	1	1	1	0.7772	1
11	s72306.1	0.01878	0.02789	1	1	1	1	0.7772	1
21	OAR21_23906179.1	0.01879	0.02791	1	1	1	1	0.7772	1
21	s27985.1	0.01888	0.02802	1	1	1	1	0.7772	1
8	s45189.1	0.01891	0.02806	1	1	1	1	0.7772	1
27	OARX_22662256.1	0.01895	0.02811	1	1	1	1	0.7772	1
18	OAR18_53076948.1	0.01895	0.02812	1	1	1	1	0.7772	1
2	s76040.1	0.01897	0.02813	1	1	1	1	0.7772	1
4	OAR4_45252917.1	0.01902	0.02821	1	1	1	1	0.7772	1
3	OAR3_178922031.1	0.01904	0.02823	1	1	1	1	0.7772	1
5	OAR5_104431404.1	0.01905	0.02824	1	1	1	1	0.7772	1
2	OAR2_172448710.1	0.01908	0.02828	1	1	1	1	0.7772	1
2	OAR2_219736519.1	0.01908	0.02829	1	1	1	1	0.7772	1
4	OAR4_28811142.1	0.0191	0.02832	1	1	1	1	0.7772	1
2	s51164.1	0.01913	0.02835	1	1	1	1	0.7772	1
21	s60073.1	0.01914	0.02837	1	1	1	1	0.7772	1
1	OAR1_235487947.1	0.01916	0.02839	1	1	1	1	0.7772	1
21	OAR21_22367518.1	0.01918	0.02841	1	1	1	1	0.7772	1
3	OAR3_178996653.1	0.01918	0.02842	1	1	1	1	0.7772	1
3	OAR3_218344869.1	0.01918	0.02842	1	1	1	1	0.7772	1
8	s56579.1	0.01918	0.02842	1	1	1	1	0.7772	1
17	OAR17_52602445.1	0.0192	0.02844	1	1	1	1	0.7772	1
7	OAR7_21968931.1	0.01921	0.02845	1	1	1	1	0.7772	1
7	s52496.1	0.01921	0.02845	1	1	1	1	0.7772	1
15	OAR15_89441287.1	0.01921	0.02846	1	1	1	1	0.7772	1
1	OAR1_28807538.1	0.01923	0.02849	1	1	1	1	0.7772	1
2	OAR2_191269884.1	0.01928	0.02855	1	1	1	1	0.7772	1
13	s11988.1	0.01929	0.02856	1	1	1	1	0.7772	1
1	OAR1_85487979.1	0.0193	0.02858	1	1	1	1	0.7772	1
5	OAR5_62873338.1	0.01931	0.0286	1	1	1	1	0.7772	1
4	s33794.1	0.01932	0.02861	1	1	1	1	0.7772	1
2	OAR2_85324764.1	0.01934	0.02863	1	1	1	1	0.7772	1
20	OAR20_3201268.1	0.01934	0.02863	1	1	1	1	0.7772	1
1	OAR1_279603858.1	0.01934	0.02864	1	1	1	1	0.7772	1
8	OAR8_64366310.1	0.01935	0.02865	1	1	1	1	0.7772	1
8	OAR8_78244466.1	0.01936	0.02866	1	1	1	1	0.7772	1
23	OAR23_14108414.1	0.01937	0.02867	1	1	1	1	0.7772	1
2	OAR2_235321691.1	0.01937	0.02867	1	1	1	1	0.7772	1
4	OAR4_17813422.1	0.01938	0.02868	1	1	1	1	0.7772	1
17	s64837.1	0.01939	0.0287	1	1	1	1	0.7772	1
12	OAR12_34718584.1	0.01939	0.0287	1	1	1	1	0.7772	1
19	s52893.1	0.01941	0.02872	1	1	1	1	0.7772	1
4	OAR4_14887500.1	0.01943	0.02875	1	1	1	1	0.7772	1
10	OAR10_53115987.1	0.01947	0.02889	1	1	1	1	0.7772	1
15	s46519.1	0.01947	0.0288	1	1	1	1	0.7772	1
23	s21776.1	0.01949	0.0288	1	1	1	1	0.7772	1
7	OAR7_1827930.1	0.0195	0.02882	1	1	1	1	0.7772	1
26	OAR26_32934871.1	0.01951	0.02884	1	1	1	1	0.7772	1
2	OAR2_201796030.1	0.01954	0.02885	1	1	1	1	0.7772	1
8	OAR8_71548278.1	0.01954	0.02889	1	1	1	1	0.7772	1
20	s47493.1	0.01954	0.02889	1	1	1	1	0.7772	1
21	OAR21_23579593.1	0.01955	0.0289	1	1	1	1	0.7772	1
6	OAR6_111134250.1	0.01955	0.0289	1	1	1	1	0.7772	1
1	OAR1_63598486_X.1	0.01956	0.02892	1	1	1	1	0.7772	1
18	OAR18_45554311.1	0.0196	0.02898	1	1	1	1	0.7772	1
16	OAR16_60320592.1	0.01961	0.02899	1	1	1	1	0.7772	1
3	s03333.1	0.01962	0.029	1	1	1	1	0.7772	1
15	OAR15_88875909.1	0.01964	0.02903	1	1	1	1	0.7772	1
3	OAR3_35377590.1	0.01965	0.02904	1	1	1	1	0.7772	1
21	OAR21_9653940.1	0.01967	0.02906	1	1	1	1	0.7772	1
7	OAR7_49479344.1	0.01967	0.02907	1	1	1	1	0.7772	1
1	s70871.1	0.01968	0.02908	1	1	1	1	0.7772	1
11	s12868.1	0.01968	0.02908	1	1	1	1	0.7772	1
1	s53706.1	0.01971	0.02911	1	1	1	1	0.7772	1
19	OAR19_45481855_X.1	0.01971	0.02912	1	1	1	1	0.7772	1
13	s64465.1	0.01973	0.02914	1	1	1	1	0.7772	1
12	OAR12_19668645.1	0.01974	0.02915	1	1	1	1	0.7772	1
4	OAR4_48059117.1	0.01974	0.02915	1	1	1	1	0.7772	1
1	s57223.1	0.01974	0.02915	1	1	1	1	0.7772	1
3	s58445.1	0.01974	0.02915	1	1	1	1	0.7772	1
1	OAR1_248091902.1	0.01974	0.02916	1	1	1	1	0.7772	1
11	OAR11_19800228_X.1	0.01974	0.02916	1	1	1	1	0.7772	1
12	OAR12_64628319.1	0.01974	0.02916	1	1	1	1	0.7772	1
4	OAR4_26039959.1	0.01975	0.02917	1	1	1	1	0.7772	1
27	OARX_59383635.1	0.01975	0.02917	1	1	1	1	0.7772	1
27	OARX_59327581.1	0.01975	0.02917	1	1	1	1	0.7772	1
7	OAR7_96436446.1	0.01979	0.02922	1	1	1	1	0.7773	1
4	OAR4_96024819.1	0.01979	0.02923	1	1	1	1	0.7773	1
1	OAR1_186351054.1	0.0198	0.02924	1	1	1	1	0.7773	1
6	s29311.1	0.01985	0.02931	1	1	1	1	0.7773	1
17	OAR17_23825409.1	0.01988	0.02939	1	1	1	1	0.7773	1
5	OAR5_97654465.1	0.01991	0.02935	1	1	1	1	0.7773	1
14	OAR14_32948272.1	0.01991	0.02938	1	1	1	1	0.7773	1
22	s11014.1	0.01992	0.02939	1	1	1	1	0.7773	1
11	s26369.1	0.01995	0.02944	1	1	1	1	0.7773	1
27	DU400878_520.1	0.01997	0.02947	1	1	1	1	0.7773	1
16	s44867.1	0.01998	0.02947	1	1	1	1	0.7773	1
1	OAR1_225426509.1	0.01998	0.02948	1	1	1	1	0.7773	1
12	OAR12_36991477.1	0.01999	0.02949	1	1	1	1	0.7773	1
6	s08182.1	0.02001	0.02951	1	1	1	1	0.7773	1
15	OAR15_49586186.1	0.02002	0.02952	1	1	1	1	0.7773	1
25	s02784.1	0.02003	0.02954	1	1	1	1	0.7773	1
18	OAR18_62827574.1	0.02003	0.02954	1	1	1	1	0.7773	1
3	OAR3_193838146.1	0.02005	0.02957	1	1	1	1	0.7773	1
4	s05472.1	0.02005	0.02957	1	1	1	1	0.7773	1
5	OAR5_77575205.1	0.0201	0.02963	1	1	1	1	0.7776	1
12	s34847.1	0.02012	0.02965	1	1	1	1	0.7776	1
1	OAR1_131881954.1	0.02013	0.02968	1	1	1	1	0.7776	1
14	s34790.1	0.02014	0.02969	1	1	1	1	0.7776	1
2	OAR2_10961903.1	0.02017	0.02973	1	1	1	1	0.7776	1
7	OAR7_4725371.1	0.02017	0.02973	1	1	1	1	0.7776	1
17	s28437.1	0.02018	0.02973	1	1	1	1	0.7776	1
8	OAR8_97005060.1	0.02019	0.02975	1	1	1	1	0.7776	1
22	s19461.1	0.02021	0.02977	1	1	1	1	0.7777	1
24	OAR24_25044819.1	0.02023	0.0298	1	1	1	1	0.7779	1
13	OAR13_58349162.1	0.02024	0.02982	1	1	1	1	0.7779	1
15	OAR15_62680174.1	0.02028	0.02987	1	1	1	1	0.7782	1
7	OAR7_104677761.1	0.02028	0.02987	1	1	1	1	0.7782	1
27	OARX_78740611.1	0.0203	0.02989	1	1	1	1	0.7783	1
1	OAR1_178780522.1	0.02032	0.02992	1	1	1	1	0.7784	1
5	s14927.1	0.02037	0.02999	1	1	1	1	0.7796	1
4	s20936.1	0.02043	0.03006	1	1	1	1	0.7796	1
3	s05566.1	0.02043	0.03007	1	1	1	1	0.7796	1
3	s35720.1	0.02043	0.03007	1	1	1	1	0.7796	1
9	OAR9_22475183.1	0.02044	0.03008	1	1	1	1	0.7796	1
11	OAR11_47749867.1	0.02045	0.0301	1	1	1	1	0.7796	1
11	s01777.1	0.02046	0.03011	1	1	1	1	0.7796	1
8	OAR8_11596432.1	0.0205	0.03015	1	1	1	1	0.7799	1
1	s62112.1	0.02052	0.03018	1	1	1	1	0.7799	1
3	OAR3_69606191.1	0.02056	0.03023	1	1	1	1	0.7799	1
2	OAR2_217320956.1	0.02057	0.03025	1	1	1	1	0.7799	1
8	s74880.1	0.02057	0.03025	1	1	1	1	0.7799	1
26	s13814.1	0.02057	0.03026	1	1	1	1	0.7799	1
8	OAR8_95919216.1	0.02058	0.03026	1	1	1	1	0.7799	1
12	OAR12_16022402.1	0.02064	0.03034	1	1	1	1	0.7816	1
21	OAR21_6678031.1	0.02067	0.03039	1	1	1	1	0.7823	1
12	s15785.1	0.0207	0.03041	1	1	1	1	0.7824	1
22	s06847.1	0.02078	0.03053	1	1	1	1	0.7845	1
2	s30759.1	0.02078	0.03053	1	1	1	1	0.7845	1
6	OAR6_88918757.1	0.0208	0.03055	1	1	1	1	0.7845	1
3	OAR3_198471417.1	0.02082	0.03058	1	1	1	1	0.7848	1
1	OAR1_149763555.1	0.02087	0.03064	1	1	1	1	0.786	1
21	OAR21_20371526.1	0.02091	0.0307	1	1	1	1	0.7871	1
3	OAR3_124915688.1	0.02094	0.03073	1	1	1	1	0.7872	1
1	OAR1_56620267.1	0.02096	0.03076	1	1	1	1	0.7872	1
9	OAR9_64391139.1	0.02098	0.03079	1	1	1	1	0.7872	1
10	s63534.1	0.02098	0.03079	1	1	1	1	0.7872	1
8	OAR8_79073002.1	0.02102	0.03085	1	1	1	1	0.7872	1
18	OAR18_32637290.1	0.02103	0.03085	1	1	1	1	0.7872	1
1	OAR1_114418178.1	0.02104	0.03087	1	1	1	1	0.7872	1
5	OAR5_103269743.1	0.02108	0.03091	1	1	1	1	0.7872	1
15	s20985.1	0.02108	0.03092	1	1	1	1	0.7872	1
11	s10224.1	0.02109	0.03093	1	1	1	1	0.7872	1
27	OARX_102896730.1	0.02114	0.031	1	1	1	1	0.7872	1
8	OAR8_52611802.1	0.0212	0.03107	1	1	1	1	0.7872	1
4	OAR4_83485439.1	0.0212	0.03108	1	1	1	1	0.7872	1
23	s27196.1	0.02121	0.03109	1	1	1	1	0.7872	1
1	OAR1_262629490.1	0.02122	0.0311	1	1	1	1	0.7872	1
5	s50754.1	0.02122	0.03111	1	1	1	1	0.7872	1
3	OAR3_105183890.1	0.02123	0.03112	1	1	1	1	0.7872	1
4	OAR4_18215143.1	0.02126	0.03115	1	1	1	1	0.7872	1
27	s50692.1	0.02126	0.03115	1	1	1	1	0.7872	1
6	OAR6_38156958.1	0.02126	0.03116	1	1	1	1	0.7872	1
21	OAR21_33643849.1	0.02129	0.0312	1	1	1	1	0.7872	1
1	OAR1_49492036.1	0.02135	0.03127	1	1	1	1	0.7872	1
3	OAR3_123752345.1	0.02135	0.03127	1	1	1	1	0.7872	1
14	OAR14_43865688.1	0.02137	0.0313	1	1	1	1	0.7872	1
12	s57817.1	0.02139	0.03133	1	1	1	1	0.7872	1
18	s30059.1	0.02141	0.03136	1	1	1	1	0.7872	1
8	s46680.1	0.02142	0.03136	1	1	1	1	0.7872	1
12	OAR12_41931296.1	0.02144	0.03138	1	1	1	1	0.7872	1
16	OAR16_44325630.1	0.02145	0.03141	1	1	1	1	0.7872	1
10	OAR10_41929999.1	0.02146	0.03141	1	1	1	1	0.7872	1
9	s08212.1	0.02146	0.03142	1	1	1	1	0.7872	1
9	OAR9_35369766.1	0.02148	0.03145	1	1	1	1	0.7872	1
1	s10597.1	0.02151	0.03147	1	1	1	1	0.7872	1
2	OAR2_216496832.1	0.02151	0.03147	1	1	1	1	0.7872	1
4	OAR4_40748797.1	0.02152	0.03149	1	1	1	1	0.7872	1
18	OAR18_39046193.1	0.02152	0.0315	1	1	1	1	0.7872	1
6	OAR6_44473865.1	0.0216	0.0316	1	1	1	1	0.7872	1
18	OAR18_41225716.1	0.02162	0.03162	1	1	1	1	0.7872	1
5	s70130.1	0.02163	0.03163	1	1	1	1	0.7872	1
6	s64304.1	0.02163	0.03164	1	1	1	1	0.7872	1
22	OAR22_44620788_X.1	0.02166	0.03168	1	1	1	1	0.7872	1
1	OAR1_254310134.1	0.0217	0.03172	1	1	1	1	0.7872	1
8	OAR8_53759183.1	0.02172	0.03176	1	1	1	1	0.7872	1
15	OAR15_18495821.1	0.02172	0.03176	1	1	1	1	0.7872	1
2	OAR2_134529373.1	0.02173	0.03177	1	1	1	1	0.7872	1
1	s11889.1	0.02174	0.03178	1	1	1	1	0.7872	1
11	OAR11_66497495.1	0.02177	0.03182	1	1	1	1	0.7872	1
9	OAR9_84867780.1	0.02183	0.03189	1	1	1	1	0.7872	1
21	OAR21_2979332.1	0.02183	0.0319	1	1	1	1	0.7872	1
23	OAR23_12658152.1	0.02184	0.03191	1	1	1	1	0.7872	1
24	s74032.1	0.02185	0.03192	1	1	1	1	0.7872	1
3	OAR3_202655131.1	0.02188	0.03196	1	1	1	1	0.7872	1
16	OAR16_22056927.1	0.02189	0.03197	1	1	1	1	0.7872	1
15	s32793.1	0.02189	0.03197	1	1	1	1	0.7872	1
8	OAR8_24746906.1	0.02191	0.032	1	1	1	1	0.7872	1
2	OAR2_124372233.1	0.022	0.03212	1	1	1	1	0.7872	1
13	s51138.1	0.022	0.03212	1	1	1	1	0.7872	1
6	OAR6_52683990.1	0.02201	0.03213	1	1	1	1	0.7872	1
16	OAR16_64958730.1	0.02203	0.03216	1	1	1	1	0.7872	1
3	OAR3_212529546.1	0.02203	0.03216	1	1	1	1	0.7872	1
24	s51596.1	0.02204	0.03217	1	1	1	1	0.7872	1
22	OAR22_43010940.1	0.02206	0.0322	1	1	1	1	0.7872	1
15	OAR15_65942409.1	0.02206	0.0322	1	1	1	1	0.7872	1
13	OAR13_22595627.1	0.02206	0.0322	1	1	1	1	0.7872	1
4	s54393.1	0.02206	0.0322	1	1	1	1	0.7872	1
27	s26403.1	0.02207	0.03222	1	1	1	1	0.7872	1
11	s27976.1	0.02208	0.03222	1	1	1	1	0.7872	1
3	s23807.1	0.02213	0.03229	1	1	1	1	0.7872	1
22	OAR22_17622066.1	0.02214	0.0323	1	1	1	1	0.7872	1
3	OAR3_206609454.1	0.02215	0.03231	1	1	1	1	0.7872	1
3	s63986.1	0.02217	0.03234	1	1	1	1	0.7872	1
9	OAR9_61830651.1	0.02219	0.03237	1	1	1	1	0.7872	1
13	s02538.1	0.02222	0.03241	1	1	1	1	0.7872	1
18	OAR18_12732549.1	0.02223	0.03242	1	1	1	1	0.7872	1
11	OAR11_47709680.1	0.02223	0.03243	1	1	1	1	0.7872	1
5	s04504.1	0.02225	0.03244	1	1	1	1	0.7872	1
1	OAR1_139351292.1	0.02226	0.03246	1	1	1	1	0.7872	1
11	s72626.1	0.02229	0.0325	1	1	1	1	0.7872	1
3	OAR3_52180166.1	0.0223	0.03251	1	1	1	1	0.7872	1
11	s17310.1	0.02231	0.03252	1	1	1	1	0.7872	1
5	OAR5_90982087.1	0.02234	0.03256	1	1	1	1	0.7872	1
6	s60179.1	0.02234	0.03256	1	1	1	1	0.7872	1
25	OAR25_40650543.1	0.02235	0.03257	1	1	1	1	0.7872	1
6	OAR6_54401417.1	0.02235	0.03258	1	1	1	1	0.7872	1
2	s31977.1	0.02237	0.0326	1	1	1	1	0.7872	1
2	OAR2_21680827_X.1	0.02238	0.03262	1	1	1	1	0.7872	1
25	DU382130_195.1	0.02239	0.03262	1	1	1	1	0.7872	1
2	s37719.1	0.02241	0.03292	1	1	1	1	0.7872	1
4	OAR4_24828539.1	0.02241	0.03265	1	1	1	1	0.7872	1
21	OAR21_47542072.1	0.02244	0.03266	1	1	1	1	0.7872	1
14	s58306.1	0.02248	0.03269	1	1	1	1	0.7872	1
18	OAR18_51101742.1	0.02249	0.03275	1	1	1	1	0.7872	1
4	OAR4_36568543.1	0.02252	0.03276	1	1	1	1	0.7872	1
2	OAR2_175465143.1	0.02253	0.0328	1	1	1	1	0.7872	1
4	OAR4_74585806.1	0.02253	0.03281	1	1	1	1	0.7872	1
16	OAR16_70760287.1	0.02254	0.03281	1	1	1	1	0.7872	1
3	OAR3_124716738.1	0.02256	0.03282	1	1	1	1	0.7872	1
27	s75871.1	0.02257	0.03285	1	1	1	1	0.7872	1
3	OAR3_77361732.1	0.02258	0.03286	1	1	1	1	0.7872	1
1	s09664.1	0.0226	0.03288	1	1	1	1	0.7872	1
14	OAR14_35769076.1	0.02264	0.0329	1	1	1	1	0.7872	1
1	OAR1_119676006.1	0.02265	0.03295	1	1	1	1	0.7872	1
6	s51718.1	0.02265	0.03296	1	1	1	1	0.7872	1
1	s30252.1	0.02271	0.03307	1	1	1	1	0.7872	1
8	OAR8_69990419.1	0.02272	0.03304	1	1	1	1	0.7872	1
22	OAR22_40197865.1	0.02273	0.03306	1	1	1	1	0.7872	1
21	OAR21_25083552.1	0.02273	0.03307	1	1	1	1	0.7872	1
4	OAR4_17289889.1	0.02275	0.03309	1	1	1	1	0.7872	1
15	OAR15_77451211.1	0.02275	0.0331	1	1	1	1	0.7872	1
2	OAR2_216151877.1	0.02275	0.0331	1	1	1	1	0.7872	1
18	s13264.1	0.0228	0.03316	1	1	1	1	0.7872	1
12	s20113.1	0.0228	0.03316	1	1	1	1	0.7872	1
2	OAR2_204901274.1	0.0228	0.03316	1	1	1	1	0.7872	1
6	OAR6_108589199.1	0.02282	0.03319	1	1	1	1	0.7872	1
27	OARX_74706266.1	0.02282	0.03319	1	1	1	1	0.7872	1
12	OAR12_70181759.1	0.02284	0.03321	1	1	1	1	0.7872	1
2	DU491085_444.1	0.02285	0.03323	1	1	1	1	0.7872	1
1	OAR1_269524758.1	0.02286	0.03324	1	1	1	1	0.7872	1
2	s14650.1	0.02286	0.03324	1	1	1	1	0.7872	1
5	OAR5_77977258.1	0.02286	0.03324	1	1	1	1	0.7872	1
8	s01845.1	0.0229	0.03329	1	1	1	1	0.7872	1
5	s25770.1	0.02291	0.0333	1	1	1	1	0.7872	1
5	OAR5_100204294.1	0.02293	0.03333	1	1	1	1	0.7872	1
18	OAR18_60981288.1	0.02294	0.03334	1	1	1	1	0.7872	1
24	OAR24_23326463.1	0.02294	0.03334	1	1	1	1	0.7872	1
3	OAR3_202159984.1	0.02295	0.03335	1	1	1	1	0.7872	1
2	OAR2_185315032.1	0.02297	0.03338	1	1	1	1	0.7872	1
9	s24342.1	0.023	0.03347	1	1	1	1	0.7872	1
2	OAR2_129219578.1	0.023	0.03342	1	1	1	1	0.7872	1
3	OAR3_230324922.1	0.02302	0.03342	1	1	1	1	0.7872	1
11	DU312778_339.1	0.02304	0.03345	1	1	1	1	0.7872	1
1	s38369.1	0.02305	0.03348	1	1	1	1	0.7872	1
3	OAR3_89995619_X.1	0.02307	0.03351	1	1	1	1	0.7872	1
9	OAR9_82620139.1	0.02313	0.03358	1	1	1	1	0.7872	1
2	OAR2_41944715.1	0.02319	0.03367	1	1	1	1	0.7872	1
19	OAR19_4354657.1	0.02321	0.03382	1	1	1	1	0.7872	1
6	OAR6_81912075.1	0.02322	0.0337	1	1	1	1	0.7872	1
4	OAR4_37638709.1	0.02322	0.0337	1	1	1	1	0.7872	1
6	OAR6_42576838.1	0.02323	0.03371	1	1	1	1	0.7872	1
22	OAR22_31353286.1	0.02323	0.03371	1	1	1	1	0.7872	1
16	OAR16_51246531.1	0.02324	0.03372	1	1	1	1	0.7872	1
14	s01263.1	0.02326	0.03373	1	1	1	1	0.7872	1
2	OAR2_105762019.1	0.02328	0.03376	1	1	1	1	0.7872	1
3	OAR3_226880263.1	0.02328	0.03378	1	1	1	1	0.7872	1
3	OAR3_74471615.1	0.0233	0.03378	1	1	1	1	0.7872	1
6	OAR6_43343515.1	0.0233	0.03381	1	1	1	1	0.7872	1
12	OAR12_81171493.1	0.02331	0.03381	1	1	1	1	0.7872	1
8	OAR8_61761889.1	0.02332	0.03382	1	1	1	1	0.7872	1
1	OAR1_91766257.1	0.02333	0.03385	1	1	1	1	0.7872	1
3	s05155.1	0.02334	0.03385	1	1	1	1	0.7872	1
21	OAR21_34333027.1	0.02337	0.0339	1	1	1	1	0.7872	1
3	OAR3_139972370.1	0.02339	0.03392	1	1	1	1	0.7872	1
26	OAR26_19674250.1	0.02342	0.03396	1	1	1	1	0.7872	1
12	OAR12_71914675.1	0.02344	0.03399	1	1	1	1	0.7872	1
3	s40974.1	0.02347	0.03402	1	1	1	1	0.7872	1
27	OARX_75879873.1	0.02347	0.03403	1	1	1	1	0.7872	1
27	OARX_75858603.1	0.02347	0.03403	1	1	1	1	0.7872	1
27	OARX_75897416.1	0.02347	0.03403	1	1	1	1	0.7872	1
10	OAR10_16753600.1	0.02348	0.03404	1	1	1	1	0.7872	1
10	s74408.1	0.02348	0.03404	1	1	1	1	0.7872	1
1	OAR1_131439670.1	0.02352	0.03409	1	1	1	1	0.7876	1
25	OAR25_25529064_X.1	0.02356	0.03415	1	1	1	1	0.7876	1
23	OAR23_23499378.1	0.02357	0.03416	1	1	1	1	0.7876	1
10	OAR10_60338893.1	0.02358	0.03417	1	1	1	1	0.7876	1
9	s44564.1	0.02359	0.03418	1	1	1	1	0.7876	1
18	s33868.1	0.02359	0.03418	1	1	1	1	0.7876	1
1	OAR1_134596582.1	0.02365	0.03426	1	1	1	1	0.7892	1
2	s74501.1	0.02368	0.0343	1	1	1	1	0.7895	1
10	OAR10_3220394.1	0.0237	0.03433	1	1	1	1	0.7899	1
1	OAR1_120550895.1	0.02378	0.03443	1	1	1	1	0.7911	1
4	s11419.1	0.0238	0.03454	1	1	1	1	0.7911	1
6	OAR6_110232903.1	0.02381	0.03445	1	1	1	1	0.7911	1
2	OAR2_2809735.1	0.02383	0.03447	1	1	1	1	0.7911	1
27	OARX_76523631.1	0.02385	0.0345	1	1	1	1	0.7911	1
5	s07219.1	0.02386	0.03452	1	1	1	1	0.7911	1
1	OAR1_124878198.1	0.02387	0.03454	1	1	1	1	0.7911	1
5	s38122.1	0.02389	0.03458	1	1	1	1	0.7911	1
20	OAR20_4008019.1	0.02389	0.03458	1	1	1	1	0.7911	1
19	OAR19_10685503.1	0.02391	0.03459	1	1	1	1	0.7911	1
4	OAR4_25888932.1	0.02392	0.03461	1	1	1	1	0.7911	1
21	OAR21_2948452.1	0.02393	0.03463	1	1	1	1	0.7911	1
1	s07931.1	0.02396	0.03467	1	1	1	1	0.7911	1
1	OAR1_41607999.1	0.02397	0.03467	1	1	1	1	0.7911	1
21	s21356.1	0.02399	0.03471	1	1	1	1	0.7911	1
10	s43684.1	0.024	0.03472	1	1	1	1	0.7911	1
14	OAR14_54854218.1	0.02403	0.03475	1	1	1	1	0.7911	1
3	OAR3_206767903.1	0.02407	0.0348	1	1	1	1	0.7911	1
12	s67052.1	0.02409	0.03484	1	1	1	1	0.7911	1
21	OAR21_46556183_X.1	0.02411	0.03485	1	1	1	1	0.7911	1
8	OAR8_52791160.1	0.02411	0.03485	1	1	1	1	0.7911	1
26	OAR26_6073159.1	0.02411	0.03486	1	1	1	1	0.7911	1
4	OAR4_44642698.1	0.02411	0.03486	1	1	1	1	0.7911	1
4	OAR4_17299398.1	0.02419	0.03496	1	1	1	1	0.7931	1
1	OAR1_289536555.1	0.02424	0.03502	1	1	1	1	0.7943	1
26	OAR26_26663749.1	0.02431	0.03511	1	1	1	1	0.7961	1
16	OAR16_65071112.1	0.02435	0.03517	1	1	1	1	0.7963	1
24	s70828.1	0.02435	0.03517	1	1	1	1	0.7963	1
18	OAR18_51390750.1	0.02437	0.03519	1	1	1	1	0.7964	1
7	OAR7_13322404.1	0.02439	0.03521	1	1	1	1	0.7965	1
24	OAR24_36594681.1	0.02447	0.03531	1	1	1	1	0.7984	1
5	OAR5_80953884.1	0.02448	0.03533	1	1	1	1	0.7984	1
1	OAR1_226838781.1	0.02451	0.03537	1	1	1	1	0.7986	1
2	OAR2_106973609.1	0.02452	0.03538	1	1	1	1	0.7986	1
1	s38465.1	0.02455	0.03542	1	1	1	1	0.7991	1
2	s38960.1	0.02462	0.03551	1	1	1	1	0.7992	1
4	OAR4_84848288.1	0.02462	0.03551	1	1	1	1	0.7992	1
1	OAR1_153903725.1	0.02462	0.03551	1	1	1	1	0.7992	1
16	OAR16_38814956.1	0.02463	0.03552	1	1	1	1	0.7992	1
22	s12987.1	0.02463	0.03553	1	1	1	1	0.7992	1
2	OAR2_150766633_X.1	0.02466	0.03556	1	1	1	1	0.7992	1
11	s43916.1	0.02469	0.0356	1	1	1	1	0.7992	1
2	s72745.1	0.02469	0.03561	1	1	1	1	0.7992	1
4	OAR4_94288147.1	0.02472	0.03565	1	1	1	1	0.7992	1
2	s49740.1	0.02473	0.03566	1	1	1	1	0.7992	1
9	OAR9_25630527.1	0.02476	0.03569	1	1	1	1	0.7992	1
16	OAR16_58262389.1	0.02476	0.03569	1	1	1	1	0.7992	1
14	OAR14_42454704.1	0.0248	0.03575	1	1	1	1	0.7992	1
22	s65147.1	0.02486	0.03583	1	1	1	1	0.7992	1
1	OAR1_111667644.1	0.02488	0.03585	1	1	1	1	0.7992	1
16	OAR16_69472743.1	0.02488	0.03585	1	1	1	1	0.7992	1
10	OAR10_982935.1	0.02492	0.0359	1	1	1	1	0.7992	1
22	OAR22_4558325.1	0.02496	0.03595	1	1	1	1	0.7992	1
26	OAR26_27421728.1	0.02497	0.03597	1	1	1	1	0.7992	1
3	s19828.1	0.02497	0.03597	1	1	1	1	0.7992	1
23	s71981.1	0.02498	0.03597	1	1	1	1	0.7992	1
5	OAR5_108700536.1	0.02498	0.03598	1	1	1	1	0.7992	1
1	OAR1_39154871.1	0.02498	0.03598	1	1	1	1	0.7992	1
3	OAR3_121703438.1	0.02499	0.03599	1	1	1	1	0.7992	1
20	OAR20_45747154.1	0.02506	0.03607	1	1	1	1	0.7992	1
2	OAR2_168224410.1	0.02509	0.03611	1	1	1	1	0.7992	1
3	OAR3_205105951.1	0.0251	0.03613	1	1	1	1	0.7992	1
5	OAR5_67090296.1	0.02511	0.03614	1	1	1	1	0.7992	1
15	s44557.1	0.02512	0.03615	1	1	1	1	0.7992	1
15	OAR15_44190006.1	0.02515	0.03619	1	1	1	1	0.7992	1
6	OAR6_96350436.1	0.02516	0.03621	1	1	1	1	0.7992	1
3	OAR3_76308575.1	0.0252	0.03626	1	1	1	1	0.7992	1
2	s27413.1	0.02521	0.03627	1	1	1	1	0.7992	1
8	s24508.1	0.02521	0.03627	1	1	1	1	0.7992	1
2	s20419.1	0.02522	0.03629	1	1	1	1	0.7992	1
1	OAR1_30397578.1	0.02526	0.03634	1	1	1	1	0.7992	1
18	OAR18_6734834.1	0.02526	0.03634	1	1	1	1	0.7992	1
12	s50443.1	0.02528	0.03636	1	1	1	1	0.7992	1
6	s60943.1	0.02528	0.03636	1	1	1	1	0.7992	1
6	OAR6_73620511.1	0.02533	0.03642	1	1	1	1	0.7992	1
1	OAR1_251993749.1	0.02538	0.03648	1	1	1	1	0.7992	1
3	OAR3_131847250.1	0.02539	0.03651	1	1	1	1	0.7992	1
12	OAR12_78687219.1	0.02542	0.03654	1	1	1	1	0.7992	1
8	OAR8_40246134.1	0.02543	0.03656	1	1	1	1	0.7992	1
20	OAR20_10828856.1	0.02544	0.03656	1	1	1	1	0.7992	1
4	OAR4_8354638.1	0.02549	0.0369	1	1	1	1	0.7992	1
3	OAR3_204988772.1	0.02549	0.03663	1	1	1	1	0.7992	1
6	OAR6_71055939.1	0.0255	0.03664	1	1	1	1	0.7992	1
21	OAR21_21575531.1	0.02556	0.03665	1	1	1	1	0.7992	1
20	DU480795_239.1	0.0256	0.03671	1	1	1	1	0.7992	1
18	OAR18_8319988.1	0.0256	0.03676	1	1	1	1	0.7992	1
3	OAR3_19548373.1	0.02565	0.03678	1	1	1	1	0.7992	1
2	OAR2_163453687.1	0.02566	0.03683	1	1	1	1	0.7992	1
2	s06944.1	0.02571	0.03685	1	1	1	1	0.7992	1
4	OAR4_44609479.1	0.02571	0.03692	1	1	1	1	0.7992	1
27	OARX_119727383.1	0.02571	0.03692	1	1	1	1	0.7992	1
10	s28430.1	0.02572	0.03692	1	1	1	1	0.7992	1
24	OAR24_24088024.1	0.02573	0.03693	1	1	1	1	0.7992	1
5	s70834.1	0.02573	0.03694	1	1	1	1	0.7992	1
5	OAR5_96574870.1	0.02574	0.03695	1	1	1	1	0.7992	1
5	s14820.1	0.02574	0.03695	1	1	1	1	0.7992	1
1	OAR1_265023775.1	0.02574	0.03696	1	1	1	1	0.7992	1
1	s58993.1	0.02576	0.03697	1	1	1	1	0.7992	1
16	s04198.1	0.02578	0.037	1	1	1	1	0.7992	1
26	OAR26_49379510.1	0.02579	0.03701	1	1	1	1	0.7992	1
13	s25952.1	0.0258	0.03703	1	1	1	1	0.7992	1
12	OAR12_36271861.1	0.02584	0.03707	1	1	1	1	0.7992	1
18	s41470.1	0.02587	0.03712	1	1	1	1	0.7992	1
25	OAR25_47297512.1	0.02588	0.03713	1	1	1	1	0.7992	1
15	s32743.1	0.02588	0.03714	1	1	1	1	0.7992	1
2	OAR2_89402275.1	0.0259	0.03716	1	1	1	1	0.7992	1
1	OAR1_16098841.1	0.02591	0.03716	1	1	1	1	0.7992	1
27	OARX_103524806.1	0.02592	0.03718	1	1	1	1	0.7992	1
27	OARX_120409273.1	0.02592	0.03718	1	1	1	1	0.7992	1
6	OAR6_42930840.1	0.02594	0.0372	1	1	1	1	0.7992	1
25	OAR25_39566671.1	0.02595	0.03722	1	1	1	1	0.7992	1
15	OAR15_2324381.1	0.02595	0.03722	1	1	1	1	0.7992	1
1	OAR1_221824388.1	0.02595	0.03722	1	1	1	1	0.7992	1
7	s15475.1	0.02595	0.03722	1	1	1	1	0.7992	1
15	s74508.1	0.02595	0.03722	1	1	1	1	0.7992	1
16	OAR16_70112337_X.1	0.02595	0.03722	1	1	1	1	0.7992	1
7	s16852.1	0.02595	0.03722	1	1	1	1	0.7992	1
4	OAR4_40634758.1	0.02597	0.03725	1	1	1	1	0.7992	1
19	s12224.1	0.02599	0.03727	1	1	1	1	0.7992	1
1	s09912.1	0.02601	0.0373	1	1	1	1	0.7992	1
3	s25847.1	0.02606	0.03736	1	1	1	1	0.7992	1
3	s13777.1	0.02607	0.03737	1	1	1	1	0.7992	1
3	s06207.1	0.0261	0.03741	1	1	1	1	0.7992	1
22	OAR22_13060660.1	0.02611	0.03742	1	1	1	1	0.7992	1
20	OAR20_41512832.1	0.02613	0.03745	1	1	1	1	0.7992	1
2	OAR2_113457503.1	0.02615	0.03747	1	1	1	1	0.7992	1
8	OAR8_71723598.1	0.02616	0.03749	1	1	1	1	0.7992	1
6	OAR6_101315163.1	0.02617	0.0375	1	1	1	1	0.7992	1
17	OAR17_16567898.1	0.02618	0.03751	1	1	1	1	0.7992	1
10	s60968.1	0.02619	0.03753	1	1	1	1	0.7992	1
13	OAR13_39905590.1	0.02619	0.03753	1	1	1	1	0.7992	1
15	s18970.1	0.02623	0.03758	1	1	1	1	0.7992	1
21	OAR21_38619329.1	0.02624	0.03759	1	1	1	1	0.7992	1
3	OAR3_117535692.1	0.02627	0.03763	1	1	1	1	0.7992	1
2	OAR2_235634177.1	0.02634	0.03772	1	1	1	1	0.7992	1
25	OAR25_25314583.1	0.02634	0.03777	1	1	1	1	0.7992	1
1	OAR1_199093268.1	0.02635	0.03773	1	1	1	1	0.7992	1
2	s16671.1	0.02635	0.03774	1	1	1	1	0.7992	1
1	OAR1_249213110.1	0.02636	0.03774	1	1	1	1	0.7992	1
3	OAR3_52065070.1	0.02637	0.03775	1	1	1	1	0.7992	1
2	s56929.1	0.02638	0.03776	1	1	1	1	0.7992	1
6	OAR6_34500087_X.1	0.02639	0.03777	1	1	1	1	0.7992	1
1	OAR1_96866032.1	0.02642	0.03782	1	1	1	1	0.7992	1
2	s13460.1	0.02643	0.03783	1	1	1	1	0.7992	1
17	OAR17_18844466.1	0.02644	0.03784	1	1	1	1	0.7992	1
13	s41868.1	0.02646	0.03787	1	1	1	1	0.7992	1
23	OAR23_64897652.1	0.02649	0.03792	1	1	1	1	0.7992	1
12	OAR12_33025957.1	0.02651	0.03794	1	1	1	1	0.7992	1
27	OARX_78232119.1	0.02652	0.03795	1	1	1	1	0.7992	1
3	OAR3_57889256.1	0.02652	0.03795	1	1	1	1	0.7992	1
15	OAR15_82108626.1	0.02658	0.03802	1	1	1	1	0.7992	1
2	OAR2_163300639.1	0.02659	0.03804	1	1	1	1	0.7992	1
27	OARX_19643590.1	0.02659	0.03804	1	1	1	1	0.7992	1
3	OAR3_135405560.1	0.0266	0.03805	1	1	1	1	0.7992	1
1	OAR1_192985155.1	0.02662	0.03808	1	1	1	1	0.7992	1
17	OAR17_24219877.1	0.02662	0.03808	1	1	1	1	0.7992	1
3	OAR3_183012984.1	0.02663	0.03809	1	1	1	1	0.7992	1
8	OAR8_24026504.1	0.02665	0.03812	1	1	1	1	0.7992	1
12	OAR12_22800650.1	0.02669	0.03817	1	1	1	1	0.7992	1
27	OARX_121352349_X.1	0.02674	0.03823	1	1	1	1	0.7992	1
27	OARX_58238477.1	0.02675	0.03824	1	1	1	1	0.7992	1
26	OAR26_12607840.1	0.02676	0.03825	1	1	1	1	0.7992	1
3	OAR3_73532212.1	0.02677	0.03827	1	1	1	1	0.7992	1
26	OAR26_10427977.1	0.02682	0.03833	1	1	1	1	0.7992	1
18	s26126.1	0.02682	0.03833	1	1	1	1	0.7992	1
22	s40241.1	0.02686	0.03838	1	1	1	1	0.7992	1
16	OAR16_56569184.1	0.02693	0.03847	1	1	1	1	0.7992	1
4	OAR4_89796468.1	0.02694	0.03849	1	1	1	1	0.7992	1
1	s04363.1	0.02695	0.0385	1	1	1	1	0.7992	1
8	OAR8_60234503.1	0.02695	0.0385	1	1	1	1	0.7992	1
12	s61648.1	0.02696	0.03851	1	1	1	1	0.7992	1
17	OAR17_7211015.1	0.02696	0.03851	1	1	1	1	0.7992	1
16	OAR16_27375858.1	0.02696	0.03851	1	1	1	1	0.7992	1
3	OAR3_84550756.1	0.02698	0.03854	1	1	1	1	0.7992	1
3	OAR3_136285720.1	0.02698	0.03854	1	1	1	1	0.7992	1
2	s25392.1	0.02698	0.03854	1	1	1	1	0.7992	1
27	s26280.1	0.02702	0.03859	1	1	1	1	0.7992	1
6	OAR6_26894928.1	0.02702	0.03859	1	1	1	1	0.7992	1
4	OAR4_53437353.1	0.02703	0.03859	1	1	1	1	0.7992	1
15	OAR15_66857757.1	0.02704	0.03861	1	1	1	1	0.7992	1
17	s30684.1	0.02706	0.03864	1	1	1	1	0.7992	1
5	OAR5_31772078.1	0.02706	0.03864	1	1	1	1	0.7992	1
3	OAR3_124899752.1	0.02707	0.03865	1	1	1	1	0.7992	1
24	s15154.1	0.02708	0.03866	1	1	1	1	0.7992	1
14	s51612.1	0.02709	0.03867	1	1	1	1	0.7992	1
9	OAR9_49721243.1	0.02711	0.0387	1	1	1	1	0.7992	1
27	OARX_112805650.1	0.02715	0.03876	1	1	1	1	0.7992	1
10	OAR10_7394976.1	0.02716	0.03877	1	1	1	1	0.7992	1
2	OAR2_25471025.1	0.02718	0.03879	1	1	1	1	0.7992	1
1	s55133.1	0.02719	0.0388	1	1	1	1	0.7992	1
3	OAR3_123931389.1	0.02719	0.0388	1	1	1	1	0.7992	1
26	OAR26_25273391.1	0.02721	0.03883	1	1	1	1	0.7992	1
5	s44340.1	0.02725	0.03888	1	1	1	1	0.7992	1
3	s33953.1	0.02727	0.0389	1	1	1	1	0.7992	1
7	OAR7_79644611.1	0.02727	0.03891	1	1	1	1	0.7992	1
9	OAR9_76409786.1	0.0273	0.03894	1	1	1	1	0.7992	1
5	s02553.1	0.0273	0.03894	1	1	1	1	0.7992	1
3	OAR3_159086291.1	0.02732	0.03897	1	1	1	1	0.7992	1
4	s29286.1	0.02732	0.03897	1	1	1	1	0.7992	1
16	s58356.1	0.02733	0.03898	1	1	1	1	0.7992	1
3	OAR3_83247750.1	0.02733	0.03898	1	1	1	1	0.7992	1
4	OAR4_13676954.1	0.02734	0.03899	1	1	1	1	0.7992	1
1	OAR1_85439978.1	0.02735	0.03901	1	1	1	1	0.7992	1
1	OAR1_84220386.1	0.02738	0.03905	1	1	1	1	0.7992	1
12	OAR12_22758043.1	0.02739	0.03905	1	1	1	1	0.7992	1
15	OAR15_81384602.1	0.02739	0.03906	1	1	1	1	0.7992	1
7	OAR7_96683986.2	0.02741	0.03908	1	1	1	1	0.7992	1
2	OAR2_155162705.1	0.02742	0.03909	1	1	1	1	0.7992	1
1	OAR1_234037763.1	0.02744	0.03913	1	1	1	1	0.7992	1
4	s30979.1	0.02746	0.03915	1	1	1	1	0.7992	1
15	OAR15_53552764.1	0.02746	0.03915	1	1	1	1	0.7992	1
16	OAR16_13556534.1	0.02748	0.03917	1	1	1	1	0.7992	1
3	OAR3_201535390.1	0.02752	0.03922	1	1	1	1	0.7992	1
3	OAR3_59599168.1	0.02752	0.03923	1	1	1	1	0.7992	1
8	OAR8_17297474.1	0.02752	0.03923	1	1	1	1	0.7992	1
10	OAR10_80550647.1	0.02753	0.03924	1	1	1	1	0.7992	1
20	OAR20_54497778.1	0.02755	0.03926	1	1	1	1	0.7992	1
19	s23502.1	0.02756	0.03927	1	1	1	1	0.7992	1
2	OAR2_112308147.1	0.02756	0.03928	1	1	1	1	0.7992	1
17	s58920.1	0.02757	0.03929	1	1	1	1	0.7992	1
1	OAR1_236278124.1	0.02759	0.03931	1	1	1	1	0.7992	1
18	OAR18_49863227.1	0.02761	0.03934	1	1	1	1	0.7992	1
9	OAR9_43015992.1	0.02762	0.03935	1	1	1	1	0.7992	1
23	OAR23_63493732.1	0.02763	0.03937	1	1	1	1	0.7992	1
19	s14021.1	0.02768	0.03943	1	1	1	1	0.7992	1
15	OAR15_60961014.1	0.02769	0.03944	1	1	1	1	0.7992	1
10	OAR10_25339371.1	0.02777	0.03964	1	1	1	1	0.7992	1
27	s07429.1	0.0278	0.03954	1	1	1	1	0.7992	1
8	OAR8_29273056.1	0.02781	0.03958	1	1	1	1	0.7992	1
4	OAR4_71607288.1	0.02781	0.03959	1	1	1	1	0.7992	1
23	s62451.1	0.02781	0.0396	1	1	1	1	0.7992	1
8	s59930.1	0.02782	0.0396	1	1	1	1	0.7992	1
3	s45944.1	0.02783	0.03961	1	1	1	1	0.7992	1
19	OAR19_46039115.1	0.02784	0.03961	1	1	1	1	0.7992	1
11	OAR11_41010269.1	0.02784	0.03963	1	1	1	1	0.7992	1
7	OAR7_46843356.1	0.02784	0.03963	1	1	1	1	0.7992	1
27	OARX_102654502.1	0.02784	0.03963	1	1	1	1	0.7992	1
1	OAR1_175986257.1	0.02785	0.03964	1	1	1	1	0.7992	1
1	OAR1_145252178.1	0.0279	0.03971	1	1	1	1	0.7999	1
6	OAR6_32862854.1	0.02791	0.03972	1	1	1	1	0.7999	1
9	OAR9_5156313.1	0.02793	0.03974	1	1	1	1	0.8	1
26	s29216.1	0.02799	0.03986	1	1	1	1	0.8009	1
2	OAR2_25655399.1	0.02799	0.03982	1	1	1	1	0.8009	1
1	OAR1_186636752.1	0.02803	0.03983	1	1	1	1	0.8009	1
3	s69278.1	0.02808	0.04001	1	1	1	1	0.8009	1
7	OAR7_78987108.1	0.02812	0.03993	1	1	1	1	0.8009	1
14	s23054.1	0.02813	0.03999	1	1	1	1	0.8009	1
3	s42131.1	0.02815	0.03999	1	1	1	1	0.8009	1
6	OAR6_79226128.1	0.02816	0.04004	1	1	1	1	0.8009	1
12	OAR12_72184237.1	0.02819	0.04007	1	1	1	1	0.8009	1
3	OAR3_105696637.1	0.0282	0.04008	1	1	1	1	0.8009	1
9	OAR9_45887265.1	0.02822	0.04012	1	1	1	1	0.8009	1
11	OAR11_14785.1	0.02823	0.04013	1	1	1	1	0.8009	1
2	s24472.1	0.02823	0.04013	1	1	1	1	0.8009	1
17	OAR17_46485463.1	0.02824	0.04013	1	1	1	1	0.8009	1
3	OAR3_136231624.1	0.02824	0.04014	1	1	1	1	0.8009	1
7	OAR7_52575564.1	0.02826	0.04017	1	1	1	1	0.8009	1
27	OARX_23931458.1	0.0283	0.04022	1	1	1	1	0.8009	1
6	OAR6_107170216.1	0.02831	0.04023	1	1	1	1	0.8009	1
16	OAR16_71680056_X.1	0.02832	0.04024	1	1	1	1	0.8009	1
14	s13907.1	0.02833	0.04025	1	1	1	1	0.8009	1
16	OAR16_58466649.1	0.02833	0.04025	1	1	1	1	0.8009	1
2	s30554.1	0.02838	0.04031	1	1	1	1	0.8009	1
13	OAR13_15739582_X.1	0.02839	0.04034	1	1	1	1	0.8009	1
6	OAR6_80977647.1	0.0284	0.04034	1	1	1	1	0.8009	1
18	OAR18_32924351.1	0.02843	0.04038	1	1	1	1	0.8009	1
18	OAR18_49779319.1	0.02844	0.04039	1	1	1	1	0.8009	1
24	s07278.1	0.02844	0.0404	1	1	1	1	0.8009	1
1	s49750.1	0.02845	0.0404	1	1	1	1	0.8009	1
2	OAR2_14284771.1	0.02845	0.0404	1	1	1	1	0.8009	1
3	OAR3_116607921.1	0.02848	0.04044	1	1	1	1	0.8009	1
4	OAR4_80633497.1	0.02854	0.04052	1	1	1	1	0.8009	1
7	OAR7_103979420.1	0.02856	0.04054	1	1	1	1	0.8009	1
6	s72432.1	0.02856	0.04054	1	1	1	1	0.8009	1
3	OAR3_54479811.1	0.02856	0.04055	1	1	1	1	0.8009	1
8	OAR8_16893706.1	0.02857	0.04056	1	1	1	1	0.8009	1
20	OAR20_49308555.1	0.02858	0.04056	1	1	1	1	0.8009	1
17	OAR17_32532598_X.1	0.02858	0.04056	1	1	1	1	0.8009	1
6	OAR6_106193044.1	0.02858	0.04057	1	1	1	1	0.8009	1
9	OAR9_65735660.1	0.02863	0.04081	1	1	1	1	0.8009	1
3	OAR3_112898182.1	0.02865	0.04063	1	1	1	1	0.8009	1
23	s68311.1	0.02865	0.04065	1	1	1	1	0.8009	1
4	s61894.1	0.02866	0.04066	1	1	1	1	0.8009	1
4	s24320.1	0.02867	0.04067	1	1	1	1	0.8009	1
1	s47513.1	0.02868	0.04069	1	1	1	1	0.8009	1
4	OAR4_94766796.1	0.02871	0.0407	1	1	1	1	0.8013	1
2	s69490.1	0.02873	0.04073	1	1	1	1	0.8013	1
11	s21591.1	0.02877	0.04076	1	1	1	1	0.8016	1
7	s61324.1	0.02879	0.04082	1	1	1	1	0.8016	1
1	OAR1_278537131.1	0.0288	0.04085	1	1	1	1	0.8016	1
13	OAR13_51167861.1	0.0288	0.04085	1	1	1	1	0.8016	1
12	OAR12_37474490.1	0.02882	0.04088	1	1	1	1	0.8017	1
5	s52908.1	0.02887	0.04094	1	1	1	1	0.802	1
6	OAR6_37945819.1	0.0289	0.04097	1	1	1	1	0.802	1
2	OAR2_175369112.1	0.02891	0.04099	1	1	1	1	0.802	1
6	OAR6_109667879.1	0.02892	0.041	1	1	1	1	0.802	1
9	OAR9_24981937.1	0.02892	0.041	1	1	1	1	0.802	1
16	OAR16_58683964.1	0.02893	0.04101	1	1	1	1	0.802	1
2	OAR2_234565890.1	0.02895	0.04104	1	1	1	1	0.8021	1
8	s55056.1	0.02898	0.04108	1	1	1	1	0.8025	1
12	s08564.1	0.02901	0.04111	1	1	1	1	0.8025	1
22	OAR22_8386331.1	0.02902	0.04113	1	1	1	1	0.8025	1
8	s07161.1	0.02908	0.0412	1	1	1	1	0.8025	1
13	s09060.1	0.02909	0.04121	1	1	1	1	0.8025	1
3	s70119.1	0.0291	0.04123	1	1	1	1	0.8025	1
17	OAR17_17428598.1	0.02911	0.04124	1	1	1	1	0.8025	1
6	OAR6_111041196.1	0.02912	0.04125	1	1	1	1	0.8025	1
4	OAR4_43157090.1	0.02913	0.04127	1	1	1	1	0.8025	1
2	OAR2_130636438.1	0.02913	0.04127	1	1	1	1	0.8025	1
6	s12225.1	0.02917	0.04131	1	1	1	1	0.8029	1
5	OAR5_98137778.1	0.02917	0.04132	1	1	1	1	0.8029	1
6	OAR6_68773720.1	0.02921	0.04136	1	1	1	1	0.8032	1
10	OAR10_88168947.1	0.02927	0.04144	1	1	1	1	0.8032	1
20	OAR20_826879.1	0.02928	0.04146	1	1	1	1	0.8032	1
21	OAR21_33044180.1	0.02932	0.0415	1	1	1	1	0.8032	1
21	OAR21_36019220.1	0.02933	0.04151	1	1	1	1	0.8032	1
15	OAR15_67016512.1	0.02938	0.04158	1	1	1	1	0.8032	1
5	OAR5_111145523.1	0.0294	0.04161	1	1	1	1	0.8032	1
2	OAR2_88340779.1	0.02941	0.04162	1	1	1	1	0.8032	1
22	OAR22_832781.1	0.02943	0.04164	1	1	1	1	0.8032	1
7	OAR7_6832159.1	0.02944	0.04166	1	1	1	1	0.8032	1
16	OAR16_50979998.1	0.02947	0.0417	1	1	1	1	0.8032	1
13	OAR13_9894722.1	0.02947	0.0417	1	1	1	1	0.8032	1
3	s05051.1	0.02947	0.0417	1	1	1	1	0.8032	1
2	s25468.1	0.02949	0.04172	1	1	1	1	0.8032	1
3	s71076.1	0.02949	0.04172	1	1	1	1	0.8032	1
7	OAR7_44829954.1	0.0295	0.04173	1	1	1	1	0.8032	1
3	s46814.1	0.0295	0.04174	1	1	1	1	0.8032	1
23	s65458.1	0.0295	0.04174	1	1	1	1	0.8032	1
16	OAR16_37197787.1	0.02952	0.04176	1	1	1	1	0.8032	1
3	OAR3_105421088.1	0.02953	0.04177	1	1	1	1	0.8032	1
18	s47607.1	0.02958	0.04183	1	1	1	1	0.8032	1
10	s66133.1	0.02958	0.04183	1	1	1	1	0.8032	1
9	s03736.1	0.02961	0.04188	1	1	1	1	0.8032	1
3	OAR3_187548964.1	0.02962	0.04189	1	1	1	1	0.8032	1
6	s53373.1	0.02963	0.0419	1	1	1	1	0.8032	1
18	s10053.1	0.02971	0.042	1	1	1	1	0.8032	1
1	s45085.1	0.02971	0.04201	1	1	1	1	0.8032	1
22	s69384.1	0.02972	0.04201	1	1	1	1	0.8032	1
5	OAR5_13891445.1	0.02972	0.04201	1	1	1	1	0.8032	1
6	OAR6_33210385.1	0.02973	0.04202	1	1	1	1	0.8032	1
4	OAR4_65928409.1	0.02974	0.04204	1	1	1	1	0.8032	1
27	s09194.1	0.02977	0.04208	1	1	1	1	0.8032	1
8	OAR8_71684833.1	0.02986	0.04218	1	1	1	1	0.8032	1
1	OAR1_172950449.1	0.02987	0.0422	1	1	1	1	0.8032	1
9	OAR9_5634331.1	0.02987	0.04221	1	1	1	1	0.8032	1
11	OAR11_40054442.1	0.02989	0.04223	1	1	1	1	0.8032	1
3	OAR3_72438381.1	0.0299	0.04224	1	1	1	1	0.8032	1
9	s62926.1	0.02991	0.04226	1	1	1	1	0.8032	1
27	OARX_8786457.1	0.02994	0.04233	1	1	1	1	0.8032	1
3	OAR3_187188532.1	0.02994	0.04229	1	1	1	1	0.8032	1
3	OAR3_223919696.1	0.02996	0.0423	1	1	1	1	0.8032	1
15	s55279.1	0.02997	0.04231	1	1	1	1	0.8032	1
12	OAR12_14922273.1	0.02998	0.04233	1	1	1	1	0.8032	1
2	OAR2_116127777.1	0.03001	0.04238	1	1	1	1	0.8032	1
2	OAR2_23837222.1	0.03002	0.04239	1	1	1	1	0.8032	1
1	OAR1_102798353.1	0.03004	0.04242	1	1	1	1	0.8032	1
1	OAR1_255936476.1	0.03007	0.04245	1	1	1	1	0.8032	1
2	OAR2_146510093.1	0.03008	0.04246	1	1	1	1	0.8032	1
23	OAR23_24524472.1	0.0301	0.04249	1	1	1	1	0.8032	1
22	s19488.1	0.03014	0.04254	1	1	1	1	0.8032	1
4	OAR4_9720138_X.1	0.03015	0.04255	1	1	1	1	0.8032	1
24	s49066.1	0.03015	0.04255	1	1	1	1	0.8032	1
26	OAR26_23031540.1	0.03018	0.0426	1	1	1	1	0.8032	1
4	OAR4_79957476.1	0.03018	0.0426	1	1	1	1	0.8032	1
2	OAR2_105455494.1	0.03019	0.0426	1	1	1	1	0.8032	1
3	OAR3_193744872.1	0.03019	0.04261	1	1	1	1	0.8032	1
2	OAR2_43130292.1	0.0302	0.04262	1	1	1	1	0.8032	1
13	s75246.1	0.03021	0.04263	1	1	1	1	0.8032	1
16	OAR16_41066473.1	0.03021	0.04263	1	1	1	1	0.8032	1
4	OAR4_116517081.1	0.03023	0.04265	1	1	1	1	0.8032	1
2	OAR2_142077352.1	0.03023	0.04265	1	1	1	1	0.8032	1
3	OAR3_6617295.1	0.03026	0.04269	1	1	1	1	0.8032	1
27	s49643.1	0.03028	0.04271	1	1	1	1	0.8032	1
1	OAR1_261769723.1	0.03028	0.04277	1	1	1	1	0.8032	1
2	OAR2_124521105.1	0.03029	0.04272	1	1	1	1	0.8032	1
3	OAR3_149813581.1	0.03031	0.04274	1	1	1	1	0.8032	1
21	s05900.1	0.03031	0.04275	1	1	1	1	0.8032	1
5	OAR5_92367367_X.1	0.03032	0.04276	1	1	1	1	0.8032	1
17	OAR17_21737608_X.1	0.03036	0.04282	1	1	1	1	0.8032	1
1	s55075.1	0.03046	0.04294	1	1	1	1	0.8032	1
25	s74065.1	0.03047	0.04295	1	1	1	1	0.8032	1
22	OAR22_13134134.1	0.03047	0.04296	1	1	1	1	0.8032	1
23	OAR23_11045234.1	0.03048	0.04296	1	1	1	1	0.8032	1
9	OAR9_71172016.1	0.03049	0.04298	1	1	1	1	0.8032	1
10	OAR10_48809898.1	0.03051	0.04301	1	1	1	1	0.8032	1
12	s61470.1	0.03052	0.04302	1	1	1	1	0.8032	1
2	OAR2_170904057.1	0.03052	0.04303	1	1	1	1	0.8032	1
9	OAR9_80084139.1	0.03053	0.04303	1	1	1	1	0.8032	1
12	s63812.1	0.03053	0.04303	1	1	1	1	0.8032	1
10	OAR10_10642631.1	0.03053	0.04304	1	1	1	1	0.8032	1
2	OAR2_113796093.1	0.03054	0.04304	1	1	1	1	0.8032	1
21	OAR21_11128057.1	0.03056	0.04307	1	1	1	1	0.8032	1
6	OAR6_63607634.1	0.03056	0.04307	1	1	1	1	0.8032	1
3	OAR3_27036342.1	0.03056	0.04307	1	1	1	1	0.8032	1
2	OAR2_104421923.1	0.03058	0.0431	1	1	1	1	0.8034	1
11	s29669.1	0.0306	0.04312	1	1	1	1	0.8034	1
1	OAR1_81064178.1	0.03067	0.04375	1	1	1	1	0.8048	1
18	s36835.1	0.03068	0.04321	1	1	1	1	0.8048	1
9	s16759.1	0.03071	0.04323	1	1	1	1	0.805	1
23	OAR23_9819232.1	0.03075	0.04326	1	1	1	1	0.8053	1
27	OARX_119405720.1	0.03077	0.04331	1	1	1	1	0.8053	1
17	OAR17_41309943.1	0.03077	0.04333	1	1	1	1	0.8053	1
12	DU274962_623.1	0.03079	0.04333	1	1	1	1	0.8053	1
1	OAR1_249318108.1	0.03081	0.04336	1	1	1	1	0.8053	1
4	OARUn.284_128597.1	0.03084	0.04339	1	1	1	1	0.8053	1
18	OAR18_33835260.1	0.03086	0.04342	1	1	1	1	0.8053	1
20	OAR20_17362155.1	0.03087	0.04345	1	1	1	1	0.8053	1
5	OAR5_102607636.1	0.03088	0.04346	1	1	1	1	0.8053	1
3	OAR3_89178143.1	0.03088	0.04347	1	1	1	1	0.8053	1
7	s49404.1	0.03091	0.04348	1	1	1	1	0.8055	1
1	s59367.1	0.03094	0.04351	1	1	1	1	0.8059	1
6	OAR6_33680948.1	0.03096	0.04355	1	1	1	1	0.8059	1
10	OAR10_62236757.1	0.03099	0.04357	1	1	1	1	0.8059	1
27	OARX_103255437.1	0.03099	0.04361	1	1	1	1	0.8059	1
15	OAR15_77795104.1	0.03101	0.04361	1	1	1	1	0.8061	1
6	OAR6_81004432.1	0.03107	0.04364	1	1	1	1	0.8065	1
1	OAR1_273349516.1	0.03109	0.04372	1	1	1	1	0.8065	1
22	OAR22_5872287.1	0.03109	0.04373	1	1	1	1	0.8065	1
10	OAR10_60310062.1	0.0311	0.04373	1	1	1	1	0.8065	1
1	s05784.1	0.03111	0.04375	1	1	1	1	0.8065	1
5	OAR5_80098982.1	0.03116	0.04376	1	1	1	1	0.8065	1
21	s73237.1	0.03118	0.04385	1	1	1	1	0.8065	1
8	s54701.1	0.03118	0.04386	1	1	1	1	0.8065	1
9	OAR9_92169670.1	0.03119	0.04386	1	1	1	1	0.8065	1
4	OAR4_28838482_X.1	0.03119	0.04387	1	1	1	1	0.8065	1
9	OAR9_64327803.1	0.03122	0.0439	1	1	1	1	0.8068	1
20	OAR20_29857820.1	0.03126	0.04395	1	1	1	1	0.8068	1
12	OAR12_23899648.1	0.0313	0.044	1	1	1	1	0.8068	1
3	s66692.1	0.03134	0.04405	1	1	1	1	0.8068	1
6	OAR6_114049167.1	0.03137	0.04409	1	1	1	1	0.8068	1
18	OAR18_39487876.1	0.03139	0.04411	1	1	1	1	0.8068	1
25	s35968.1	0.03139	0.04411	1	1	1	1	0.8068	1
3	OAR3_93031786.1	0.0314	0.04413	1	1	1	1	0.8068	1
19	OAR19_37534383.1	0.03141	0.04414	1	1	1	1	0.8068	1
1	s41046.1	0.03145	0.04419	1	1	1	1	0.8068	1
2	s03306.1	0.03145	0.04419	1	1	1	1	0.8068	1
4	OAR4_3590370.1	0.03146	0.0442	1	1	1	1	0.8068	1
2	OAR2_108901796.1	0.03147	0.04421	1	1	1	1	0.8068	1
4	OAR4_60926085.1	0.0315	0.04425	1	1	1	1	0.8068	1
1	OAR1_120499258.1	0.03152	0.04427	1	1	1	1	0.8068	1
3	OAR3_51035614.1	0.03153	0.04429	1	1	1	1	0.8068	1
11	s43188.1	0.03155	0.04431	1	1	1	1	0.8068	1
1	OAR1_76290283.1	0.03158	0.04435	1	1	1	1	0.8068	1
1	OAR1_32080179.1	0.03159	0.04436	1	1	1	1	0.8068	1
18	s58441.1	0.03162	0.0444	1	1	1	1	0.8068	1
18	OAR18_38790776.1	0.03163	0.04441	1	1	1	1	0.8068	1
1	OAR1_246732846.1	0.03165	0.04444	1	1	1	1	0.8068	1
21	OAR21_48589002.1	0.03167	0.04447	1	1	1	1	0.8068	1
1	s22157.1	0.03167	0.04447	1	1	1	1	0.8068	1
4	OAR4_48939856.1	0.03168	0.04447	1	1	1	1	0.8068	1
8	OAR8_70561637.1	0.0317	0.0445	1	1	1	1	0.8068	1
9	OAR9_28263170.1	0.03172	0.04453	1	1	1	1	0.8068	1
6	OAR6_100424592.1	0.03175	0.04456	1	1	1	1	0.8068	1
1	OAR1_48277895.1	0.03178	0.04463	1	1	1	1	0.8068	1
3	s54927.1	0.03181	0.0446	1	1	1	1	0.8068	1
17	OAR17_27502170.1	0.03181	0.04463	1	1	1	1	0.8068	1
12	OAR12_17169201.1	0.03181	0.04464	1	1	1	1	0.8068	1
21	s10647.1	0.03184	0.04468	1	1	1	1	0.8068	1
4	OAR4_26021918.1	0.03189	0.0449	1	1	1	1	0.8068	1
25	OAR25_23974308.1	0.03189	0.04473	1	1	1	1	0.8068	1
7	OAR7_70733364.1	0.0319	0.04474	1	1	1	1	0.8068	1
1	OAR1_254887296.1	0.0319	0.04476	1	1	1	1	0.8068	1
18	s42226.1	0.0319	0.04476	1	1	1	1	0.8068	1
4	OAR4_75030002.1	0.03192	0.04476	1	1	1	1	0.8068	1
20	OAR20_34866357.1	0.03196	0.04478	1	1	1	1	0.8068	1
2	s07201.1	0.03196	0.04483	1	1	1	1	0.8068	1
1	OAR1_35367095.1	0.03196	0.04483	1	1	1	1	0.8068	1
6	OAR6_29612120.1	0.03197	0.04483	1	1	1	1	0.8068	1
3	OAR3_180338592.1	0.03197	0.04484	1	1	1	1	0.8068	1
13	s42931.1	0.03197	0.04484	1	1	1	1	0.8068	1
2	s28184.1	0.03198	0.04485	1	1	1	1	0.8068	1
3	OAR3_182622505_X.1	0.03198	0.04485	1	1	1	1	0.8068	1
7	OAR7_5781390_X.1	0.03203	0.04485	1	1	1	1	0.8075	1
17	OAR17_6305978.1	0.03204	0.04492	1	1	1	1	0.8075	1
14	OAR14_56476142.1	0.03208	0.04498	1	1	1	1	0.8082	1
4	OAR4_16956138.1	0.03211	0.04501	1	1	1	1	0.8082	1
15	s13546.1	0.03212	0.04502	1	1	1	1	0.8082	1
20	OAR20_52132791.1	0.03213	0.04504	1	1	1	1	0.8082	1
20	s54188.1	0.03217	0.04509	1	1	1	1	0.8083	1
3	OAR3_138135461.1	0.03218	0.0451	1	1	1	1	0.8083	1
11	OAR11_39854191.1	0.03219	0.04512	1	1	1	1	0.8083	1
8	OAR8_63882477.1	0.03221	0.04514	1	1	1	1	0.8083	1
17	OAR17_58308184.1	0.03224	0.04518	1	1	1	1	0.8083	1
18	s39715.1	0.03225	0.04519	1	1	1	1	0.8083	1
11	OAR11_9050522.1	0.03229	0.04524	1	1	1	1	0.8083	1
3	s49870.1	0.03237	0.04534	1	1	1	1	0.8083	1
10	OAR10_27140490.1	0.03237	0.04534	1	1	1	1	0.8083	1
2	OAR2_132732415.1	0.03241	0.04539	1	1	1	1	0.8083	1
2	OAR2_132722417.1	0.03241	0.04539	1	1	1	1	0.8083	1
21	s51574.1	0.03241	0.04539	1	1	1	1	0.8083	1
4	OAR4_74539177.1	0.03242	0.04541	1	1	1	1	0.8083	1
12	OAR12_22493434.1	0.03244	0.04543	1	1	1	1	0.8083	1
23	s35538.1	0.03246	0.04545	1	1	1	1	0.8083	1
3	OAR3_96099834.1	0.03246	0.04545	1	1	1	1	0.8083	1
24	s24530.1	0.03248	0.04547	1	1	1	1	0.8083	1
2	OAR2_211110090_X.1	0.0325	0.0455	1	1	1	1	0.8083	1
4	OAR4_29134583.1	0.03255	0.04557	1	1	1	1	0.8083	1
16	OAR16_21872776.1	0.03257	0.04559	1	1	1	1	0.8083	1
3	OAR3_214809983.1	0.03259	0.04562	1	1	1	1	0.8083	1
18	OAR18_56367423.1	0.0326	0.04563	1	1	1	1	0.8083	1
13	s38438.1	0.03261	0.04564	1	1	1	1	0.8083	1
20	OAR20_4292583.1	0.03262	0.04565	1	1	1	1	0.8083	1
12	OAR12_21512884.1	0.03265	0.04569	1	1	1	1	0.8083	1
1	OAR1_75006164.1	0.03265	0.04569	1	1	1	1	0.8083	1
2	OAR2_113568913.1	0.03266	0.04571	1	1	1	1	0.8083	1
2	s70232.1	0.03269	0.04574	1	1	1	1	0.8083	1
3	OAR3_50229700.1	0.0327	0.04575	1	1	1	1	0.8083	1
1	OAR1_38477503.1	0.03272	0.04578	1	1	1	1	0.8083	1
18	OAR18_1601467.1	0.03273	0.04579	1	1	1	1	0.8083	1
8	s00060.1	0.03275	0.04582	1	1	1	1	0.8083	1
12	s36972.1	0.03275	0.04582	1	1	1	1	0.8083	1
27	s38928.1	0.03282	0.046	1	1	1	1	0.8083	1
17	s06990.1	0.03284	0.0459	1	1	1	1	0.8083	1
1	s14083.1	0.03287	0.04593	1	1	1	1	0.8083	1
1	s24646.1	0.03288	0.04597	1	1	1	1	0.8083	1
1	OAR1_77317272.1	0.03291	0.04598	1	1	1	1	0.8083	1
10	OAR10_52549215.1	0.03291	0.04601	1	1	1	1	0.8083	1
21	OAR21_45692052.1	0.03291	0.04602	1	1	1	1	0.8083	1
3	OAR3_75800067.1	0.03292	0.04603	1	1	1	1	0.8083	1
2	OAR2_161822459.1	0.03296	0.04608	1	1	1	1	0.8083	1
5	OAR5_35491097.1	0.03298	0.04611	1	1	1	1	0.8083	1
7	s52489.1	0.03299	0.04612	1	1	1	1	0.8083	1
2	OAR2_32828258.1	0.03299	0.04612	1	1	1	1	0.8083	1
[truncated: 47,151 more rows]

## Sheet: POG
CHR	SNP	BP	A1	TEST	NMISS	BETA	STAT	P
1	s64199.1	52854	A	ADD	36	-0.139	-1.403	0.1697
1	OAR19_64675012.1	81978	G	ADD	36	-0.1846	-2.144	0.03926
1	OAR19_64715327.1	120098	A	ADD	36	-0.1903	-2.194	0.03515
1	OAR19_64803054.1	204694	A	ADD	36	-0.1141	-1.377	0.1774
1	DU281551_498.1	315497	A	ADD	36	0.06373	0.9745	0.3367
1	OAR1_88143.1	401196	A	ADD	36	-0.1771	-1.719	0.09478
1	s09912.1	489045	G	ADD	36	0.1029	1.214	0.2332
1	s36301.1	580814	A	ADD	36	0.1317	1.476	0.1492
1	s34880.1	643628	G	ADD	36	-0.02803	-0.2192	0.8278
1	s64747.1	748143	A	ADD	36	-0.05842	-0.7502	0.4583
1	s68493.1	785434	G	ADD	36	-0.08919	-1.48	0.148
1	OAR1_420114.1	792698	A	ADD	36	-0.1142	-1.695	0.0993
1	OAR1_537224_X.1	912507	A	ADD	36	0.00395	0.04561	0.9639
1	s43636.1	954073	A	ADD	36	-0.1951	-0.6371	0.5284
1	s35460.1	999877	G	ADD	36	-0.0674	-0.8612	0.3952
1	s48804.1	1155400	A	ADD	36	0.1076	1.455	0.1549
1	s18466.1	1193562	A	ADD	36	-0.1344	-1.251	0.2196
1	s40172.1	1245222	G	ADD	36	-0.02691	-0.2938	0.7707
1	s26718.1	1390945	C	ADD	36	-0.08767	-1.323	0.1946
1	s31488.1	1406764	C	ADD	36	0.02307	0.2999	0.7661
1	s46222.1	1513820	A	ADD	36	0.0553	0.6069	0.5479
1	s38369.1	1618342	A	ADD	36	0.09323	1.241	0.2232
1	s09524.1	1675087	G	ADD	36	-0.1951	-0.6371	0.5284
1	s43961.1	1738285	G	ADD	36	-0.005	-0.06583	0.9479
1	s22577.1	1815740	A	ADD	36	-0.05125	-0.6982	0.4898
1	s48510.1	1883334	G	ADD	36	-0.07639	-1.071	0.2917
1	s51465.1	1904126	C	ADD	36	0.02282	0.2251	0.8232
1	s64926.1	1949413	A	ADD	36	0.03296	0.2822	0.7795
1	s44902.1	2038137	A	ADD	36	-0.05467	-0.6668	0.5094
1	s05397.1	2104223	A	ADD	36	0.1117	1.445	0.1575
1	s39783.1	2147622	A	ADD	36	-0.002753	-0.03583	0.9716
1	s49245.1	2166422	G	ADD	36	0.02306	0.3155	0.7543
1	s74937.1	2194569	A	ADD	36	-0.04905	-0.6193	0.5398
1	s09433.1	2203962	A	ADD	36	0.005476	0.06744	0.9466
1	OAR1_1447599.1	2225681	A	ADD	36	-0.1434	-1.72	0.09455
1	OAR1_1492710.1	2268988	G	ADD	36	0.07934	1.181	0.2459
1	s41716.1	2317262	A	ADD	36	0.2463	2.259	0.03044
1	s43513.1	2354943	G	ADD	36	-0.1323	-1.458	0.1541
1	s55450.1	2407510	A	ADD	36	-0.1641	-1.445	0.1575
1	s46580.1	2484946	A	ADD	36	-0.1474	-2.08	0.04513
1	OAR1_1762874.1	2541019	A	ADD	36	0.1235	1.747	0.08958
1	s47644.1	2657803	A	ADD	36	-0.2423	-2.797	0.008419
1	s68534.1	2698407	C	ADD	36	0.06633	0.4899	0.6273
1	s01629.1	2721576	C	ADD	36	-0.05162	-0.4579	0.6499
1	s63837.1	2808944	G	ADD	36	-0.1012	-1.227	0.2284
1	s18439.1	2838035	A	ADD	36	0.1282	1.701	0.09808
1	s41913.1	2870378	C	ADD	36	-0.06825	-1.06	0.2966
1	s32107.1	2906205	A	ADD	36	-0.05699	-0.6248	0.5362
1	s16836.1	2960877	G	ADD	36	0.06167	0.6122	0.5445
1	s47703.1	3051176	G	ADD	36	-0.03369	-0.5258	0.6025
1	s11984.1	3089274	A	ADD	36	0.1347	1.566	0.1265
1	DU441304_232.1	3124748	A	ADD	36	-0.03452	-0.4263	0.6726
1	s50787.1	3132186	G	ADD	36	0.1379	1.284	0.2078
1	s72449.1	3253438	A	ADD	36	0.01276	0.09973	0.9211
1	s32559.1	3314910	G	ADD	36	-0.1547	-1.876	0.06923
1	s04088.1	3336925	A	ADD	36	0.08658	0.9377	0.355
1	s10771.1	3398222	A	ADD	36	-0.1698	-1.724	0.0938
1	s01515.1	3420990	A	ADD	36	0.1347	1.217	0.232
1	s56011.1	3460454	C	ADD	36	0.1242	1.179	0.2465
1	s30529.1	3512999	G	ADD	36	-0.1097	-1.142	0.2615
1	s22855.1	3520169	C	ADD	36	-0.1563	-1.694	0.09933
1	s40377.1	3585807	G	ADD	36	-0.03905	-0.5282	0.6008
1	s25860.1	3599190	A	ADD	36	-0.07172	-0.9115	0.3685
1	s11250.1	3656263	A	ADD	36	-0.04508	-0.5487	0.5868
1	s47513.1	3666516	G	ADD	36	0.4616	3.289	0.002346
1	OAR1_2921089.1	3688215	A	ADD	36	-0.02573	-0.3675	0.7155
1	OAR1_2968995.1	3735231	C	ADD	36	-0.06925	-0.9124	0.368
1	s30369.1	3815116	G	ADD	36	-0.01596	-0.1844	0.8548
1	OAR1_3066756.1	3839440	A	ADD	36	-0.1805	-2.479	0.01828
1	OAR1_3102603.1	3876116	A	ADD	36	-0.2009	-0.9199	0.3641
1	s52352.1	3979626	G	ADD	36	0.01458	0.1714	0.865
1	s21404.1	4002045	A	ADD	36	0.04935	0.5828	0.5639
1	s32601.1	4067600	A	ADD	36	0.0661	0.8508	0.4009
1	s16211.1	4098040	A	ADD	36	0.09961	1.417	0.1656
1	s38787.1	4154546	A	ADD	36	0.01833	0.2633	0.7939
1	OAR1_3412866.1	4174901	G	ADD	36	0.01833	0.2633	0.7939
1	s11992.1	4246644	A	ADD	36	0.02216	0.2093	0.8355
1	s50475.1	4254004	A	ADD	36	0.04597	0.4712	0.6405
1	s45085.1	4263142	G	ADD	36	-0.06767	-0.4998	0.6204
1	s03153.1	4291733	G	ADD	36	0.06781	0.422	0.6757
1	s63511.1	4301344	G	ADD	36	0.03167	0.418	0.6786
1	s00019.1	4363968	A	ADD	36	-0.08968	-1.382	0.1761
1	s08980.1	4387121	A	ADD	36	0.1365	1.271	0.2123
1	OAR1_3702014.1	4426292	A	ADD	36	-0.0396	-0.5025	0.6186
1	DU299578_392.1	4561875	A	ADD	36	0.0185	0.2726	0.7868
1	OAR1_3909359.1	4605863	G	ADD	36	-0.0757	-1.043	0.3045
1	OAR1_3934952.1	4632159	A	ADD	36	-0.02221	-0.2695	0.7892
1	OAR1_4068504.1	4772466	C	ADD	36	-0.02967	-0.379	0.7071
1	s40352.1	4807696	C	ADD	36	-0.1005	-1.266	0.2141
1	s65509.1	4887716	A	ADD	36	0.06787	0.746	0.4608
1	s15090.1	4951877	G	ADD	36	0.1934	2.251	0.03095
1	OAR1_4285092.1	4998140	G	ADD	36	0.1428	1.453	0.1554
1	OAR1_4303667.1	5016766	G	ADD	36	0.05527	0.8263	0.4144
1	s03424.1	5078059	G	ADD	36	-0.05549	-0.8296	0.4125
1	s09057.1	5145828	G	ADD	36	0.002857	0.04229	0.9665
1	s05524.1	5231809	A	ADD	36	-0.0951	-1.049	0.3014
1	OAR1_4523214.1	5238612	G	ADD	36	-0.0951	-1.049	0.3014
1	s51981.1	5258389	A	ADD	36	-0.101	-1.32	0.1956
1	s45048.1	5272648	A	ADD	36	0.07418	0.8817	0.3841
1	s08276.1	5336729	C	ADD	36	0.06218	0.7439	0.4621
1	s05306.1	5401708	C	ADD	36	-0.06375	-0.5828	0.5639
1	s40431.1	5418102	A	ADD	36	-0.03018	-0.248	0.8056
1	s73618.1	5473827	A	ADD	35	0.01541	0.1925	0.8485
1	s35298.1	5529775	G	ADD	36	-0.07948	-1.051	0.3006
1	OAR1_4935598.1	5562664	A	ADD	36	0.07986	2025-01-01	0.2197
1	DU393582_347.1	5605415	G	ADD	36	0.09484	1.446	0.1573
1	OAR1_5058639.1	5682196	G	ADD	36	-0.04483	-0.6804	0.5009
1	OAR1_5106728.1	5729978	G	ADD	36	-0.08028	-1.031	0.31
1	s60381.1	5750260	A	ADD	36	-0.1951	-0.6371	0.5284
1	OAR1_5206930.1	5783685	G	ADD	36	0.003442	0.04184	0.9669
1	s62307.1	5843188	G	ADD	36	0.0275	0.3627	0.719
1	s71625.1	5903125	G	ADD	36	0.03987	0.33	0.7434
1	OAR1_5355855.1	5938634	G	ADD	36	0.004076	0.04444	0.9648
1	s24029.1	5974588	A	ADD	36	-0.02694	-0.3076	0.7602
1	OAR1_5436991.1	6024724	A	ADD	36	0.1326	1.233	0.226
1	OAR1_5481707.1	6068719	A	ADD	36	0.03627	0.4903	0.6271
1	s35058.1	6148701	A	ADD	36	-0.0381	-0.4491	0.6562
1	s62012.1	6231252	A	ADD	36	-0.04771	-0.6318	0.5318
1	s23238.1	6286448	A	ADD	36	0.06831	0.873	0.3888
1	DU453866_552.1	6366323	G	ADD	36	0.1723	1.299	0.2025
1	s61127.1	6408448	G	ADD	36	-0.01457	-0.2029	0.8404
1	s01591.1	6468322	G	ADD	36	-0.004231	-0.05021	0.9603
1	s23059.1	6480529	A	ADD	36	0.5932	3.023	0.00474
1	OAR1_5950376.1	6504031	A	ADD	36	-0.1049	-1.582	0.123
1	s43563.1	6555570	A	ADD	36	0.006014	0.09495	0.9249
1	OAR1_6050410.1	6596126	A	ADD	36	-0.006558	-0.06314	0.95
1	s09379.1	6625308	G	ADD	36	-0.03851	-0.555	0.5826
1	s22471.1	6695233	A	ADD	36	-0.05111	-0.6457	0.5228
1	s67547.1	6708911	G	ADD	36	-0.0756	-0.7621	0.4513
1	s61167.1	6716374	0	ADD	36	NA	NA	NA
1	s20120.1	6803550	A	ADD	36	-0.08993	-0.8262	0.4144
1	s52761.1	6810500	A	ADD	36	0.03581	0.2802	0.781
1	s58937.1	6816172	A	ADD	36	0.03164	0.3842	0.7032
1	s49628.1	6832517	A	ADD	36	0.02842	0.3928	0.6969
1	OAR1_6316082.1	6867954	G	ADD	36	-0.04011	-0.5133	0.6111
1	OAR1_6373388.1	6925078	A	ADD	36	0.1339	1.478	0.1487
1	OAR1_6410322.1	6965862	A	ADD	36	0.003643	0.03932	0.9689
1	s13861.1	7007092	G	ADD	35	0.01148	0.1503	0.8815
1	OAR1_6444725_X.1	7031409	A	ADD	36	-0.1739	-1.213	0.2336
1	OAR1_6531315.1	7080496	C	ADD	36	0.02446	0.201	0.8419
1	s30581.1	7171846	C	ADD	36	0.04584	0.4919	0.6259
1	OAR1_6722309.1	7192190	A	ADD	36	-0.09278	-1.288	0.2063
1	OAR1_6888977.1	7362347	A	ADD	36	0.1286	1.461	0.1531
1	OAR1_6901051.1	7374669	A	ADD	36	0.02559	0.324	0.7479
1	OAR1_6968054.1	7444909	A	ADD	36	-0.01612	-0.1752	0.862
1	OAR1_7018250.1	7494503	A	ADD	36	-0.08061	-1.2	0.2383
1	s24646.1	7556697	A	ADD	36	0.02426	0.2879	0.7751
1	s03149.1	7572815	A	ADD	36	-0.05889	-0.6759	0.5037
1	OAR1_7104917.1	7578311	G	ADD	36	0.07279	0.858	0.3969
1	s74740.1	7709936	G	ADD	36	0.01108	0.128	0.8989
1	s53274.1	7748239	G	ADD	36	-0.107	-1.288	0.2065
1	OAR1_7376329.1	7766706	C	ADD	36	-0.04235	-0.4632	0.6462
1	OAR1_7428857.1	7822385	C	ADD	36	-0.06075	-0.7783	0.4418
1	s31458.1	7874458	A	ADD	36	0.0622	0.9323	0.3578
1	OAR1_7546163.1	7939149	G	ADD	36	0.008828	0.1149	0.9092
1	OAR1_7563736.1	7956997	A	ADD	36	-0.1167	-1.419	0.1649
1	DU290101_408.1	8059661	A	ADD	36	0.005592	0.07564	0.9401
1	OAR1_7717464.1	8068287	A	ADD	36	0.01003	0.1344	0.8939
1	OAR1_7776185.1	8128844	A	ADD	36	-0.08697	-0.4763	0.6369
1	s54948.1	8215106	A	ADD	36	-0.01828	-0.2161	0.8302
1	OAR1_7897015.1	8251348	G	ADD	36	-0.0916	-1.245	0.2217
1	s38038.1	8293625	A	ADD	36	0.1478	1.831	0.07587
1	s29615.1	8320942	G	ADD	36	0.04465	0.5888	0.5599
1	s18895.1	8332050	G	ADD	36	-0.01095	-0.1349	0.8935
1	s05493.1	8364799	G	ADD	36	0.005862	0.06927	0.9452
1	OAR1_8082265.1	8429256	A	ADD	36	0.1369	1.088	0.2841
1	OAR1_8123245.1	8469331	C	ADD	36	-0.01373	-0.1895	0.8508
1	s63488.1	8504278	A	ADD	36	0.06781	0.422	0.6757
1	s39567.1	8590717	G	ADD	36	0.2562	1.653	0.1075
1	s49872.1	8632095	G	ADD	36	-0.02276	-0.2701	0.7887
1	s18552.1	8673690	A	ADD	36	-0.07376	-0.8697	0.3905
1	s47936.1	8712926	A	ADD	36	-0.06714	-0.5537	0.5834
1	s37400.1	8734126	A	ADD	36	0.07296	0.6275	0.5345
1	s61237.1	8826615	A	ADD	36	0.06781	0.422	0.6757
1	s68090.1	8835276	C	ADD	36	0.05639	0.6469	0.5221
1	s00447.1	8914372	A	ADD	36	-0.207	-1.151	0.2576
1	s26362.1	8978097	A	ADD	36	0.0003448	0.002695	0.9979
1	s54418.1	9023748	A	ADD	36	0.06781	0.422	0.6757
1	s68509.1	9059225	G	ADD	36	-0.05194	-0.5667	0.5746
1	s56679.1	9128107	A	ADD	36	-0.02797	-0.3801	0.7063
1	s54247.1	9163620	A	ADD	36	-0.03151	-0.4283	0.6711
1	s73085.1	9205489	A	ADD	36	0.08748	1.161	0.2538
1	s67178.1	9216738	G	ADD	36	0.06164	0.7862	0.4372
1	OAR1_8918549.1	9225672	A	ADD	36	0.03974	0.4071	0.6865
1	OAR1_8932175.1	9241769	A	ADD	36	0.03767	0.4362	0.6655
1	s68925.1	9293276	G	ADD	36	-0.011	-0.162	0.8723
1	OAR1_9020566.1	9324949	G	ADD	36	-0.04098	-0.4833	0.632
1	s52639.1	9441381	A	ADD	36	-0.07579	-0.9787	0.3346
1	OAR1_9179437_X.1	9493388	G	ADD	36	0.1104	1.019	0.3153
1	s30516.1	9514890	A	ADD	36	-0.08083	-0.7588	0.4532
1	s11687.1	9558392	A	ADD	36	-0.04808	-0.7169	0.4783
1	OAR1_9265710.1	9577866	A	ADD	36	-0.04304	-0.5628	0.5773
1	s60303.1	9636590	A	ADD	36	0.001107	0.0139	0.989
1	OAR1_9339043.1	9651298	A	ADD	36	0.1143	1.057	0.2981
1	s59084.1	9715560	A	ADD	36	0.03225	0.4389	0.6635
1	s22866.1	9789228	G	ADD	36	0.06716	0.6376	0.528
1	s10625.1	9829472	G	ADD	36	-0.0524	-0.753	0.4566
1	OAR1_9563208.1	9866329	C	ADD	36	0.0486	0.6812	0.5004
1	s18647.1	9957541	0	ADD	36	NA	NA	NA
1	OAR1_9747314.1	10023298	A	ADD	36	-0.06906	-1.005	0.3222
1	OAR1_9804499.1	10084179	G	ADD	36	0.1292	1.165	0.2521
1	OAR1_9822302.1	10103593	G	ADD	36	0.04174	0.5649	0.5759
1	OAR1_9881817.1	10158329	A	ADD	36	0.05892	0.8383	0.4077
1	OAR1_9944815.1	10227224	A	ADD	36	-0.1017	-1.419	0.1651
1	s35616.1	10341090	G	ADD	36	0.03797	0.3591	0.7218
1	s09058.1	10372472	C	ADD	36	0.06844	0.8688	0.391
1	OAR1_10097556.1	10381628	A	ADD	36	0.07398	0.9763	0.3358
1	s13591.1	10436009	A	ADD	36	-0.16	-1.828	0.07638
1	s38983.1	10487594	G	ADD	36	0.1305	1.178	0.247
1	OAR1_10275031.1	10546581	A	ADD	36	0.04243	0.5427	0.5909
1	s05797.1	10557584	A	ADD	36	0.01124	0.1506	0.8812
1	OAR1_10344180.1	10622983	A	ADD	36	-0.04469	-0.2776	0.783
1	OAR1_10362883.1	10641864	A	ADD	36	0.08056	1.043	0.3042
1	OAR1_10454967.1	10728279	G	ADD	36	0.05744	0.8466	0.4032
1	s62349.1	10775824	A	ADD	36	0.061	0.6564	0.516
1	s41093.1	10802010	A	ADD	36	-0.1951	-0.6371	0.5284
1	OAR1_10554666.1	10825577	A	ADD	36	0.06167	0.5769	0.5678
1	OAR1_10582459.1	10853425	A	ADD	36	-0.02885	-0.3429	0.7338
1	s40611.1	10965335	A	ADD	36	-0.05061	-0.7361	0.4667
1	s08485.1	11106023	G	ADD	36	-0.03579	-0.5048	0.617
1	s44128.1	11155061	G	ADD	36	0.1033	1.559	0.1282
1	s64317.1	11193919	A	ADD	36	0.04748	0.5562	0.5817
1	s50136.1	11233635	A	ADD	36	0.1281	0.8846	0.3826
1	s54667.1	11240410	A	ADD	36	0.01461	0.2133	0.8324
1	OAR1_10940722_X.1	11277100	A	ADD	36	0.0137	0.1172	0.9074
1	OAR1_10974811.1	11305521	A	ADD	36	0.09177	1.247	0.2208
1	s55981.1	11347838	G	ADD	36	0.08316	0.9142	0.367
1	s04683.1	11382274	A	ADD	27	0.215	1.244	0.2249
1	s27280.1	11396852	G	ADD	36	0.05233	0.5471	0.5879
1	OAR1_11087132.1	11411955	G	ADD	36	-0.008125	-0.05043	0.9601
1	s53592.1	11513707	A	ADD	36	-0.07281	-0.4532	0.6533
1	s57753.1	11527242	A	ADD	36	0.0829	1.236	0.2249
1	s62446.1	11569144	A	ADD	36	-0.02962	-0.3521	0.7269
1	s68301.1	11603004	G	ADD	36	-0.02755	-0.1882	0.8518
1	s62112.1	11618911	G	ADD	36	0.5032	2.473	0.01858
1	s36441.1	11668576	A	ADD	36	0.1905	2.145	0.03917
1	s45518.1	11722412	G	ADD	36	0.2112	2.034	0.04977
1	s18449.1	11747642	A	ADD	36	0.03667	0.2002	0.8425
1	s18875.1	11768264	A	ADD	36	0.07733	1.266	0.214
1	OAR1_11563293.1	11852254	G	ADD	36	-0.07437	-0.793	0.4333
1	s60471.1	11914995	G	ADD	36	-0.03092	-0.4895	0.6277
1	s68370.1	11941633	A	ADD	36	0.03516	0.2403	0.8115
1	OAR1_11691321.1	11982306	A	ADD	36	0.08752	1.045	0.3034
1	OAR1_11766718.1	12057574	G	ADD	36	0.05078	0.5504	0.5857
1	OAR1_11780663.1	12071038	G	ADD	36	-0.2203	-1.557	0.1286
1	s08257.1	12178419	A	ADD	36	-0.002795	-0.02856	0.9774
1	s15481.1	12216650	G	ADD	36	0.238	1.962	0.05793
1	s58882.1	12259952	A	ADD	36	0.03438	0.5447	0.5895
1	s00977.1	12301645	G	ADD	36	0.03667	0.2002	0.8425
1	s76021.1	12330774	C	ADD	36	0.06781	0.422	0.6757
1	OAR1_12120651.1	12388712	A	ADD	36	-0.03274	-0.4792	0.6349
1	OAR1_12153898.1	12429989	G	ADD	36	0.06841	0.9332	0.3573
1	s26666.1	12475934	A	ADD	36	-0.05996	-0.8638	0.3938
1	s29002.1	12522260	A	ADD	36	-0.1717	-1.954	0.05894
1	s45057.1	12550378	A	ADD	36	-0.04644	-0.5945	0.5561
1	s70737.1	12600754	A	ADD	36	0.01088	0.04923	0.961
1	s70576.1	12706004	A	ADD	36	0.008646	0.09983	0.9211
1	OAR1_12451373.1	12716280	G	ADD	36	0.01003	0.1472	0.8838
1	s64523.1	12775585	C	ADD	36	-0.1519	-1.381	0.1763
1	s60191.1	12786356	C	ADD	36	0.03648	0.5114	0.6124
1	OAR1_12656583.1	12823388	A	ADD	36	-0.0004901	-0.007387	0.9941
1	s37833.1	12848870	A	ADD	36	-0.1951	-0.6371	0.5284
1	s68421.1	12875848	G	ADD	36	-0.004991	-0.06356	0.9497
1	OAR1_12803672.1	12935982	A	ADD	36	0.1538	0.7008	0.4882
1	s73231.1	12987139	G	ADD	36	-0.05731	-0.8591	0.3963
1	OAR1_12937617.1	13062345	G	ADD	36	-0.09363	-1.302	0.2017
1	s62610.1	13119585	A	ADD	36	-0.01129	-0.07711	0.939
1	OAR1_13026908.1	13151409	A	ADD	36	0.01033	0.1318	0.896
1	OAR1_13033760.1	13158858	G	ADD	36	0.06126	0.8049	0.4265
1	OAR1_13042261.1	13167313	A	ADD	36	-0.1553	-1.94	0.06067
1	s62110.1	13226888	G	ADD	36	-0.08591	-1.252	0.219
1	s07985.1	13309608	C	ADD	36	0.06425	0.6128	0.5441
1	DU400167_253.1	13358209	C	ADD	36	0.2562	1.653	0.1075
1	s08475.1	13424665	A	ADD	36	-0.007486	-0.1117	0.9117
1	OAR1_13365877.1	13479337	G	ADD	36	0.107	0.9591	0.3443
1	OAR1_13393044.1	13502382	T	ADD	36	-0.1951	-0.6371	0.5284
1	s22157.1	13571665	A	ADD	36	0.1312	0.7216	0.4755
1	s02503.1	13604065	G	ADD	36	-0.09202	-0.9527	0.3475
1	s51453.1	13629822	G	ADD	36	-0.025	-0.1552	0.8776
1	OAR1_13574541.1	13683389	A	ADD	36	-0.08891	-1.267	0.2139
1	OAR1_13582660.1	13691064	G	ADD	36	-0.1167	-0.9234	0.3623
1	OAR1_13627234.1	13716153	C	ADD	36	-0.05953	-0.7292	0.4708
1	s14277.1	13761431	A	ADD	36	-0.02385	-0.3238	0.748
1	s66530.1	13787866	G	ADD	36	-0.09052	-1.176	0.2478
1	OAR1_13714304.1	13805495	G	ADD	36	0.03667	0.2002	0.8425
1	OAR1_13772761.1	13863183	C	ADD	36	-0.1951	-0.6371	0.5284
1	OAR1_13790348.1	13880999	C	ADD	36	0.02871	0.44	0.6627
1	s52117.1	13955997	G	ADD	36	-0.0415	-0.5764	0.5681
1	s58309.1	14017062	A	ADD	36	0.03402	0.498	0.6217
1	s61250.1	14060408	G	ADD	36	0.2078	1.691	0.09993
1	s45194.1	14068312	G	ADD	36	-0.05279	-0.7121	0.4812
1	OAR1_13964618.1	14093224	A	ADD	36	-0.09651	-1.058	0.2973
1	OAR1_13970060.1	14099180	T	ADD	36	-0.09651	-1.058	0.2973
1	s41432.1	14242876	C	ADD	36	-0.06835	-1.027	0.3116
1	OAR1_14131916.1	14281316	G	ADD	36	-0.1346	-1.345	0.1877
1	DU518561_359.1	14316730	A	ADD	36	-0.07767	-1.166	0.2518
1	s57394.1	14350183	A	ADD	36	0.02542	0.2992	0.7666
1	s45720.1	14372243	C	ADD	36	-0.09365	-0.7377	0.4657
1	OAR1_14273769.1	14421144	A	ADD	36	-0.01913	-0.2812	0.7803
1	OAR1_14315581.1	14454422	G	ADD	36	-0.1081	-1.1	0.2791
1	OAR1_14414267.1	14562006	A	ADD	36	-0.08275	-0.82	0.4179
1	OAR1_14544239.1	14691551	G	ADD	36	-0.05061	-0.5542	0.5831
1	s43849.1	14722371	G	ADD	36	0.008489	0.121	0.9044
1	OAR1_14614448.1	14764585	A	ADD	36	-0.2009	-0.9199	0.3641
1	OAR1_14620644.1	14771579	A	ADD	36	0.06255	0.7668	0.4485
1	OAR1_14717841.1	14844219	A	ADD	36	0.187	1.663	0.1055
1	OAR1_14777475.1	14898732	G	ADD	36	-0.006879	-0.09214	0.9271
1	s70168.1	14935560	G	ADD	36	-0.1153	-1.13	0.2663
1	s71739.1	14970746	A	ADD	36	-0.03689	-0.4031	0.6894
1	OAR1_14973022.1	15017620	G	ADD	36	0.01371	0.1667	0.8686
1	s55606.1	15117118	C	ADD	36	-0.01291	-0.1681	0.8675
1	s49207.1	15135359	A	ADD	36	0.003333	0.0285	0.9774
1	s01338.1	15143338	A	ADD	36	-0.07995	-0.8918	0.3788
1	OAR1_15188542.1	15237402	G	ADD	36	0.1347	1.217	0.232
1	OAR1_15228673.1	15274271	A	ADD	36	0.07465	0.5117	0.6121
1	OAR1_15256499.1	15306352	A	ADD	36	-0.04271	-0.5649	0.5759
1	OAR1_15307955.1	15357384	A	ADD	36	-0.08088	-0.9973	0.3257
1	OAR1_15399182.1	15447703	G	ADD	36	-0.2355	-1.94	0.06072
1	OAR1_15484095.1	15527286	G	ADD	36	-0.1951	-0.6371	0.5284
1	OAR1_15525913.1	15566031	A	ADD	36	-1.862e-16	-2.741e-15	1
1	OAR1_15578534.1	15619006	A	ADD	36	0.02427	0.336	0.7389
1	s02521.1	15672557	A	ADD	36	-0.1951	-0.6371	0.5284
1	s19593.1	15697768	A	ADD	36	0.03531	0.4446	0.6594
1	OAR1_15762141.1	15765887	A	ADD	36	-0.06801	-0.6844	0.4983
1	s52476.1	15821739	A	ADD	36	0.03481	0.5516	0.5848
1	s00481.1	15853511	G	ADD	36	0.1168	0.5304	0.5993
1	s44894.1	15881949	A	ADD	36	-0.1951	-0.6371	0.5284
1	s04753.1	15889525	G	ADD	36	-0.1437	-0.9954	0.3266
1	s28376.1	15948720	C	ADD	36	-0.2134	-1.36	0.1827
1	s05916.1	16008656	G	ADD	36	-0.03975	-0.5414	0.5918
1	s49722.1	16064349	G	ADD	36	-0.06041	-0.8273	0.4138
1	OAR1_16098841.1	16100207	A	ADD	36	-0.04918	-0.5364	0.5952
1	s27971.1	16147225	A	ADD	36	0.06464	0.7662	0.4488
1	s01031.1	16176988	A	ADD	36	-0.058	-0.5673	0.5742
1	s71517.1	16229069	A	ADD	36	-0.2009	-0.9199	0.3641
1	OAR1_16274081.1	16272811	A	ADD	36	-0.07519	-0.6469	0.5221
1	OAR1_16348823_X.1	16343115	G	ADD	36	-0.06261	-0.736	0.4668
1	OAR1_16391522.1	16378991	A	ADD	36	0.09731	0.8702	0.3903
1	s46756.1	16465248	G	ADD	36	-0.08345	-1.072	0.2911
1	OAR1_16480770.1	16474302	C	ADD	36	0.01635	0.2083	0.8362
1	OAR1_16572940.1	16586526	G	ADD	36	0.002392	0.03934	0.9689
1	OAR1_16635393.1	16650999	A	ADD	36	-0.05221	-0.6989	0.4894
1	OAR1_16697706.1	16712240	A	ADD	36	0.05233	0.386	0.7019
1	s67593.1	16721832	G	ADD	36	0.3748	2.185	0.03589
1	OAR1_16750809.1	16766315	A	ADD	36	0.01762	0.1716	0.8648
1	OAR1_16786326.1	16801673	G	ADD	36	0.2514	2.722	0.01015
1	OAR1_16795469.1	16810918	G	ADD	36	0.09578	1.154	0.2567
1	OAR1_16889964.1	16855865	A	ADD	36	0.1336	1.892	0.06707
1	OAR1_16852861.1	16899077	A	ADD	36	0.0366	0.435	0.6663
1	OAR1_16975351.1	16948266	G	ADD	36	-0.03865	-0.3655	0.717
1	s62022.1	17003571	G	ADD	36	0.1774	1.758	0.0878
1	s23433.1	17038771	A	ADD	36	0.1614	1.645	0.1091
1	OAR1_17163931.1	17097896	G	ADD	36	0.001407	0.01995	0.9842
1	s38279.1	17151167	G	ADD	36	-0.1552	-1.363	0.1819
1	s60080.1	17180199	A	ADD	36	-0.09714	-1.247	0.2208
1	s58391.1	17278400	A	ADD	36	-0.1291	-1.025	0.3128
1	OAR1_17351278.1	17283773	A	ADD	36	0.07621	0.865	0.3931
1	OAR1_17421390.1	17354256	A	ADD	36	0.1567	0.8644	0.3934
1	OAR1_17426826.1	17361209	A	ADD	36	0.125	1.245	0.2217
1	OAR1_17466323.1	17403806	A	ADD	35	0.06665	0.8437	0.4049
1	s25913.1	17473274	A	ADD	36	0.03904	0.4953	0.6236
1	OAR1_17755700.1	17615257	G	ADD	33	-0.006963	-0.08033	0.9365
1	s04684.1	17701635	A	ADD	36	0.2996	2.852	0.007334
1	s54037.1	17729311	A	ADD	36	0.06064	0.4755	0.6375
1	s35095.1	17884528	G	ADD	36	0.1681	1.931	0.06188
1	OAR1_18052854.1	17904198	G	ADD	36	0.1455	1.799	0.08083
1	s61691.1	17964972	A	ADD	36	0.232	2.772	0.008966
1	s62337.1	18049756	G	ADD	36	0.1143	1.539	0.133
1	s58659.1	18097028	G	ADD	36	0.1004	0.965	0.3414
1	OAR1_18293636.1	18135356	G	ADD	35	-0.04529	-0.5012	0.6195
1	OAR1_18300122.1	18141837	T	ADD	36	-0.01134	-0.125	0.9012
1	s74275.1	18240132	A	ADD	36	-0.002388	-0.03033	0.976
1	OAR1_18449705.1	18298255	A	ADD	36	-0.05958	-0.5572	0.581
1	OAR1_18512294.1	18320945	G	ADD	36	-0.05056	-0.5792	0.5662
1	s06310.1	18360283	A	ADD	36	0.1063	0.7897	0.4352
1	OAR1_18664902.1	18469241	A	ADD	36	0.05722	0.7177	0.4778
1	OAR1_18691972.1	18494158	A	ADD	36	0.09651	1946-01-01	0.1534
1	s20207.1	18522490	A	ADD	36	0.02199	0.2199	0.8272
1	s14459.1	18582753	A	ADD	36	0.06439	0.685	0.498
1	s72347.1	18632538	A	ADD	36	0.08178	0.9569	0.3454
1	s00086.1	18668192	A	ADD	36	-0.01346	-0.1191	0.9059
1	s32983.1	18695502	A	ADD	36	0.007438	0.05814	0.954
1	s26398.1	18757147	A	ADD	36	0.6832	3.645	0.000885
1	s11269.1	18800532	C	ADD	36	0.05902	0.667	0.5092
1	DU202534_254.1	18803224	G	ADD	36	0.1084	1.182	0.2453
1	s21409.1	18846651	A	ADD	36	0.6462	3.378	0.001844
1	s40222.1	18908522	T	ADD	36	-0.00902	-0.09218	0.9271
1	s54068.1	18960866	A	ADD	36	-0.07281	-0.4532	0.6533
1	s10307.1	19003874	G	ADD	36	0.1544	2.226	0.03276
1	OAR1_19152280.1	19027134	C	ADD	36	0.1383	1.034	0.3085
1	OAR1_19174177.1	19048510	A	ADD	36	0.05762	0.7149	0.4796
1	OAR1_19214328_X.1	19087646	A	ADD	36	0.06784	0.7311	0.4697
1	s27712.1	19146157	A	ADD	36	0.02691	0.2938	0.7707
1	s68238.1	19214192	G	ADD	36	0.1893	2.094	0.04381
1	s29702.1	19277933	A	ADD	36	0.007189	0.0874	0.9309
1	OAR1_19425357.1	19294016	A	ADD	36	0.2192	2.619	0.01307
1	OAR1_19444938.1	19319317	C	ADD	36	0.009921	0.1497	0.8819
1	OAR1_19517811.1	19395411	A	ADD	36	0.3007	3.507	0.001297
1	s36898.1	19474701	G	ADD	36	0.02289	0.3191	0.7516
1	OAR1_19651513.1	19534848	C	ADD	36	0.05389	0.6178	0.5408
1	OAR1_19710996.1	19600047	G	ADD	36	0.1422	1.132	0.2654
1	OAR1_19750493.1	19642265	A	ADD	36	0.1163	1952-01-01	0.1379
1	OAR1_19761666.1	19654996	A	ADD	36	0.07616	0.8224	0.4166
1	OAR1_19817567.1	19716867	G	ADD	36	0.09342	1.187	0.2436
1	s32787.1	19742061	A	ADD	36	0.08477	0.9064	0.3711
1	OAR1_19875829.1	19774888	G	ADD	36	0.09248	1.013	0.3183
1	OAR1_19945652.1	19882225	A	ADD	36	-0.05593	-0.4798	0.6344
1	OAR1_20007545.1	19939524	A	ADD	36	0.1259	1.414	0.1664
1	OAR1_20035449.1	19970769	A	ADD	36	-0.06612	-0.8772	0.3865
1	s05208.1	20014904	G	ADD	35	-0.03917	-0.536	0.5956
1	OAR1_20118195.1	20049561	A	ADD	36	0.02411	0.3545	0.7252
1	OAR1_20180147_X.1	20099767	A	ADD	36	-0.04219	-0.5274	0.6013
1	s37676.1	20130161	G	ADD	36	0.00726	0.1004	0.9206
1	OAR1_20375019.1	20250859	A	ADD	36	-0.07103	-1.09	0.2834
1	OAR1_20432933.1	20305262	G	ADD	36	-0.09691	-1.44	0.1589
1	s06490.1	20737305	A	ADD	36	-0.00209	-0.02642	0.9791
1	OAR1_20926901.1	20792252	G	ADD	36	0.01226	0.196	0.8458
1	s31459.1	20860757	A	ADD	36	-0.1984	-2.803	0.008296
1	OAR1_21078445.1	20948352	G	ADD	36	-0.06149	-0.5951	0.5557
1	s53426.1	21034048	A	ADD	36	0.2159	3.121	0.00366
1	s72819.1	21085565	A	ADD	36	0.05576	0.6717	0.5063
1	s68037.1	21132185	G	ADD	36	0.1817	2.523	0.01647
1	OAR1_21408870.1	21338000	A	ADD	36	-0.07291	-0.6676	0.5089
1	OAR1_21439660.1	21480663	C	ADD	36	0.05051	0.602	0.5512
1	s21134.1	21485616	G	ADD	36	0.05051	0.602	0.5512
1	s14078.1	21520656	A	ADD	36	0.2597	1.199	0.2387
1	OAR1_21607699.1	21557161	A	ADD	36	0.4715	2.291	0.02826
1	OAR1_21646425.1	21598497	A	ADD	36	0.1536	1.439	0.1593
1	OAR1_21703182.1	21654955	A	ADD	36	0.1811	1.606	0.1174
1	s34237.1	21837886	G	ADD	36	0.0754	1.038	0.3064
1	s33844.1	21899028	A	ADD	36	-0.04931	-0.5856	0.562
1	s07849.1	21950469	A	ADD	36	-0.01433	-0.1905	0.85
1	s05262.1	21959783	G	ADD	36	0.06631	0.8339	0.4102
1	s19691.1	21973809	G	ADD	36	-0.02507	-0.3052	0.7621
1	s61132.1	22071304	A	ADD	36	-0.03852	-0.5402	0.5926
1	s01249.1	22122845	A	ADD	36	0.08365	1.156	0.2556
1	OAR1_22183990.1	22136099	C	ADD	36	0.8334	3.053	0.004379
1	OAR1_22189406.1	22141488	G	ADD	36	-0.02271	-0.1776	0.8601
1	s75232.1	22217108	A	ADD	36	-0.2134	-1.36	0.1827
1	s13809.1	22224050	A	ADD	36	0.122	1.199	0.2387
1	OAR1_22330907.1	22280192	G	ADD	36	0.1252	1966-01-01	0.1062
1	s73188.1	22314998	A	ADD	36	-0.05148	-0.4415	0.6617
1	s11844.1	22377080	A	ADD	36	0.03458	0.4149	0.6808
1	s33540.1	22443318	A	ADD	36	0.0359	0.3502	0.7284
1	s00707.1	22521412	A	ADD	36	-0.2009	-0.9199	0.3641
1	s75089.1	22529742	A	ADD	36	0.03549	0.3994	0.6921
1	s63953.1	22544268	G	ADD	36	0.04453	0.603	0.5505
1	OAR1_22656259.1	22567752	A	ADD	36	-0.1445	-1.923	0.06292
1	OAR1_22697949.1	22600348	G	ADD	36	0.06408	0.5695	0.5728
1	OAR1_22710021.1	22611877	G	ADD	36	0.1526	1.976	0.05627
1	OAR1_22739177.1	22642211	A	ADD	36	0.06327	0.7363	0.4666
1	OAR1_22803831.1	22709544	A	ADD	36	0.1394	1.707	0.09691
1	s26645.1	22737885	A	ADD	36	-0.05065	-0.4622	0.6469
1	s27454.1	22782029	A	ADD	36	0.03238	0.3537	0.7258
1	s65534.1	22837032	A	ADD	36	0.1132	1.476	0.1493
1	OAR1_22985927.1	22895020	G	ADD	36	0.05201	0.62	0.5394
1	s26299.1	22972628	A	ADD	36	0.3069	2.246	0.03131
1	s32095.1	22999661	G	ADD	36	0.04694	0.5375	0.5944
1	s10605.1	23026552	G	ADD	36	0.09578	1.154	0.2567
1	OAR1_23123932.1	23044548	A	ADD	36	-0.0243	-0.3492	0.7291
1	s67590.1	23101966	G	ADD	36	0.06683	0.998	0.3253
1	OAR1_23195620.1	23117038	G	ADD	36	-0.087	-0.7246	0.4737
1	OAR1_23288187.1	23213302	G	ADD	36	0.03266	0.4698	0.6415
1	s43410.1	23262754	A	ADD	34	0.1167	1.517	0.1392
1	OAR1_23369763.1	23294379	A	ADD	36	0.08582	1.179	0.2464
1	OAR1_23447504.1	23376407	A	ADD	36	0.06301	0.9685	0.3397
1	s02131.1	23438825	A	ADD	36	-0.02731	-0.2417	0.8104
1	OAR1_23560552.1	23486511	A	ADD	36	-0.01763	-0.1886	0.8515
1	OAR1_23607883.1	23529383	A	ADD	36	-0.08023	-0.7676	0.448
1	OAR1_23620328.1	23540948	G	ADD	36	0.3208	2.364	0.02391
1	OAR1_23632541.1	23552875	A	ADD	36	0.08836	2013-01-01	0.2663
1	OAR1_23724877.1	23642725	A	ADD	36	-0.1139	-1.271	0.2122
1	OAR1_23734999.1	23651580	G	ADD	36	-0.1043	-1.331	0.192
1	OAR1_23794443.1	23700883	A	ADD	36	-0.01424	-0.07774	0.9385
1	OAR1_23804013_X.1	23709900	A	ADD	36	-0.06458	-0.616	0.542
1	OAR1_23837231.1	23739280	C	ADD	36	-0.05473	-0.8197	0.4181
1	OAR1_23937981.1	23846290	A	ADD	36	-0.1796	-1.651	0.1079
1	OAR1_23977779.1	23878767	G	ADD	36	-0.06948	-0.8952	0.377
1	OAR1_23990063.1	23888952	A	ADD	36	-0.1346	-1.283	0.2082
1	DU379505_529.1	23952498	C	ADD	36	-0.09452	-1.188	0.2431
1	OAR1_24089462.1	24015521	G	ADD	36	-0.207	-1.151	0.2576
1	OAR1_24165388.1	24104855	A	ADD	36	0.2364	2.429	0.02056
1	OAR1_24228078.1	24135839	A	ADD	36	0.2364	2.429	0.02056
1	OAR1_24242896.1	24149451	A	ADD	36	-0.1951	-0.6371	0.5284
1	OAR1_24326418.1	24181124	A	ADD	36	0.02393	0.3209	0.7503
1	OAR1_24546509.1	24332025	C	ADD	36	0.2226	1957-02-01	0.01473
1	OAR1_24574732.1	24362394	G	ADD	36	0.1569	1.962	0.05802
1	OAR1_24633611.1	24422906	A	ADD	36	0.2723	3.243	0.002649
1	OAR1_24663779.1	24453219	C	ADD	36	0.01276	0.09973	0.9211
1	s21860.1	24538073	C	ADD	36	0.1207	1.631	0.1122
1	OAR1_24797111.1	24578785	A	ADD	36	0.07126	0.9994	0.3247
1	OAR1_24812678.1	24593299	A	ADD	36	0.1413	1.377	0.1775
1	s72632.1	24652810	A	ADD	36	0.03833	0.4736	0.6388
1	OAR1_25052307.1	24832808	A	ADD	36	0.03117	0.4186	0.6782
1	OAR1_25075310.1	24856670	G	ADD	36	0.08369	0.6583	0.5148
1	OAR1_25121292.1	24901207	A	ADD	36	0.08369	0.6583	0.5148
1	OAR1_25426384.1	25190083	A	ADD	36	0.05222	0.4479	0.6571
1	OAR1_25442521.1	25206423	A	ADD	36	-0.04488	-0.5872	0.561
1	OAR1_25604801.1	25319915	A	ADD	36	0.006786	0.05571	0.9559
1	OAR1_25728954.1	25458108	A	ADD	36	0.1776	2.582	0.01431
1	s00731.1	25520349	A	ADD	36	-0.04223	-0.5446	0.5896
1	OAR1_25834328.1	25552735	G	ADD	36	0.01862	0.232	0.8179
1	OAR1_25842722.1	25561238	A	ADD	36	0.1738	1982-01-01	0.07762
1	OAR1_25922572.1	25643415	A	ADD	36	-0.06938	-0.7549	0.4555
1	OAR1_25947606.1	25666754	A	ADD	36	-0.0002524	-0.003142	0.9975
1	OAR1_26031175.1	25750178	A	ADD	36	-0.02738	-0.3323	0.7417
1	OAR1_26064552.1	25783422	G	ADD	36	0.05893	0.751	0.4578
1	OAR1_26088084.1	25807080	G	ADD	36	0.157	1.668	0.1044
1	OAR1_26129820.1	25850121	G	ADD	36	-0.05325	-0.77	0.4466
1	OAR1_26135770.1	25854799	A	ADD	36	0.07385	1.153	0.2571
1	OAR1_26340680.1	25879029	A	ADD	36	-0.06375	-0.7212	0.4757
1	OAR1_26198156.1	25925373	G	ADD	36	0.07768	0.9962	0.3262
1	s31015.1	25932152	C	ADD	36	0.0443	0.5273	0.6014
1	OAR1_26268431.1	25994480	A	ADD	36	0.07213	0.9513	0.3482
1	s61544.1	26222577	G	ADD	36	0.494	1.667	0.1046
1	OAR1_26667396.1	26395324	G	ADD	36	0.05405	0.7515	0.4575
1	OAR1_26705881.1	26431692	G	ADD	36	0.09165	1.307	0.1998
1	OAR1_26716186.1	26441707	G	ADD	36	0.05465	0.6411	0.5257
1	OAR1_26833075.1	26558958	G	ADD	36	0.0297	0.3791	0.707
1	OAR1_26910607.1	26639102	G	ADD	36	0.05233	0.5673	0.5742
1	OAR1_26961444.1	26662513	A	ADD	36	0.006858	0.07999	0.9367
1	OAR1_27060195.1	26751408	G	ADD	36	-0.05006	-0.7085	0.4835
1	s74202.1	26812077	A	ADD	36	0.1241	0.7767	0.4427
1	OAR1_27161849.1	26849693	A	ADD	36	-0.01138	-0.1036	0.9181
1	OAR1_27200925.1	26889226	C	ADD	36	0.04333	0.3713	0.7127
1	OAR1_27215234.1	26901948	G	ADD	36	0.04333	0.3713	0.7127
1	OAR1_27269648.1	26952987	C	ADD	36	-0.05615	-0.5349	0.5962
1	OAR1_27291243.1	26975517	A	ADD	36	-0.1734	-2.131	0.04037
1	OAR1_27347434.1	27039579	A	ADD	36	0.05233	0.6715	0.5064
1	OAR1_27431644.1	27120678	G	ADD	36	0.0009404	0.01417	0.9888
1	OAR1_27460193.1	27155241	G	ADD	35	-0.0085	-0.124	0.9021
1	s29707.1	27185908	A	ADD	36	-0.05458	-0.8036	0.4272
1	s71356.1	27255901	G	ADD	36	-0.2134	-1.36	0.1827
1	OAR1_27539263.1	27275897	G	ADD	36	-0.03563	-0.4848	0.6309
1	OAR1_27632403.1	27287535	G	ADD	36	-0.002313	-0.02938	0.9767
1	s02259.1	27333681	A	ADD	36	0.047	0.5045	0.6172
1	s71629.1	27398178	A	ADD	36	0.05201	0.62	0.5394
1	OAR1_27815024.1	27468042	A	ADD	36	-0.1529	-1.989	0.05481
1	OAR1_27947371.1	27602180	A	ADD	36	0.07595	0.6657	0.5101
1	s57436.1	27653531	A	ADD	36	-0.03443	-0.459	0.6492
1	s69885.1	27713751	A	ADD	36	-0.06488	-0.9141	0.3671
1	s02497.1	27726177	C	ADD	36	0.138	1942-01-01	0.1648
1	s46623.1	27779337	A	ADD	36	0.004072	0.05411	0.9572
1	s43900.1	27855241	A	ADD	36	0.06289	0.9071	0.3708
1	s61441.1	27895772	A	ADD	36	0.03293	0.4709	0.6407
1	s47478.1	27998157	A	ADD	36	0.1667	1.418	0.1652
1	OAR1_28512428.1	28053649	C	ADD	36	-0.005039	-0.05438	0.957
1	OAR1_28575856.1	28117547	G	ADD	36	0.04213	0.2881	0.775
1	s03528.1	28125498	A	ADD	36	0.1306	1.735	0.09176
1	OAR1_28632121.1	28171796	G	ADD	36	0.08696	1.205	0.2365
1	OAR1_28670724.1	28191610	A	ADD	36	-0.06482	-0.9421	0.3528
1	OAR1_28678534.1	28221350	A	ADD	36	-0.0992	-1.275	0.2109
1	s38237.1	28318326	C	ADD	36	-0.05879	-0.755	0.4554
1	s43026.1	28342811	A	ADD	36	-0.01062	-0.1441	0.8863
1	OAR1_28807538.1	28351421	G	ADD	36	0.07114	0.6976	0.4902
1	OAR1_28982601.1	28392308	A	ADD	36	0.1572	1.333	0.1914
1	s03859.1	28442294	G	ADD	36	0.04096	0.5907	0.5586
1	s52292.1	28475105	G	ADD	36	-0.1363	-1.604	0.1179
1	OAR1_29148829.1	28558011	A	ADD	36	-0.07081	-1.019	0.3153
1	s47050.1	28591520	A	ADD	36	0.03174	0.3015	0.7649
1	s14002.1	28647777	G	ADD	36	0.01592	0.1737	0.8631
1	OAR1_29299710.1	28706320	A	ADD	36	0.0697	0.7017	0.4877
1	s01632.1	28748336	A	ADD	36	-0.002994	-0.03785	0.97
1	s02548.1	28785578	A	ADD	36	0.05933	0.621	0.5387
1	s75178.1	28795354	A	ADD	36	0.1	0.9564	0.3456
1	s54084.1	28918937	G	ADD	36	0.008274	0.09651	0.9237
1	s45910.1	28979692	A	ADD	36	0.04967	0.6369	0.5285
1	s70733.1	29058211	G	ADD	36	0.09233	0.6842	0.4985
1	s49028.1	29081376	C	ADD	36	-0.02539	-0.3452	0.7321
1	s71447.1	29110758	G	ADD	36	-0.04469	-0.2776	0.783
1	s43731.1	29139418	A	ADD	36	-0.01531	-0.1393	0.89
1	OAR1_29821208.1	29201615	A	ADD	36	0.1723	1.885	0.068
1	OAR1_29872607.1	29252531	A	ADD	36	0.09718	1.139	0.2625
1	s32583.1	29283748	G	ADD	36	0.1642	1.616	0.1153
1	OAR1_30001452.1	29347753	A	ADD	36	-0.055	-0.4882	0.6286
1	s24782.1	29407784	C	ADD	36	0.0274	0.4005	0.6913
1	OAR1_30154789.1	29503793	C	ADD	36	-0.09367	-0.6942	0.4923
1	OAR1_30207692.1	29555014	A	ADD	36	-0.001473	-0.01589	0.9874
1	s36900.1	29581185	A	ADD	36	0.1155	1.466	0.1517
1	OAR1_30241364.1	29587606	A	ADD	36	0.06324	0.9177	0.3652
1	OAR1_30320883.1	29668504	A	ADD	36	0.1698	1942-02-01	0.021
1	s34112.1	29695048	C	ADD	36	0.242	3.258	0.002546
1	OAR1_30388117.1	29732489	A	ADD	36	0.05213	0.7801	0.4407
1	OAR1_30397578.1	29742664	A	ADD	36	-0.09915	-1.283	0.2081
1	OAR1_30457351.1	29815556	C	ADD	36	0.1819	1.961	0.05815
1	OAR1_30552484.1	29914606	A	ADD	36	0.06302	0.6848	0.4981
1	s11621.1	30075465	A	ADD	36	0.01506	0.1643	0.8705
1	OAR1_30673378.1	30096508	A	ADD	36	0.3285	1.537	0.1336
1	OAR1_30771994.1	30116646	A	ADD	36	0.03049	0.2385	0.8129
1	OAR1_30798950.1	30143388	A	ADD	36	-0.08097	-0.5555	0.5822
1	OAR1_30877408.1	30230748	A	ADD	36	0.02603	0.332	0.7419
1	OAR1_30938989.1	30289572	A	ADD	36	-0.001729	-0.01962	0.9845
1	OAR1_30968801.1	30326020	A	ADD	36	-0.02692	-0.3016	0.7648
1	s15443.1	30362395	A	ADD	36	-0.03946	-0.4362	0.6654
1	OAR1_31068766.1	30425582	A	ADD	36	-0.002857	-0.02346	0.9814
1	OAR1_31076790.1	30433365	G	ADD	36	0.02503	0.3168	0.7533
1	OAR1_31126491.1	30493193	A	ADD	36	0.04603	0.5336	0.5971
1	s42235.1	30549250	G	ADD	36	0.07	0.9788	0.3346
1	s74273.1	30599438	A	ADD	36	0.1852	1.575	0.1246
1	OAR1_31287571.1	30634108	A	ADD	36	0.1624	1.819	0.07777
1	OAR1_31319029.1	30664376	A	ADD	36	0.1281	0.8846	0.3826
1	s19645.1	30721079	A	ADD	36	-0.1043	-0.9989	0.3249
1	OAR1_31385712.1	30731456	A	ADD	36	0.03402	0.3937	0.6963
1	OAR1_31410797.1	30753893	A	ADD	36	-0.04467	-0.4664	0.6439
1	OAR1_31470501.1	30814041	A	ADD	36	0.09387	2025-01-01	0.22
1	OAR1_31497808.1	30840800	G	ADD	36	-0.02214	-0.2694	0.7893
1	OAR1_31693459.1	31007858	C	ADD	36	-0.01928	-0.2268	0.822
1	OAR1_31750547_X.1	31064860	G	ADD	36	0.05884	0.6387	0.5273
1	OAR1_31791056.1	31102078	G	ADD	36	0.05	0.6809	0.5006
1	s57286.1	31172198	G	ADD	36	0.13	1.364	0.1815
1	OAR1_31872926.1	31191159	G	ADD	36	0.38	3.417	0.001659
1	OAR1_31915752.1	31234220	A	ADD	36	0.1406	1.881	0.06854
1	s13326.1	31288760	A	ADD	36	-0.03192	-0.4045	0.6884
1	OAR1_32040848.1	31359136	C	ADD	36	0.06797	0.7919	0.4339
1	OAR1_32080179.1	31397543	A	ADD	36	0.0702	0.7691	0.4472
1	OAR1_32169633.1	31490350	A	ADD	36	0.2569	2024-03-01	0.002672
1	OAR1_32201653.1	31522785	A	ADD	36	0.1368	1.511	0.14
1	s51521.1	31561046	C	ADD	36	0.127	1.836	0.07519
1	s57223.1	31587474	0	ADD	36	NA	NA	NA
1	s20982.1	31631166	A	ADD	36	0.001042	0.01371	0.9891
1	OAR1_32336568.1	31654151	G	ADD	36	0.1061	1.104	0.2774
1	s45780.1	31730380	G	ADD	36	0.008863	0.08408	0.9335
1	OAR1_32448869.1	31768869	A	ADD	36	0.1067	0.843	0.4051
1	s09556.1	31839689	G	ADD	36	0.08178	0.9569	0.3454
1	OAR1_32611128_X.1	31870673	A	ADD	36	0.1566	1.923	0.06289
1	s71991.1	31918917	C	ADD	36	-0.04115	-0.3647	0.7176
1	s48022.1	31986697	A	ADD	36	0.1266	1.772	0.08534
1	OAR1_32552631.1	31993079	G	ADD	36	0.1492	2.298	0.02782
1	s23738.1	32034706	C	ADD	36	0.0555	0.6791	0.5016
1	s12059.1	32068787	A	ADD	36	0.1488	1987-01-01	0.07013
1	s54055.1	32089372	A	ADD	36	-0.03672	-0.4572	0.6505
1	OAR1_32866715.1	32125973	C	ADD	36	0.1334	1.835	0.07533
1	OAR1_32906689.1	32165462	C	ADD	36	-0.05817	-0.8875	0.381
1	s70438.1	32210437	G	ADD	36	0.2923	2.315	0.0268
1	OAR1_33043220.1	32301465	G	ADD	36	0.07398	0.7624	0.4511
1	s65440.1	32341489	C	ADD	36	-0.01555	-0.2062	0.8378
1	s66067.1	32383459	G	ADD	36	-0.1331	-1.756	0.08801
1	OAR1_33161254.1	32427554	G	ADD	36	0.07595	0.6657	0.5101
1	s52869.1	32468399	C	ADD	36	-0.08024	-1.003	0.3231
1	s35788.1	32522770	A	ADD	36	0.1137	1.483	0.1472
1	OAR1_33287572.1	32555703	C	ADD	36	0.1196	1.759	0.08766
1	OAR1_33323393.1	32593767	G	ADD	36	-0.04255	-0.493	0.6252
1	OAR1_33359684_X.1	32629936	A	ADD	36	-0.1623	-1.859	0.07167
1	OAR1_33393829.1	32665395	A	ADD	36	-0.006533	-0.09312	0.9264
1	s50290.1	32731085	G	ADD	36	-0.06729	-0.8597	0.396
1	s59842.1	32755936	G	ADD	36	0.2712	3.384	0.001812
1	OAR1_33511295.1	32775568	A	ADD	36	-0.115	-1.49	0.1453
1	OAR1_33544806.1	32810494	A	ADD	36	0.1523	2.059	0.04718
1	s51949.1	32871895	C	ADD	36	0.05425	0.5945	0.5561
1	OAR1_33644654.1	32915213	A	ADD	36	0.04189	0.6317	0.5318
1	OAR1_33752813.1	33019228	G	ADD	36	-0.08546	-1.092	0.2826
1	OAR1_33804014.1	33071830	G	ADD	36	0.1888	1.797	0.08126
1	OAR1_33864798.1	33134760	C	ADD	36	0.03562	0.4705	0.641
1	OAR1_33948233.1	33218923	G	ADD	36	-0.000364	-0.004315	0.9966
1	OAR1_33966627.1	33236108	G	ADD	36	0.07418	0.9546	0.3465
1	OAR1_34027998.1	33295297	G	ADD	36	0.1219	1.682	0.1017
1	OAR1_34041305.1	33308065	A	ADD	36	-0.05199	-0.6813	0.5003
1	s26829.1	33355888	G	ADD	36	0.0474	0.6024	0.5509
1	OAR1_34153975.1	33411858	G	ADD	36	-0.09909	-0.9124	0.368
1	s11900.1	33449730	A	ADD	36	-0.0006056	-0.008211	0.9935
1	s40404.1	33493053	A	ADD	36	-0.207	-1.151	0.2576
1	s45674.1	33536955	A	ADD	36	-0.095	-0.4309	0.6693
1	s15094.1	33596869	G	ADD	36	0.0419	0.4582	0.6497
1	s26451.1	33644281	G	ADD	35	-0.08715	-1.014	0.3179
1	OAR1_34451730.1	33683222	G	ADD	36	0.1468	1.667	0.1047
1	s32858.1	33745198	A	ADD	36	-0.007455	-0.06782	0.9463
1	OAR1_34571240.1	33806609	A	ADD	36	0.1609	1.839	0.07463
1	OAR1_34595582.1	33829792	A	ADD	36	0.05627	0.6515	0.5191
1	s50085.1	33947907	A	ADD	36	-0.04976	-0.6569	0.5157
1	OAR1_34737700.1	33972724	A	ADD	36	-0.0419	-0.4904	0.627
1	OAR1_34775368.1	34014733	A	ADD	36	0.1168	1.575	0.1245
1	OAR1_34814178.1	34057911	G	ADD	36	0.08369	0.6583	0.5148
1	OAR1_34823051.1	34067382	G	ADD	36	-0.06896	-1.05	0.3009
1	OAR1_34876908.1	34118937	A	ADD	36	0.1207	1.323	0.1946
1	OAR1_34937374.1	34179162	A	ADD	36	-0.05017	-0.736	0.4668
1	s48655.1	34246092	A	ADD	36	0.1463	1.096	0.2809
1	OAR1_35059392.1	34301440	G	ADD	36	0.08905	1.139	0.2626
1	OAR1_35419260.1	34428884	A	ADD	36	0.0472	0.6933	0.4928
1	OAR1_35367095.1	34480574	G	ADD	36	0.4003	2.357	0.02435
1	OAR1_35606506.1	34659473	C	ADD	36	0.09654	1.168	0.2508
1	OAR1_35643275.1	34689399	G	ADD	36	0.1161	1.292	0.2052
1	OAR1_35680080.1	34731590	A	ADD	36	-0.07306	-0.8416	0.4059
1	OAR1_35717733.1	34769254	G	ADD	36	0.09933	2019-05-01	0.3009
1	OAR1_35762815.1	34815815	G	ADD	36	0.1367	1.809	0.07934
1	OAR1_35774685.1	34828018	A	ADD	36	0.1713	2.145	0.03917
1	OAR1_35826022.1	34864190	G	ADD	36	0.05188	0.7549	0.4555
1	OAR1_35866895_X.1	34903072	G	ADD	36	-0.1009	-0.6301	0.5329
1	OAR1_35880392.1	34917135	A	ADD	36	-0.1077	-0.7998	0.4294
1	OAR1_35929107.1	34965090	A	ADD	36	-0.01049	-0.1275	0.8993
1	OAR1_35949478.1	34984758	A	ADD	36	-0.01828	-0.2481	0.8055
1	OAR1_36005563_X.1	35037755	C	ADD	36	0.07577	0.91	0.3692
1	s71554.1	35085108	G	ADD	36	0.0625	0.7445	0.4617
1	OAR1_36080883.1	35121626	A	ADD	36	-0.05128	-0.6718	0.5062
1	s75656.1	35171601	A	ADD	36	-0.06954	-0.9555	0.3461
1	OAR1_36193466.1	35229200	A	ADD	36	0.02609	0.3356	0.7392
1	OAR1_36249180_X.1	35287583	G	ADD	36	0.02433	0.3282	0.7448
1	OAR1_36268411.1	35305689	A	ADD	36	0.1813	2.056	0.04754
1	OAR1_36351741.1	35381250	A	ADD	35	0.005986	0.07553	0.9402
1	OAR1_36581483.1	35619965	G	ADD	36	0.06332	0.7837	0.4387
1	OAR1_36621076.1	35661180	A	ADD	36	0.04843	0.6255	0.5358
1	s47685.1	35711795	A	ADD	36	0.09233	0.6842	0.4985
1	OAR1_36734806.1	35765365	G	ADD	36	-0.2134	-1.36	0.1827
1	s21447.1	35833194	G	ADD	36	0.2965	2.525	0.01639
1	OAR1_36827621.1	35856500	A	ADD	36	0.006521	0.09512	0.9248
1	OAR1_36892031.1	35921824	G	ADD	36	0.1346	1.643	0.1096
1	OAR1_36944451.1	35973028	C	ADD	36	0.04042	0.405	0.688
1	OAR1_37049145.1	36083524	A	ADD	36	-0.1266	-1.677	0.1026
1	OAR1_37143987.1	36174703	G	ADD	36	0.1852	2.298	0.02785
1	OAR1_37175864.1	36207781	G	ADD	36	0.1554	1.611	0.1164
1	s01842.1	36310036	A	ADD	36	-0.07715	-0.9736	0.3371
1	OAR1_37282541.1	36315734	G	ADD	36	-0.06203	-0.7767	0.4427
1	s48148.1	36376231	A	ADD	36	0.1463	1.658	0.1066
1	OAR1_37360072.1	36391159	G	ADD	36	0.06551	0.8501	0.4012
1	s30526.1	36443661	G	ADD	36	0.04392	0.6431	0.5245
1	s24450.1	36524386	A	ADD	36	-0.1077	-1.412	0.167
1	OAR1_37557999.1	36579980	G	ADD	36	0.06781	0.422	0.6757
1	OAR1_37756785.1	36780273	G	ADD	36	0.09864	0.9624	0.3426
1	OAR1_37820087.1	36813076	G	ADD	36	0.06766	0.8908	0.3793
1	OAR1_37868706.1	36866270	G	ADD	36	-0.08813	-1.09	0.2835
1	OAR1_37896369_X.1	36893614	G	ADD	36	-0.001667	-0.01227	0.9903
1	OAR1_37951202.1	36951943	G	ADD	36	0.005709	0.08605	0.9319
1	OAR1_37970060.1	36969515	G	ADD	36	0.1038	1.521	0.1375
1	OAR1_38005791.1	37007146	A	ADD	36	0.1205	1.774	0.085
1	s15031.1	37297296	G	ADD	36	0.01195	0.1556	0.8772
1	s13613.1	37304186	A	ADD	36	-0.05302	-0.7581	0.4536
1	OAR1_38366696.1	37328210	G	ADD	36	0.04861	0.5568	0.5813
1	OAR1_38393616.1	37354245	A	ADD	36	0.129	1.353	0.1851
1	OAR1_38477503.1	37434408	A	ADD	36	0.05233	0.386	0.7019
1	OAR1_38526208.1	37481382	A	ADD	36	0.02778	0.327	0.7457
1	OAR1_38551279.1	37504986	G	ADD	36	0.02778	0.327	0.7457
1	OAR1_38581202.1	37533058	G	ADD	36	-0.04333	-0.4044	0.6885
1	OAR1_38627380.1	37577304	G	ADD	36	0.2139	2.298	0.02783
1	OAR1_38686643.1	37638661	G	ADD	36	0.2732	2.655	0.01199
1	OAR1_38742405.1	37697116	A	ADD	36	0.1567	0.8644	0.3934
1	OAR1_38783627.1	37738909	G	ADD	36	-0.1168	-1.421	0.1645
1	OAR1_38816972.1	37776100	A	ADD	36	0.1867	2.581	0.01433
1	OAR1_38872562.1	37827930	A	ADD	36	-0.159	-1.898	0.06624
1	OAR1_39192533.1	37888645	G	ADD	36	0.02559	0.324	0.7479
1	OAR1_38952997.1	37896574	G	ADD	36	-0.055	-0.6568	0.5157
1	OAR1_38970455.1	37914792	A	ADD	36	0.01781	0.2557	0.7997
1	OAR1_39054176.1	37949929	A	ADD	36	0.1894	2.626	0.01285
1	OAR1_39106935.1	38003251	A	ADD	36	0.1438	0.9028	0.373
1	OAR1_39154871.1	38049463	G	ADD	36	0.07802	0.9336	0.3571
1	OAR1_39162234_X.1	38056915	A	ADD	36	0.1222	1.716	0.09518
1	s01639.1	38095589	G	ADD	36	0.1532	1.745	0.08994
1	OAR1_39269616.1	38127685	A	ADD	36	0.2185	1.218	0.2315
1	OAR1_39311722.1	38170719	C	ADD	36	0.04333	0.3713	0.7127
1	OAR1_39378088.1	38191431	A	ADD	36	-0.05794	-0.7666	0.4486
1	OAR1_39362302.1	38202816	A	ADD	36	0.0827	1.174	0.2484
1	OAR1_39492494.1	38284914	G	ADD	36	0.08333	0.718	0.4777
1	OAR1_39502527.1	38295575	G	ADD	36	0.02633	0.2744	0.7855
1	OAR1_39518757.1	38313103	A	ADD	36	-0.02403	-0.3511	0.7276
1	OAR1_39540579.1	38337673	A	ADD	36	-0.01529	-0.1965	0.8454
1	OAR1_39566435.1	38363048	G	ADD	36	0.1585	1.749	0.0894
1	OAR1_39674755.1	38467737	G	ADD	36	0.0483	0.5703	0.5722
1	OAR1_39725206.1	38512700	G	ADD	36	-0.2433	-2.458	0.01921
1	OAR1_39763346.1	38544440	A	ADD	36	-0.1732	-1.762	0.08707
1	OAR1_39806322.1	38589079	A	ADD	36	-0.025	-0.1552	0.8776
1	OAR1_39850200.1	38633519	G	ADD	36	0.04536	0.3731	0.7114
1	s06710.1	38690672	A	ADD	36	-0.02352	-0.3289	0.7442
1	s70539.1	38713856	A	ADD	36	-0.1951	-0.6371	0.5284
1	OAR1_39983102.1	38758317	A	ADD	36	0.05411	0.8964	0.3764
1	OAR1_40030112.1	38809812	A	ADD	36	0.001473	0.01589	0.9874
1	OAR1_40061890.1	38842224	A	ADD	36	0.02464	0.2465	0.8068
1	OAR1_40088131.1	38868294	A	ADD	36	0.1222	1.491	0.1452
1	OAR1_40116778.1	38896655	G	ADD	36	-0.01029	-0.1396	0.8898
1	s33893.1	38960363	A	ADD	36	-0.1951	-0.6371	0.5284
1	s69959.1	39002554	A	ADD	36	0.1574	1.383	0.1756
1	OAR1_40342997.1	39113171	C	ADD	36	-0.007667	-0.05643	0.9553
1	OAR1_40376821.1	39147338	G	ADD	36	0.06216	0.669	0.508
1	OAR1_40384708.1	39155079	A	ADD	36	0.1021	0.9976	0.3255
1	OAR1_40393522.1	39163386	A	ADD	36	0.06936	0.8057	0.426
1	OAR1_40400919.1	39170317	G	ADD	36	0.05962	0.6714	0.5065
1	OAR1_40463470.1	39226937	G	ADD	36	0.1586	2.227	0.03269
1	OAR1_40517497.1	39280480	G	ADD	36	0.2323	1.788	0.08261
1	s69444.1	39292694	G	ADD	36	-0.1074	-1.269	0.2131
1	OAR1_40581620.1	39305439	G	ADD	34	-0.01807	-0.2171	0.8295
1	OAR1_40651944_X.1	39333421	G	ADD	36	0.1921	2.623	0.01297
1	OAR1_40686911.1	39376128	A	ADD	36	0.1605	2.101	0.04317
1	OAR1_40732785.1	39415988	A	ADD	36	0.1605	2.101	0.04317
1	OAR1_40768615.1	39455736	C	ADD	36	0.1581	1.981	0.0557
1	OAR1_40795862.1	39487206	A	ADD	36	-0.02898	-0.3604	0.7207
1	OAR1_40813548.1	39510589	A	ADD	36	0.01591	0.1934	0.8478
1	s72748.1	39575615	A	ADD	36	-0.1141	-1.377	0.1774
1	OAR1_40975836.1	39668878	A	ADD	36	0.0153	0.2076	0.8368
1	OAR1_41004192.1	39699299	A	ADD	36	-0.03572	-0.5665	0.5747
1	OAR1_41047950.1	39740431	A	ADD	36	0.1129	1.841	0.07443
1	s16767.1	39829283	A	ADD	36	-0.04553	-0.5695	0.5727
1	OAR1_41166835.1	39862092	A	ADD	36	0.04823	0.3777	0.708
1	OAR1_41210828.1	39908351	G	ADD	36	0.1739	1.473	0.15
1	OAR1_41220308.1	39918446	G	ADD	36	0.1168	0.5304	0.5993
1	OAR1_41306759.1	40006226	G	ADD	36	0.1281	0.8846	0.3826
1	OAR1_41371451.1	40070699	A	ADD	36	0.09222	0.7959	0.4316
1	OAR1_41430163.1	40126436	G	ADD	34	-0.1047	-1.411	0.1679
1	OAR1_41444289.1	40138825	A	ADD	36	0.1046	1.199	0.239
1	OAR1_41497208.1	40190989	A	ADD	36	0.01222	0.1394	0.89
1	OAR1_41530331.1	40223705	G	ADD	36	0.07016	0.7635	0.4504
1	OAR1_41568455.1	40258923	G	ADD	36	0.06399	0.7583	0.4535
1	OAR1_41607999.1	40294532	A	ADD	36	-0.04121	-0.5373	0.5946
1	OAR1_41661218.1	40358818	A	ADD	36	0.04201	0.5492	0.5865
1	OAR1_41816754.1	40403784	A	ADD	36	0.0009756	0.01371	0.9891
1	OAR1_41824180.1	40410060	A	ADD	36	0.06113	0.9387	0.3545
1	OAR1_41851018.1	40438064	A	ADD	36	-0.05388	-0.6405	0.5262
1	OAR1_41709088.1	40519569	0	ADD	36	NA	NA	NA
1	s28657.1	40535514	G	ADD	36	-0.06844	-0.8483	0.4022
1	s30054.1	40617392	A	ADD	36	-0.02448	-0.3113	0.7575
1	OAR1_42038601.1	40632790	A	ADD	36	0.1567	0.8644	0.3934
1	OAR1_42065742.1	40649784	A	ADD	36	0.1346	1951-01-01	0.1403
1	s54383.1	40710509	G	ADD	36	-0.04469	-0.2776	0.783
1	OAR1_42138778.1	40724628	C	ADD	36	0.3191	1.052	0.3
1	OAR1_42168539.1	40761554	A	ADD	36	-0.01774	-0.2158	0.8305
1	OAR1_42191539.1	40787782	G	ADD	36	0.01689	0.2047	0.839
1	OAR1_42228129.1	40823201	A	ADD	36	0.2523	1.959	0.05835
1	OAR1_42292919.1	40872239	G	ADD	36	-0.04131	-0.5515	0.5849
1	OAR1_42467729_X.1	41045334	G	ADD	36	-0.1013	-1.414	0.1664
1	OAR1_42478835.1	41057142	G	ADD	36	-0.1187	-1.45	0.1561
1	OAR1_42618998.1	41143987	A	ADD	36	-0.01928	-0.2268	0.822
1	OAR1_42655563.1	41178968	A	ADD	36	0.025	0.325	0.7472
1	OAR1_42759185.1	41287082	G	ADD	36	0.02165	0.2502	0.804
1	OAR1_42809521.1	41335132	C	ADD	36	0.09779	1.362	0.1823
1	OAR1_42858124.1	41383840	A	ADD	36	0.002836	0.0382	0.9698
1	OAR1_42899127.1	41424489	G	ADD	36	-0.06129	-0.8397	0.407
1	OAR1_42933481.1	41456605	G	ADD	36	0.01194	0.08152	0.9355
1	OAR1_42968648.1	41492360	G	ADD	36	0.0151	0.1641	0.8706
1	OAR1_43022391.1	41545764	A	ADD	36	-0.02974	-0.4042	0.6886
1	OAR1_43042460.1	41564355	A	ADD	36	-0.1479	-1.991	0.05462
1	OAR1_43083702.1	41602942	G	ADD	36	0.2803	1.585	0.1221
1	OAR1_43124870.1	41644220	A	ADD	36	-0.09567	-0.7093	0.483
1	s73145.1	41687916	G	ADD	36	-0.06317	-0.7936	0.433
1	OAR1_43197562.1	41714742	A	ADD	36	0.1277	1.541	0.1326
1	OAR1_43274517.1	41787987	A	ADD	36	0.1004	1937-01-01	0.1796
1	OAR1_43323062.1	41837170	G	ADD	36	0.04888	0.4812	0.6334
1	OAR1_43407936.1	41922812	A	ADD	36	0.02077	0.2763	0.784
1	OAR1_43448305.1	41961495	G	ADD	36	-0.001307	-0.01807	0.9857
1	OAR1_43483994.1	41997167	G	ADD	36	0.08643	1.095	0.2813
1	s03718.1	42048391	G	ADD	36	0.08725	1.023	0.3137
1	OAR1_43591299.1	42108474	A	ADD	36	-0.1409	-1.574	0.1247
1	OAR1_43609775.1	42128684	A	ADD	36	-0.1065	-1.067	0.2935
1	OAR1_43868196.1	42383135	A	ADD	36	-0.04587	-0.6424	0.5249
1	s37285.1	42431526	A	ADD	36	0.3603	2.714	0.01035
1	s54617.1	42470458	G	ADD	36	0.07013	0.8481	0.4023
1	OAR1_43994216.1	42495087	A	ADD	36	-0.158	-1.942	0.06042
1	OAR1_44090814.1	42594579	A	ADD	36	-0.1012	-1.227	0.2284
1	s54796.1	42656182	A	ADD	36	0.1064	1949-01-01	0.1455
1	OAR1_44185492.1	42686806	A	ADD	36	-0.09885	-1.197	0.2394
1	OAR1_44241542.1	42737432	G	ADD	36	0.06382	0.8392	0.4072
1	OAR1_44290160.1	42805325	A	ADD	36	-0.1342	-0.7385	0.4653
1	s04347.1	42856505	G	ADD	36	-0.1074	-1.472	0.1501
1	OAR1_44353297.1	42866899	A	ADD	36	-0.08239	-1.225	0.2289
1	OAR1_44413743.1	42883692	G	ADD	36	0.05532	0.5946	0.5561
1	OAR1_44420033.1	42890145	T	ADD	36	-0.08823	-0.7875	0.4365
1	s00418.1	42954585	G	ADD	36	0.1203	0.896	0.3766
1	s33077.1	43022408	A	ADD	36	-0.09305	-1.062	0.2957
1	s49519.1	43069450	A	ADD	36	-0.06695	-0.8218	0.4169
1	s31243.1	43120030	G	ADD	36	0.09611	0.7575	0.454
1	OAR1_44681265.1	43127535	G	ADD	36	0.1908	2.178	0.03645
1	OAR1_44780695.1	43223584	A	ADD	36	0.03833	0.2824	0.7793
1	OAR1_44840101.1	43279373	0	ADD	36	NA	NA	NA
1	OAR1_44848802.1	43289777	G	ADD	36	-0.1342	-0.7385	0.4653
1	s58926.1	43376092	A	ADD	35	0.03539	0.4011	0.6909
1	s17842.1	43412715	G	ADD	36	-0.03291	-0.3703	0.7135
1	OAR1_45014772.1	43452165	G	ADD	36	0.1158	1.618	0.1148
1	OAR1_45043922.1	43480604	G	ADD	36	0.03222	0.5026	0.6185
1	OAR1_45327694.1	43738147	A	ADD	36	-0.1081	-1.405	0.169
1	OAR1_45408089.1	43808890	G	ADD	36	-0.1155	-1.021	0.3145
1	OAR1_45428149.1	43827197	A	ADD	36	-0.06833	-0.5982	0.5537
1	OAR1_45507542.1	43914646	G	ADD	36	-0.08686	-1.149	0.2585
1	OAR1_45559516.1	44026375	A	ADD	36	-0.111	-1.554	0.1295
1	OAR1_45679268.1	44116873	G	ADD	36	-0.0691	-0.6955	0.4915
1	OAR1_45752051.1	44190462	A	ADD	36	0.02093	0.2926	0.7716
1	OAR1_45788763.1	44226437	A	ADD	36	0.1464	2.176	0.03663
1	OAR1_45835401.1	44262410	A	ADD	36	-0.005867	-0.08467	0.933
1	OAR1_45896510.1	44322623	A	ADD	36	-0.02271	-0.2994	0.7665
1	OAR1_46015898.1	44438055	G	ADD	36	0.02096	0.2652	0.7924
1	OAR1_46055595.1	44477844	G	ADD	36	0.02712	0.4163	0.6798
1	OAR1_46206178_X.1	44521375	C	ADD	36	-0.001655	-0.02455	0.9806
1	OAR1_46249324.1	44556454	G	ADD	36	0.05722	0.8066	0.4255
1	OAR1_46289114.1	44603325	A	ADD	36	0.1043	1.046	0.303
1	OAR1_46324129.1	44681816	G	ADD	36	0.05933	0.621	0.5387
1	OAR1_46385796.1	44750512	G	ADD	36	-0.1588	-1.793	0.08183
1	OAR1_46417199_X.1	44779226	A	ADD	36	-0.007667	-0.0798	0.9369
1	OAR1_46456653.1	44825237	G	ADD	29	-0.004789	-0.06622	0.9477
1	OAR1_46489104.1	44851437	C	ADD	36	0.004817	0.06768	0.9464
1	OAR1_46497525.1	44859968	G	ADD	36	0.04801	0.4815	0.6332
1	OAR1_46640007.1	44932568	A	ADD	36	-0.07038	-0.69	0.4949
1	OAR1_46676235.1	44966662	A	ADD	36	0.1304	1.976	0.05633
1	OAR1_46704784.1	45000954	C	ADD	36	-0.04409	-0.4829	0.6322
1	s06021.1	45070786	A	ADD	36	-0.06703	-0.4592	0.649
1	OAR1_46854842.1	45161695	C	ADD	36	0.03294	0.4512	0.6547
1	OAR1_46879504.1	45188523	A	ADD	36	-0.01575	-0.2275	0.8214
1	OAR1_46890376.1	45196769	A	ADD	35	-0.003333	-0.04813	0.9619
1	OAR1_46934368.1	45243918	C	ADD	36	0.004129	0.05563	0.956
1	OAR1_46988035.1	45300804	G	ADD	36	0.1046	1.591	0.1209
1	OAR1_47033695_X.1	45347887	G	ADD	36	-0.102	-1.168	0.251
1	OAR1_47087569.1	45398046	A	ADD	36	-0.05114	-0.739	0.465
1	OAR1_47140392.1	45445043	A	ADD	36	0.02176	0.2147	0.8313
1	OAR1_47194601.1	45510988	G	ADD	36	0.07861	0.944	0.3518
1	s28129.1	45566434	A	ADD	36	-0.09227	-1.317	0.1967
1	OAR1_47291615.1	45606454	C	ADD	36	-0.0539	-0.7638	0.4503
1	OAR1_47348433.1	45661974	A	ADD	36	-0.0814	-1.077	0.2889
1	OAR1_47377110.1	45692057	G	ADD	36	-0.1951	-0.6371	0.5284
1	OAR1_47449016.1	45758020	C	ADD	36	0.009286	0.1144	0.9096
1	OAR1_47495026.1	45803728	A	ADD	36	-0.04379	-0.5195	0.6068
1	OAR1_47560140.1	45842845	A	ADD	36	0.02265	0.2062	0.8379
1	OAR1_47578504.1	45866593	A	ADD	36	0.04375	0.5788	0.5665
1	OAR1_47597386.1	45888560	G	ADD	36	-0.02017	-0.265	0.7926
1	OAR1_47719852.1	46013940	A	ADD	36	-0.1877	-1.422	0.1643
1	OAR1_47862668.1	46099328	A	ADD	36	0.494	1.667	0.1046
1	OAR1_47912038.1	46142764	A	ADD	36	0.05876	0.6445	0.5236
1	OAR1_47955876.1	46183594	A	ADD	36	0.002945	0.03904	0.9691
1	OAR1_47969746.1	46197717	G	ADD	36	0.0161	0.2037	0.8398
1	s33659.1	46251743	G	ADD	33	0.03986	0.3334	0.7411
1	OAR1_48122363.1	46354569	A	ADD	36	-0.009371	-0.1329	0.8951
1	OAR1_48175544.1	46405823	A	ADD	36	0.04504	0.4877	0.6289
1	OAR1_48189618.1	46419637	A	ADD	36	0.07398	0.7624	0.4511
1	OAR1_48213459.1	46443244	G	ADD	36	-0.007345	-0.08708	0.9311
1	OAR1_48277895.1	46511856	A	ADD	36	0.05091	0.709	0.4832
1	OAR1_48311255.1	46542493	A	ADD	36	-0.0007402	-0.01023	0.9919
1	OAR1_48373831.1	46675988	G	ADD	36	-0.07019	-0.7925	0.4335
1	OAR1_48547376.1	46818281	A	ADD	36	0.067	1.001	0.3241
1	OAR1_48599629.1	46874115	A	ADD	36	-0.03773	-0.4129	0.6823
1	OAR1_48647695.1	46922650	0	ADD	36	NA	NA	NA
1	OAR1_48683893.1	46956837	G	ADD	36	0.3285	1.537	0.1336
1	OAR1_48720750.1	46988666	A	ADD	36	-0.06876	-0.8789	0.3856
1	s14904.1	47026546	G	ADD	36	0.0005085	0.006427	0.9949
1	s25087.1	47048984	A	ADD	36	0.01114	0.1114	0.9119
1	OAR1_48858120.1	47119719	A	ADD	36	-0.07948	-1.051	0.3006
1	OAR1_48901255.1	47166473	G	ADD	36	0.06367	0.8126	0.4221
1	s73242.1	47199195	G	ADD	36	-0.05169	-0.6576	0.5152
1	OAR1_48960585.1	47230218	G	ADD	36	0.05264	0.6881	0.4961
1	OAR1_48995273.1	47261090	A	ADD	36	0.09079	1.171	0.2499
1	OAR1_49032119.1	47300571	A	ADD	36	-0.09688	-1.331	0.1921
1	OAR1_49079223.1	47348063	G	ADD	36	-0.048	-0.7118	0.4815
1	s55284.1	47417210	G	ADD	36	0.494	1.667	0.1046
1	s68890.1	47471165	G	ADD	36	-0.04595	-0.5423	0.5911
1	OAR1_49281958.1	47543632	A	ADD	36	0.2912	2.622	0.01299
1	OAR1_49294129.1	47555156	G	ADD	36	0.0552	0.5466	0.5882
1	OAR1_49317310.1	47578607	G	ADD	35	-0.004629	-0.0513	0.9594
1	OAR1_49378253.1	47636818	A	ADD	36	-0.05153	-0.5535	0.5836
1	OAR1_49456350.1	47710802	A	ADD	36	-0.02618	-0.1184	0.9064
1	OAR1_49492036.1	47747760	G	ADD	36	0.05052	0.7788	0.4415
1	OAR1_49545500_X.1	47803936	G	ADD	36	-0.04466	-0.5298	0.5997
1	OAR1_49553224.1	47811544	G	ADD	36	0.02741	0.37	0.7137
1	OAR1_49634137.1	47892591	A	ADD	36	0.02085	0.2252	0.8232
1	OAR1_49646686.1	47904031	A	ADD	36	0.02337	0.254	0.801
1	s38356.1	48071822	A	ADD	36	-0.03992	-0.4854	0.6305
1	OAR1_50098577.1	48232943	A	ADD	36	0.139	1.791	0.08215
1	OAR1_50137413.1	48262273	A	ADD	36	0.05007	0.6398	0.5266
1	OAR1_50166131.1	48274172	A	ADD	36	-0.03296	-0.3853	0.7024
1	OAR1_50219468.1	48332675	A	ADD	36	0.05522	0.7091	0.4831
1	OAR1_50246968.1	48354976	A	ADD	36	-0.1129	-1.431	0.1615
1	OAR1_50287726.1	48393355	C	ADD	36	-0.09119	-1.185	0.2442
1	OAR1_50348647.1	48452612	A	ADD	36	-0.05083	-0.6737	0.5051
1	OAR1_50383125.1	48491110	C	ADD	36	0.03419	0.4593	0.6489
1	OAR1_50400193.1	48509514	A	ADD	36	0.02091	0.2724	0.787
1	OAR1_50420842.1	48531535	G	ADD	36	-0.1131	-1.248	0.2205
1	OAR1_50511061.1	48621125	C	ADD	36	-0.1217	-0.9062	0.3712
1	OAR1_50528543.1	48636255	A	ADD	36	-0.1217	-0.9062	0.3712
1	OAR1_50614635.1	48710862	A	ADD	36	-0.1142	-1.394	0.1724
1	OAR1_50682135.1	48769836	G	ADD	36	0.01201	0.1836	0.8554
1	OAR1_50742248.1	48843181	A	ADD	36	0.03023	0.3829	0.7042
1	OAR1_50971080.1	48976600	A	ADD	36	0.07589	0.981	0.3335
1	OAR1_51158880.1	49056164	C	ADD	36	-0.06329	-0.8827	0.3836
1	OAR1_51226693.1	49123644	A	ADD	36	-0.09686	-0.9556	0.346
1	s05689.1	49191082	A	ADD	36	-0.02287	-0.247	0.8064
1	OAR1_51307088.1	49216343	A	ADD	36	0.05205	0.5524	0.5843
1	OAR1_51459020_X.1	49368000	A	ADD	36	-0.02279	-0.3154	0.7543
1	OAR1_51516785.1	49424003	A	ADD	32	-0.09319	-1.36	0.1838
1	OAR1_51532128.1	49440961	G	ADD	36	0.08711	1934-01-01	0.1891
1	OAR1_51620522.1	49532411	G	ADD	36	-0.1402	-1.567	0.1264
1	OAR1_51678999.1	49600341	A	ADD	36	-0.01367	-0.1006	0.9205
1	OAR1_51781186.1	49645045	G	ADD	36	-0.03308	-0.4224	0.6754
1	OAR1_51821448.1	49686118	G	ADD	36	0.0157	0.2254	0.823
1	OAR1_51833033.1	49698300	A	ADD	36	-0.0204	-0.2381	0.8132
1	OAR1_51895749.1	49772455	A	ADD	36	-0.2009	-0.9199	0.3641
1	OAR1_51923225.1	49788536	A	ADD	36	0.09713	0.8939	0.3777
1	OAR1_52004573.1	49870684	A	ADD	36	0.05178	0.5495	0.5862
1	OAR1_52048533.1	49897092	A	ADD	36	0.07248	0.7976	0.4307
1	OAR1_52085279.1	49932372	G	ADD	36	-0.1308	-1.245	0.2215
1	OAR1_52166352.1	50020713	G	ADD	36	0.06721	0.791	0.4344
1	OAR1_52227026.1	50083890	A	ADD	36	0.03887	0.5292	0.6001
1	OAR1_52263906.1	50120343	A	ADD	36	-0.03738	-0.4618	0.6472
1	OAR1_52347468.1	50204860	G	ADD	36	-0.07458	-0.9961	0.3262
1	OAR1_52374321.1	50229647	A	ADD	36	0.4003	2.357	0.02435
1	OAR1_52398580.1	50250861	G	ADD	36	-0.05396	-0.7157	0.4791
1	s25789.1	50306410	A	ADD	36	-0.07016	-0.8833	0.3833
1	OAR1_52460849.1	50316433	G	ADD	36	0.0157	0.2061	0.8379
1	OAR1_52518679.1	50373341	G	ADD	36	0.006078	0.07144	0.9435
1	OAR1_52559106.1	50412664	G	ADD	36	-0.03194	-0.3649	0.7174
1	OAR1_52607477.1	50465210	G	ADD	36	-0.1124	-1.228	0.2279
1	OAR1_52636268.1	50494736	A	ADD	36	0.08802	1.057	0.298
1	OAR1_52693319.1	50555666	C	ADD	36	-0.1202	-1.804	0.08017
1	OAR1_52744886.1	50596811	G	ADD	36	0.06494	0.9765	0.3357
1	OAR1_52767848.1	50621736	A	ADD	36	0.03497	0.412	0.6829
1	OAR1_52908583.1	50766596	A	ADD	36	-0.1446	-1.603	0.1181
1	OAR1_52967048_X.1	50820873	G	ADD	36	0.04409	0.4829	0.6322
1	OAR1_53013277.1	50859612	G	ADD	36	0.1115	1.533	0.1346
1	s21677.1	50914168	A	ADD	34	-0.01191	-0.1617	0.8725
1	OAR1_53075335.1	50927430	A	ADD	36	-0.02867	-0.2988	0.7669
1	OAR1_53100587.1	50951986	G	ADD	36	-0.02867	-0.2988	0.7669
1	OAR1_53231316.1	51095438	A	ADD	36	0.0004304	0.004692	0.9963
1	OAR1_53266044.1	51131612	G	ADD	36	-0.06089	-0.6258	0.5356
1	OAR1_53280983.1	51148490	G	ADD	36	-0.1951	-0.6371	0.5284
1	OAR1_53401053.1	51261221	A	ADD	36	0.1744	1.648	0.1085
1	s03901.1	51396124	A	ADD	36	-0.07098	-1.027	0.3116
1	OAR1_53726695.1	51449360	A	ADD	36	-0.07348	-1.004	0.3223
1	OAR1_53811180.1	51530320	A	ADD	36	0.1058	1.285	0.2074
1	OAR1_53841938.1	51557046	A	ADD	36	-0.1342	-0.7385	0.4653
1	OAR1_53877100.1	51590592	G	ADD	36	-0.02778	-0.3968	0.694
1	OAR1_53930788.1	51646151	G	ADD	36	-0.1286	-1.447	0.1571
1	OAR1_53955787.1	51675055	A	ADD	36	-0.1309	-1.85	0.07305
1	OAR1_54008767.1	51729237	A	ADD	36	0.08369	0.6583	0.5148
1	s68160.1	51787802	A	ADD	36	0.0596	0.772	0.4455
1	OAR1_54106443.1	51826353	A	ADD	36	-0.1572	-0.9895	0.3294
1	s61191.1	51915484	G	ADD	36	-0.02828	-0.3347	0.7399
1	s62361.1	51940898	G	ADD	36	-0.01736	-0.1999	0.8427
1	OAR1_54229566.1	51946782	G	ADD	36	-0.03888	-0.5587	0.58
1	s70485.1	51972706	C	ADD	36	0.07512	0.7571	0.4542
1	OAR1_54350679.1	52011976	G	ADD	36	-0.05471	-0.7077	0.484
1	s71757.1	52045116	G	ADD	36	0.06781	0.422	0.6757
1	OAR1_54397975.1	52057956	A	ADD	36	-0.1951	-0.6371	0.5284
1	OAR1_54459161.1	52118283	G	ADD	36	0.03667	0.3966	0.6941
1	OAR1_54495204.1	52149039	G	ADD	36	-0.0307	-0.4145	0.6811
1	s22257.1	52238935	G	ADD	36	0.0576	0.8398	0.4069
1	OAR1_54721896.1	52381551	C	ADD	36	-0.1291	-1.025	0.3128
1	OAR1_54747951.1	52407771	A	ADD	36	0.3491	2.333	0.02568
1	OAR1_54796405.1	52454161	A	ADD	36	-0.05589	-0.5104	0.6131
1	s11882.1	52484108	G	ADD	36	0.06714	1.009	0.3203
1	s07140.1	52526917	A	ADD	36	-0.08578	-1.029	0.3107
1	OAR1_54955557.1	52559137	A	ADD	36	-0.07059	-0.5542	0.5831
1	OAR1_54997728.1	52599367	A	ADD	36	-0.04488	-0.5872	0.561
1	OAR1_54989563.1	52604897	A	ADD	36	-0.09384	-1.212	0.234
1	s58993.1	52630864	A	ADD	36	-0.0785	-0.9343	0.3567
1	s10696.1	52719709	G	ADD	36	0.001897	0.02241	0.9823
1	OAR1_55194024.1	52750780	G	ADD	36	-0.01703	-0.2115	0.8337
1	OAR1_55220602.1	52774527	A	ADD	36	0.2803	1.585	0.1221
1	OAR1_55300202.1	52850429	A	ADD	36	-0.0418	-0.5147	0.6101
1	OAR1_55603856.1	53024458	G	ADD	36	0.05108	0.7496	0.4587
1	OAR1_55655089.1	53074711	C	ADD	36	-0.09909	-0.9124	0.368
1	s74338.1	53103139	A	ADD	36	0.03637	0.4916	0.6261
1	OAR1_55707992_X.1	53124616	A	ADD	36	-0.05767	-0.757	0.4543
1	OAR1_55749530.1	53162188	A	ADD	36	0.09573	1.258	0.2171
1	s05776.1	53204423	C	ADD	36	0.004222	0.06018	0.9524
1	OAR1_55820164.1	53234840	G	ADD	36	-0.0108	-0.1293	0.8979
1	OAR1_55869497.1	53285316	G	ADD	36	-0.06768	-0.9104	0.369
1	s17708.1	53355068	A	ADD	36	-0.09033	-1.118	0.2714
1	OAR1_55965072.1	53385876	A	ADD	36	0.08167	0.7668	0.4485
1	OAR1_56013101.1	53434614	0	ADD	36	NA	NA	NA
1	OAR1_56099906.1	53522129	A	ADD	36	-0.01372	-0.1684	0.8673
1	OAR1_56112073.1	53538666	A	ADD	35	-0.03082	-0.4463	0.6583
1	OAR1_56190988.1	53597841	G	ADD	36	0.04119	0.5092	0.6139
1	OAR1_56211697.1	53618252	C	ADD	36	0.03826	0.4102	0.6843
1	OAR1_56266714.1	53668236	A	ADD	36	0.003407	0.05348	0.9577
1	OAR1_56300095.1	53703835	G	ADD	36	0.03979	0.526	0.6023
1	OAR1_56306680.1	53710321	G	ADD	36	0.004175	0.05075	0.9598
1	OAR1_56372435.1	53773014	A	ADD	35	0.002101	0.02246	0.9822
1	OAR1_56433278.1	53798164	A	ADD	36	-0.1342	-0.7385	0.4653
1	OAR1_56507935.1	53875325	G	ADD	36	0.1423	1.746	0.08993
1	OAR1_56549471.1	53914250	A	ADD	36	-0.004226	-0.05772	0.9543
1	OAR1_56620267.1	53988591	A	ADD	36	-0.1128	-1.175	0.248
1	s52219.1	54020598	G	ADD	36	-0.06471	-0.4432	0.6604
1	OAR1_56685682.1	54052331	C	ADD	36	-0.0375	-0.5002	0.6202
1	s73207.1	54152286	G	ADD	36	0.07228	0.974	0.337
1	s67807.1	54170411	G	ADD	36	0.01173	0.1199	0.9053
1	OAR1_57075579.1	54232979	A	ADD	36	0.1538	0.7008	0.4882
1	OAR1_57519742.1	54625392	A	ADD	36	0.05431	0.7571	0.4542
1	OAR1_57568179.1	54660528	G	ADD	36	0.0541	0.6919	0.4937
1	DU395740_415.1	54730309	C	ADD	36	0.02142	0.2476	0.806
1	s26674.1	54769787	A	ADD	36	-0.06796	-0.9618	0.3429
1	OAR1_57729403.1	54828729	A	ADD	36	-0.0552	-0.7453	0.4612
1	OAR1_57786513.1	54886359	A	ADD	36	0.01573	0.1817	0.8569
1	OAR1_57838218.1	54942118	G	ADD	36	-0.08983	-1.083	0.2864
1	OAR1_57912778.1	54979835	A	ADD	36	-0.09723	-0.6683	0.5084
1	OAR1_57941516.1	55009756	G	ADD	35	-0.06665	-0.8437	0.4049
1	s35436.1	55099580	A	ADD	36	0.05962	0.7127	0.4809
1	OAR1_58076698.1	55133477	C	ADD	34	-0.0326	-0.26	0.7965
1	s35871.1	55179920	A	ADD	36	-0.04115	-0.3647	0.7176
1	OAR1_58146474.1	55200354	A	ADD	36	0.1065	1.517	0.1385
1	OAR1_58298578.1	55355187	G	ADD	36	-0.1342	-0.7385	0.4653
1	OAR1_58337978.1	55391260	A	ADD	36	0.02098	0.2468	0.8066
1	OAR1_58380865.1	55427546	A	ADD	36	-0.0998	-1.548	0.1309
1	OAR1_58459894.1	55510393	A	ADD	36	-0.02781	-0.1727	0.8639
1	OAR1_58471290.1	55523410	G	ADD	36	-0.06577	-0.9092	0.3696
1	OAR1_58494261.1	55553416	A	ADD	36	-0.2	-1.623	0.1138
1	OAR1_58557145.1	55626796	G	ADD	36	0.01728	0.2316	0.8182
1	OAR1_58591484.1	55664172	A	ADD	36	-0.04574	-0.6426	0.5248
1	OAR1_58627940.1	55702139	A	ADD	36	-0.03844	-0.5436	0.5903
1	s19824.1	55759528	A	ADD	36	-0.03018	-0.4662	0.6441
1	OAR1_58746085.1	55807319	C	ADD	36	-0.01547	-0.2015	0.8415
1	OAR1_58778285.1	55845405	G	ADD	36	-0.09272	-1.366	0.1808
1	OAR1_58824777_X.1	55884312	G	ADD	36	0.01374	0.2034	0.84
1	OAR1_58842022.1	55899592	G	ADD	36	0.03825	0.4851	0.6307
1	OAR1_58907550.1	55959313	C	ADD	36	-0.03922	-0.4649	0.6449
1	OAR1_58938560.1	55989663	A	ADD	36	-0.1588	-1.337	0.1901
1	OAR1_58965035.1	56017782	A	ADD	36	-0.1401	-1.716	0.09529
1	OAR1_59008890.1	56067723	A	ADD	36	-0.0006199	-0.00655	0.9948
1	OAR1_59033021.1	56091191	A	ADD	36	0.02579	0.3958	0.6948
1	OAR1_59062804.1	56097434	A	ADD	36	0.1326	1.721	0.09442
1	OAR1_59116550.1	56144857	G	ADD	36	-0.02787	-0.4409	0.6621
1	OAR1_59144405.1	56176827	A	ADD	36	-0.02721	-0.3673	0.7157
1	s53539.1	56273963	A	ADD	36	0.1013	1.443	0.1583
1	OAR1_59316114.1	56341293	A	ADD	36	0.01333	0.1863	0.8533
1	OAR1_59376965.1	56395820	G	ADD	36	0.04989	0.6343	0.5301
1	s05724.1	56437438	A	ADD	36	0.02312	0.2271	0.8217
1	OAR1_59485241.1	56514297	C	ADD	36	0.04532	0.74	0.4644
1	OAR1_59516036.1	56550698	A	ADD	36	0.03833	0.2824	0.7793
1	OAR1_59527140.1	56560691	G	ADD	36	-0.1951	-0.6371	0.5284
1	OAR1_59661335.1	56660215	G	ADD	36	-0.03955	-0.535	0.5961
1	OAR1_59752385.1	56743803	G	ADD	36	0.01991	0.3184	0.7521
1	OAR1_59824227.1	56805859	G	ADD	36	0.1485	0.6764	0.5034
1	OAR1_59876165.1	56858897	A	ADD	36	0.03667	0.2002	0.8425
1	OAR1_59993498.1	56971923	A	ADD	36	-0.09497	-1.227	0.2283
1	OAR1_60012212.1	56993351	A	ADD	36	0.02704	0.2941	0.7705
1	OAR1_60063674.1	57039707	G	ADD	36	-0.0352	-0.4395	0.6631
1	OAR1_60169765.1	57147186	A	ADD	36	0.08632	1.365	0.1812
1	OAR1_60233253.1	57208160	A	ADD	31	0.02389	0.3239	0.7483
1	OAR1_60267266.1	57249759	G	ADD	36	-0.02083	-0.3433	0.7335
1	OAR1_60303596.1	57283179	C	ADD	36	-0.03221	-0.4743	0.6383
1	OAR1_60333122.1	57316101	C	ADD	36	0.04429	0.5186	0.6074
1	OAR1_60385738.1	57368619	A	ADD	36	-0.07398	-0.9299	0.359
1	OAR1_60392702.1	57375472	G	ADD	36	-0.1951	-0.6371	0.5284
1	OAR1_60457820.1	57434877	A	ADD	36	-0.04506	-0.5767	0.5679
1	OAR1_60477849.1	57453746	G	ADD	36	-0.01813	-0.2736	0.786
1	OAR1_60573392.1	57540822	G	ADD	36	-0.05211	-0.4756	0.6374
1	OAR1_60615981.1	57580356	A	ADD	36	-0.2134	-1.36	0.1827
1	OAR1_60649800.1	57612556	G	ADD	36	0.0169	0.2338	0.8166
1	OAR1_60681744.1	57643572	A	ADD	36	-0.08184	-1.059	0.2969
1	OAR1_60716093.1	57676142	C	ADD	36	0.04876	0.7087	0.4833
1	OAR1_60750138.1	57704929	C	ADD	36	0.01611	0.1838	0.8553
1	OAR1_60787591.1	57739410	C	ADD	36	-0.02276	-0.2701	0.7887
1	OAR1_60831182.1	57783473	A	ADD	36	0.01233	0.1573	0.876
1	OAR1_60838371.1	57789949	A	ADD	36	0.05035	0.7009	0.4881
1	OAR1_61145066.1	57981823	G	ADD	36	0.1511	1.882	0.06845
1	OAR1_61237925.1	58019251	G	ADD	36	0.1767	2019-11-02	0.04226
1	OAR1_61260737.1	58042507	0	ADD	36	NA	NA	NA
1	OAR1_61269463.1	58050812	0	ADD	36	NA	NA	NA
1	OAR1_61335860.1	58124042	G	ADD	36	-0.09186	-1.276	0.2106
1	OAR1_61353037.1	58141169	A	ADD	36	-0.08475	-1.219	0.2311
1	OAR1_61456612.1	58242663	C	ADD	36	0.03306	0.4314	0.6689
1	OAR1_61493280.1	58277276	A	ADD	35	0.06327	0.8982	0.3756
1	OAR1_61538612_X.1	58332201	A	ADD	36	0.1196	1.221	0.2304
1	OAR1_61632428.1	58415737	A	ADD	36	0.05883	0.8757	0.3873
1	OAR1_61654057.1	58438952	A	ADD	36	0.3066	3.176	0.003173
1	OAR1_61727500_X.1	58520705	G	ADD	36	0.04364	0.6403	0.5263
1	OAR1_61758118.1	58544339	A	ADD	36	0.05691	0.824	0.4157
1	OAR1_61770918.1	58556910	G	ADD	35	0.06346	0.9611	0.3435
1	OAR1_61835787.1	58596673	G	ADD	36	0.03248	0.3958	0.6948
1	OAR1_61888956.1	58652602	G	ADD	36	-0.0993	-1.366	0.181
1	OAR1_61931829.1	58695038	A	ADD	36	-0.1346	-1.345	0.1877
1	OAR1_61996477.1	58760062	A	ADD	36	0.02111	0.2409	0.8111
1	OAR1_62025108.1	58797112	A	ADD	36	0.02111	0.2409	0.8111
1	s51693.1	58877037	A	ADD	36	0.1121	1.536	0.1338
1	OAR1_62133622.1	58936648	A	ADD	36	0.0003097	0.003612	0.9971
1	OAR1_62185766.1	58985824	G	ADD	36	0.03987	0.5709	0.5718
1	s21653.1	59013931	G	ADD	36	-0.00811	-0.1121	0.9114
1	OAR1_62256077_X.1	59062240	G	ADD	36	0.1025	1.456	0.1544
1	OAR1_62296729.1	59101554	0	ADD	36	NA	NA	NA
1	OAR1_62343378.1	59150635	A	ADD	36	-0.1206	-0.7549	0.4555
1	OAR1_62377130.1	59181313	C	ADD	36	-0.06703	-0.4592	0.649
1	s57947.1	59258183	G	ADD	36	-0.001667	-0.01735	0.9863
1	OAR1_62486992.1	59293075	A	ADD	36	0.02407	0.206	0.838
1	OAR1_62521467.1	59326649	G	ADD	36	0.1622	2.039	0.0493
1	OAR1_62820524.1	59519142	A	ADD	36	0.025	0.2971	0.7682
1	OAR1_62872234.1	59561164	G	ADD	36	0.1164	1.407	0.1684
1	OAR1_63015004.1	59608814	A	ADD	36	-0.06149	-0.5951	0.5557
1	OAR1_63040872.1	59625317	A	ADD	36	-0.004323	-0.02952	0.9766
1	OAR1_63062950.1	59642266	A	ADD	36	0.07983	1.033	0.3091
1	OAR1_63186311.1	59710492	G	ADD	36	-0.02938	-0.3175	0.7528
1	OAR1_63267961_X.1	59793196	A	ADD	36	0.03194	0.4066	0.6868
1	OAR1_63304759.1	59831598	G	ADD	36	-0.08542	-1.229	0.2274
1	OAR1_63334285.1	59862914	A	ADD	36	0.03724	0.4745	0.6382
1	s26122.1	59894711	G	ADD	36	0.0408	0.5332	0.5973
1	s17248.1	59936310	A	ADD	36	-0.08121	-1.228	0.2278
1	OAR1_63470748.1	59977394	A	ADD	36	-0.002378	-0.03287	0.974
1	OAR1_63515541.1	60020071	G	ADD	36	0.03546	0.4105	0.6841
1	s48919.1	60052445	G	ADD	36	-0.08556	-0.7374	0.4659
1	OAR1_63572898.1	60076655	A	ADD	36	-0.04716	-0.4464	0.6581
1	OAR1_63598486_X.1	60104026	C	ADD	36	-0.08363	-1.132	0.2655
1	OAR1_63701137.1	60208397	G	ADD	36	-0.05375	-0.8047	0.4266
1	OAR1_63733686.1	60244829	A	ADD	36	0.02909	0.4504	0.6553
1	OAR1_63760945.1	60274233	A	ADD	36	0.03903	0.5208	0.6059
1	OAR1_63782377.1	60305144	G	ADD	36	0.2383	1.839	0.07463
1	OAR1_63833709_X.1	60358358	G	ADD	36	-0.04105	-0.5365	0.5951
1	s12827.1	60401908	C	ADD	36	0.2383	1.839	0.07463
1	s28841.1	60448835	A	ADD	36	-0.008208	-0.09978	0.9211
1	OAR1_64080780.1	60570061	G	ADD	35	-0.02288	-0.2409	0.8111
1	OAR1_64149456.1	60617512	A	ADD	36	-0.04167	-0.3071	0.7607
1	OAR1_64192254.1	60661313	G	ADD	36	0.1792	2.374	0.0234
1	OAR1_64254293.1	60719214	A	ADD	36	0.1209	1.007	0.3209
1	s39262.1	60733952	G	ADD	36	0.09233	0.6842	0.4985
1	OAR1_64299133.1	60764702	A	ADD	36	-0.06703	-0.4592	0.649
1	s26713.1	60803303	G	ADD	36	-0.04947	-0.7129	0.4808
1	OAR1_64395136.1	60858552	G	ADD	36	-0.1017	-1.076	0.2895
1	OAR1_64419013.1	60882428	C	ADD	36	-0.009147	-0.1191	0.9059
1	OAR1_64507132_X.1	60949928	G	ADD	36	0.1085	1.661	0.106
1	OAR1_64551690.1	60991252	A	ADD	36	0.07465	0.5117	0.6121
1	s68120.1	61023038	G	ADD	36	0.04045	0.5472	0.5878
1	s45507.1	61029206	G	ADD	36	0.01919	0.2913	0.7726
1	OAR1_64635180.1	61082391	A	ADD	36	-0.1407	-1.449	0.1566
1	s27275.1	61113705	A	ADD	36	0.1317	1.871	0.06998
1	OAR1_64780959.1	61219785	A	ADD	36	0.06948	0.8246	0.4153
1	s27901.1	61239969	A	ADD	36	0.004344	0.05265	0.9583
1	s74111.1	61259262	A	ADD	36	0.3406	3.658	0.0008535
1	OAR1_64866878.1	61306219	A	ADD	36	-0.1954	-2.704	0.01061
1	OAR1_65028926.1	61397709	A	ADD	36	0.1922	3.407	0.001702
1	s18889.1	61464429	A	ADD	36	0.08185	0.705	0.4856
1	OAR1_65172267.1	61589657	C	ADD	36	-0.07556	-1.073	0.2909
1	OAR1_65265541_X.1	61680002	G	ADD	36	-0.07169	-0.9792	0.3344
1	s66702.1	61818624	A	ADD	36	0.1129	1.717	0.09503
1	OAR1_65513709.1	61839975	A	ADD	36	0.01668	0.2516	0.8029
1	s30649.1	61941750	A	ADD	36	0.2291	1949-02-01	0.01783
1	OAR1_65577929.1	61967006	A	ADD	36	-0.08741	-1.202	0.2376
1	s27037.1	62020518	G	ADD	36	0.1329	1.327	0.1935
1	s35437.1	62032114	G	ADD	36	0.03198	0.4679	0.6428
1	OAR1_65702938.1	62094159	A	ADD	36	0.01418	0.1541	0.8784
1	OAR1_65815643.1	62260508	A	ADD	36	-0.0663	-0.5696	0.5727
1	OAR1_65876842.1	62319550	A	ADD	36	-0.005918	-0.06428	0.9491
1	s65887.1	62392838	A	ADD	36	-0.06787	-0.746	0.4608
1	s57980.1	62401101	G	ADD	36	0.07209	0.9848	0.3317
1	OAR1_65951652.1	62406588	A	ADD	36	0.07209	0.9848	0.3317
1	OAR1_66062371.1	62518130	C	ADD	36	0.03248	0.3324	0.7416
1	s24631.1	62573805	A	ADD	36	-0.0764	-1.092	0.2825
1	OAR1_66156513.1	62602229	G	ADD	36	-0.04752	-0.5358	0.5956
1	OAR1_66164420.1	62610092	G	ADD	36	0.06157	0.798	0.4304
1	OAR1_66213673.1	62652092	G	ADD	36	-0.0238	-0.2571	0.7987
1	OAR1_66298910.1	62660714	G	ADD	36	-0.04092	-0.4457	0.6586
1	DU521806_135.1	62731658	A	ADD	36	-0.06129	-0.8397	0.407
1	OAR1_66412780.1	62864207	A	ADD	36	0.05729	0.7606	0.4521
1	OAR1_66425911.1	62885134	G	ADD	36	-0.01263	-0.1587	0.8748
1	OAR1_66472888.1	62928540	G	ADD	36	-0.1339	-1.783	0.08349
1	OAR1_66495276.1	62956485	A	ADD	36	-0.07859	-0.9448	0.3514
1	OAR1_66529236.1	62997737	A	ADD	36	0.4375	5.445	4.536e-06
1	OAR1_66620916.1	63090548	A	ADD	36	0.002313	0.02938	0.9767
1	OAR1_66650935.1	63128803	G	ADD	36	0.1163	1.626	0.1132
1	OAR1_66759832.1	63226954	A	ADD	36	0.1687	1931-02-01	0.02706
1	OAR1_66802799.1	63252034	A	ADD	36	0.1478	2.118	0.04153
1	OAR1_66843581.1	63289944	G	ADD	35	0.08819	1.267	0.2141
1	s41112.1	63347665	A	ADD	36	0.2128	2.285	0.02869
1	OAR1_66939672.1	63378161	G	ADD	36	0.002732	0.04175	0.9669
1	OAR1_67040197.1	63455167	A	ADD	36	0.1058	1.659	0.1064
1	OAR1_67047421.1	63465803	A	ADD	36	0.1089	1.213	0.2335
1	OAR1_67148179.1	63566393	0	ADD	36	NA	NA	NA
1	OAR1_67188917.1	63606388	G	ADD	36	0.005636	0.05127	0.9594
1	OAR1_67262164.1	63618003	G	ADD	36	-0.08502	-1.239	0.2239
1	OAR1_67365041.1	63725875	G	ADD	36	0.08212	1.288	0.2066
1	OAR1_67222677_X.1	63749919	A	ADD	36	0.06429	0.6295	0.5332
1	OAR1_67236647.1	63763325	G	ADD	36	-0.08113	-1.05	0.3012
1	OAR1_67421568.1	63783748	G	ADD	36	0.0815	1.226	0.2287
1	OAR1_67444780.1	63804532	G	ADD	36	0.1154	1.822	0.07727
1	s03177.1	63863563	A	ADD	36	0.03373	0.5107	0.6129
1	s27673.1	63895607	G	ADD	36	-0.014	-0.1996	0.843
1	OAR1_67572134.1	63931126	G	ADD	36	0.1432	2.281	0.02892
1	OAR1_67621360.1	63979161	G	ADD	36	0.08746	0.9044	0.3721
1	OAR1_67629845.1	63986903	A	ADD	36	-0.1384	-1.82	0.07757
1	OAR1_67688894.1	64042426	A	ADD	36	0.02889	0.343	0.7337
1	OAR1_67701468_X.1	64054097	A	ADD	36	0.08194	0.9465	0.3506
1	OAR1_67710995.1	64062877	A	ADD	36	0.02233	0.3292	0.744
1	OAR1_67773451.1	64101392	G	ADD	36	-0.05052	-0.5182	0.6076
1	OAR1_67815745.1	64147391	A	ADD	36	-0.06868	-1.052	0.3003
1	s75469.1	64240267	G	ADD	36	-0.08823	-1.358	0.1833
1	OAR1_67892911.1	64262992	A	ADD	36	-0.03155	-0.3687	0.7147
1	OAR1_67951620.1	64314437	G	ADD	36	0.1036	1.478	0.1486
1	OAR1_68070336.1	64434227	G	ADD	36	0.1445	2.201	0.03462
1	OAR1_68115107.1	64475208	G	ADD	36	0.03667	0.2002	0.8425
1	OAR1_68163021_X.1	64525530	A	ADD	36	0.04206	0.5735	0.5701
1	s26940.1	64544751	C	ADD	36	0.006601	0.07759	0.9386
1	s58781.1	64656150	A	ADD	36	-0.1951	-0.6371	0.5284
1	OAR1_68303817_X.1	64669871	A	ADD	36	0.2557	2.127	0.04072
1	OAR1_68555372.1	64813680	A	ADD	36	-0.003488	-0.03764	0.9702
1	s16610.1	64845386	G	ADD	36	-0.09746	-1.44	0.159
1	OAR1_68635821.1	64887512	G	ADD	36	-0.07059	-0.5542	0.5831
1	s57419.1	64935295	G	ADD	36	0.1191	1.451	0.156
1	s06844.1	64969397	A	ADD	36	0.04917	0.6513	0.5192
1	OAR1_68758775.1	64998865	A	ADD	36	0.02135	0.2722	0.7871
1	s02849.1	65155713	G	ADD	36	-0.1245	-1.608	0.1171
1	OAR1_68952266.1	65189897	A	ADD	36	0.004467	0.04565	0.9639
1	OAR1_69029592.1	65274379	A	ADD	36	0.02727	0.339	0.7367
1	OAR1_69092794.1	65287267	G	ADD	36	-0.06441	-0.8095	0.4239
1	OAR1_69101842.1	65296058	A	ADD	36	0.04029	0.5492	0.5864
1	OAR1_69142751.1	65336184	G	ADD	36	0.206	2.911	0.006316
1	s54235.1	65387487	A	ADD	36	-0.06323	-0.8989	0.375
1	OAR1_69224190.1	65418828	G	ADD	36	0.1214	1948-01-01	0.1482
1	OAR1_69244286.1	65439839	A	ADD	36	0.05802	0.7393	0.4648
1	OAR1_69309059.1	65485724	G	ADD	36	0.1678	1948-01-01	0.148
1	OAR1_69330312.1	65507097	A	ADD	36	-0.04984	-0.5352	0.596
1	OAR1_69375814.1	65553099	A	ADD	36	0.08516	1.025	0.3126
1	OAR1_69407228_X.1	65591079	G	ADD	36	0.1347	1.909	0.06475
1	OAR1_69442509.1	65627452	G	ADD	36	0.01438	0.1893	0.8509
1	OAR1_70324188.1	65759214	A	ADD	36	0.2849	2019-03-03	0.004653
1	OAR1_70513087.1	65961827	A	ADD	36	0.1586	1.772	0.08531
1	OAR1_70591410.1	66052500	G	ADD	36	0.03174	0.3015	0.7649
1	OAR1_70604619.1	66062361	G	ADD	36	0.111	1.364	0.1816
1	OAR1_70611692.1	66069685	C	ADD	36	0.2109	2.445	0.0198
1	OAR1_70683260.1	66135670	A	ADD	36	-0.0653	-0.7604	0.4523
1	OAR1_70764611.1	66217100	A	ADD	36	-0.09156	-1.13	0.2663
1	s67240.1	66312038	A	ADD	36	-0.1125	-1.146	0.2599
1	OAR1_70886689.1	66327417	A	ADD	36	0.03026	0.3563	0.7238
1	s16707.1	66410770	G	ADD	36	-0.1042	-0.7169	0.4783
1	OAR1_71076363.1	66489472	A	ADD	36	0.1088	0.9603	0.3437
1	OAR1_71110534.1	66523701	G	ADD	36	-0.1743	-2.338	0.02542
1	OAR1_71221992.1	66643167	G	ADD	36	-0.2203	-1.557	0.1286
1	OAR1_71254279.1	66676657	A	ADD	36	-0.07018	-0.8182	0.4189
1	OAR1_71317238.1	66736830	A	ADD	36	-0.03125	-0.4562	0.6511
1	OAR1_71367342.1	66787044	G	ADD	34	0.1139	1.521	0.1381
1	s09319.1	66819497	G	ADD	36	-0.07332	-1.017	0.3165
1	OAR1_71455337.1	66872738	A	ADD	36	0.04889	0.573	0.5704
1	OAR1_71477114.1	66892920	A	ADD	36	0.09619	2021-01-01	0.2347
1	OAR1_71521083.1	66940400	G	ADD	36	0.126	1.398	0.1712
1	OAR1_71579102.1	66993139	A	ADD	36	0.2618	2.727	0.01003
1	OAR1_71610348.1	67018785	A	ADD	36	0.232	2.772	0.008966
1	s43910.1	67062156	G	ADD	36	-0.05	-0.7032	0.4867
1	s15529.1	67105217	G	ADD	36	0.08746	0.9044	0.3721
1	s28113.1	67114515	G	ADD	36	-0.1603	-1.566	0.1266
1	OAR1_71742338.1	67216137	G	ADD	36	0.03229	0.5309	0.5989
1	OAR1_71789985.1	67259774	A	ADD	36	0.1145	0.9522	0.3477
1	OAR1_71835815.1	67303097	C	ADD	36	0.1556	1.766	0.0864
1	OAR1_71967991.1	67431170	C	ADD	36	-0.06156	-0.8874	0.3811
1	OAR1_72035677.1	67499306	G	ADD	36	0.0888	1.252	0.2189
1	OAR1_72099868.1	67563681	A	ADD	36	0.02556	0.2917	0.7723
1	OAR1_72149006.1	67611620	A	ADD	36	0.11	1.186	0.2438
1	OAR1_72272469.1	67729246	G	ADD	36	-0.1277	-1.68	0.102
1	OAR1_72324649.1	67778014	G	ADD	36	0.1196	1.221	0.2304
1	OAR1_72364642.1	67833761	A	ADD	36	0.07514	0.9013	0.3738
1	s45498.1	67889219	A	ADD	36	0.09684	1.421	0.1646
1	OAR1_72471224.1	67946009	A	ADD	36	-0.05353	-0.7074	0.4841
1	OAR1_72502432_X.1	67978136	G	ADD	36	0.08333	0.718	0.4777
1	OAR1_72537233.1	68019190	G	ADD	36	-0.1287	-1.748	0.08947
1	s48830.1	68061632	G	ADD	36	0.1236	2.032	0.05007
1	OAR1_72618599_X.1	68101447	A	ADD	36	0.1282	1.808	0.07944
1	OAR1_72635280.1	68118567	G	ADD	36	0.02526	0.3815	0.7052
1	s19841.1	68190751	G	ADD	36	0.0151	0.1641	0.8706
1	s66349.1	68199001	G	ADD	36	-0.05997	-0.8273	0.4138
1	OAR1_72776475.1	68250822	A	ADD	36	0.03101	0.4298	0.6701
1	OAR1_72809819.1	68284272	A	ADD	36	-0.002438	-0.03284	0.974
1	s53787.1	68333165	A	ADD	36	-0.128	-1.438	0.1597
1	OAR1_72984979.1	68457284	G	ADD	36	0.0339	0.4779	0.6358
1	OAR1_73027197.1	68499533	A	ADD	36	0.03296	0.2822	0.7795
1	OAR1_73079598.1	68548146	A	ADD	36	-0.02163	-0.2387	0.8128
1	OAR1_73136920.1	68607496	A	ADD	36	0.04026	0.4124	0.6826
1	OAR1_73149868.1	68619837	G	ADD	36	0.09729	1.208	0.2355
1	OAR1_73166924.1	68632937	A	ADD	36	0.04691	0.5134	0.611
1	OAR1_73281352.1	68752161	A	ADD	36	0.02836	0.3357	0.7392
1	OAR1_73306625.1	68776603	G	ADD	36	0.03633	0.4248	0.6737
1	OAR1_73366547.1	68846100	G	ADD	36	0.2383	1.839	0.07463
1	OAR1_73487891.1	68906133	A	ADD	36	-0.1448	-1.267	0.2137
1	OAR1_73583793.1	68996791	A	ADD	36	0.1027	1.211	0.2343
1	OAR1_73591836.1	69004560	A	ADD	36	0.1027	1.211	0.2343
1	OAR1_73599185.1	69011516	G	ADD	36	0.09361	1.086	0.2853
1	OAR1_73673800.1	69084171	A	ADD	36	0.1625	2.034	0.04986
1	OAR1_73739699.1	69150214	A	ADD	36	0.141	1.889	0.0674
1	OAR1_73783528.1	69193825	G	ADD	36	0.1447	1.789	0.08254
1	OAR1_73804032.1	69204205	A	ADD	36	0.08074	0.9444	0.3516
1	OAR1_73900697.1	69280847	G	ADD	36	-0.0125	-0.1646	0.8702
1	OAR1_73950077.1	69327178	A	ADD	36	0.2047	2.915	0.006253
1	OAR1_74015424.1	69391174	G	ADD	36	0.1358	1.942	0.06044
1	OAR5_86452533.1	69437793	C	ADD	36	0.07812	0.7733	0.4447
1	OAR1_74065628.1	69473267	A	ADD	36	-0.0115	-0.1693	0.8665
1	OAR1_74168866.1	69559494	G	ADD	36	-0.1051	-1.407	0.1686
1	OAR1_74222611.1	69612097	A	ADD	36	0.001283	0.01945	0.9846
1	OAR1_74269595.1	69657697	A	ADD	36	0.004278	0.06449	0.949
1	OAR1_74296965.1	69691810	A	ADD	36	0.004278	0.06449	0.949
1	DU351298_316.1	69741133	A	ADD	36	-0.03896	-0.5996	0.5527
1	OAR1_74412073.1	69793512	G	ADD	36	0.0387	0.3964	0.6943
1	OAR1_74421103.1	69799470	T	ADD	36	-0.04469	-0.2776	0.783
1	OAR1_74545077.1	69916433	G	ADD	36	0.238	1.962	0.05793
1	s19318.1	69981980	G	ADD	36	0.07773	0.8576	0.3971
1	s56610.1	69989039	A	ADD	36	0.1538	0.7008	0.4882
1	OAR1_74623022.1	69995240	G	ADD	30	-0.09118	-1.093	0.2838
1	s05498.1	70013511	C	ADD	36	0.1582	1.597	0.1196
1	s72471.1	70044230	G	ADD	36	-0.1345	-1.778	0.08441
1	s03807.1	70100975	A	ADD	36	-0.0834	-1.065	0.2946
1	s62725.1	70142145	A	ADD	36	0.1116	1.454	0.1552
1	s52589.1	70190365	A	ADD	36	-0.08752	-1.045	0.3034
1	OAR1_75006164.1	70246598	G	ADD	36	0.08074	0.9444	0.3516
1	OAR1_75041734.1	70280560	A	ADD	36	-0.108	-1.404	0.1695
1	s36857.1	70324117	A	ADD	36	-0.1359	-1.315	0.1972
1	s45673.1	70334455	A	ADD	36	0.2153	1946-03-01	0.001474
1	OAR1_75114897.1	70356171	A	ADD	36	-0.1422	-1.288	0.2063
1	OAR1_75169851.1	70412462	A	ADD	35	-0.04548	-0.5033	0.6181
1	s33679.1	70431200	G	ADD	36	-0.0407	-0.5432	0.5905
1	s18898.1	70435140	G	ADD	36	0.03233	0.3371	0.7381
1	s53104.1	70480554	C	ADD	33	0.04562	0.5135	0.6113
1	OAR1_75348360.1	70518848	G	ADD	36	0.06259	0.8728	0.3889
1	OAR1_75402268.1	70569291	G	ADD	36	-0.1313	-1.787	0.08283
1	OAR1_75451234.1	70617497	A	ADD	36	-0.1535	-2.178	0.03641
1	OAR1_75469432.1	70631985	A	ADD	36	-0.06659	-0.7241	0.474
1	OAR1_75509335.1	70672331	C	ADD	36	0.1046	0.8194	0.4183
1	OAR1_75653189.1	70792653	A	ADD	36	-0.005362	-0.06829	0.946
1	OAR1_75790685.1	70855490	A	ADD	36	0.04409	0.4829	0.6322
1	s01041.1	70912898	G	ADD	36	0.1214	1.547	0.1311
1	s11889.1	70933572	A	ADD	36	-0.05268	-0.566	0.5751
1	s39409.1	70973689	G	ADD	36	-0.08182	-1.206	0.2363
1	s12060.1	71057388	A	ADD	36	-0.02056	-0.2031	0.8403
1	s74667.1	71117363	A	ADD	36	-0.2021	-2.789	0.008598
1	OAR1_76085236.1	71166529	G	ADD	36	-0.05589	-0.4603	0.6482
1	s48049.1	71181766	G	ADD	36	0.03705	0.3376	0.7377
1	OAR1_76111336.1	71190350	G	ADD	36	0.04383	0.5655	0.5755
1	OAR1_76172248.1	71236376	C	ADD	36	0.1036	1.503	0.142
1	s33210.1	71290013	C	ADD	36	0.06097	0.8351	0.4095
1	OAR1_76290283.1	71354857	A	ADD	36	-0.06362	-0.7605	0.4522
1	s09749.1	71366139	G	ADD	36	0.1347	2.006	0.05281
1	s43016.1	71414691	G	ADD	36	0.01088	0.04923	0.961
1	OAR1_76382311.1	71447272	A	ADD	36	-0.1201	-1.156	0.2558
1	OAR1_76413990.1	71477783	A	ADD	36	0.1967	2.517	0.0167
1	OAR1_76463728.1	71535484	G	ADD	36	0.1064	0.9818	0.3331
1	s18906.1	71570769	G	ADD	29	-0.09605	-1.231	0.2288
1	OAR1_76509296.1	71578681	C	ADD	36	0.04809	0.6479	0.5214
1	OAR1_76588267.1	71650763	G	ADD	36	-0.1504	-1.709	0.09662
1	s52630.1	71693666	A	ADD	36	0.3589	3.941	0.0003833
1	OAR1_76692603.1	71754163	G	ADD	36	0.02707	0.3866	0.7015
1	OAR1_76705673.1	71774014	A	ADD	36	-0.04218	-0.5318	0.5983
1	OAR1_76777710.1	71843629	G	ADD	36	0.09765	1.161	0.2536
1	OAR1_76803512.1	71869036	A	ADD	36	-0.1951	-0.6371	0.5284
1	OAR1_76933661.1	71970611	A	ADD	36	-0.1276	-1.566	0.1266
1	OAR1_77014835.1	72040528	A	ADD	36	-0.05984	-0.6958	0.4913
1	OAR1_77026349.1	72058845	A	ADD	36	-0.2203	-1.557	0.1286
1	OAR1_77069506.1	72079374	A	ADD	36	-0.04057	-0.5288	0.6004
1	OAR1_77147307.1	72165449	G	ADD	36	-0.08075	-1.107	0.276
1	OAR1_77194102.1	72209819	G	ADD	36	-0.1494	-1.502	0.1422
1	s25340.1	72291726	A	ADD	36	0.05907	0.7735	0.4446
1	OAR1_77317272.1	72312738	A	ADD	36	0.0621	0.7612	0.4518
1	OAR1_77400641.1	72343138	G	ADD	36	0.03147	0.3726	0.7118
1	OAR1_77436037.1	72378271	G	ADD	36	-0.1615	-2.362	0.02404
1	OAR1_77457032.1	72399188	G	ADD	36	0.121	1.818	0.07792
1	OAR1_77478775.1	72419560	G	ADD	36	0.121	1.818	0.07792
1	OAR1_77541835.1	72478142	G	ADD	36	-0.2208	-2.14	0.03963
1	OAR1_77585310.1	72510225	G	ADD	36	0.03701	0.4693	0.6419
1	OAR1_77610483.1	72536561	A	ADD	36	-0.09367	-0.6942	0.4923
1	OAR1_77619553.1	72545093	A	ADD	36	0.09361	1.086	0.2853
1	s51599.1	72616420	A	ADD	36	-0.02195	-0.3386	0.737
1	OAR1_77720985.1	72643799	G	ADD	36	0.06899	0.9667	0.3405
1	OAR1_77772595.1	72679557	A	ADD	36	-0.03804	-0.5318	0.5983
1	s29884.1	72735114	G	ADD	36	-0.04724	-0.6233	0.5373
1	OAR1_77802209.1	72747283	G	ADD	36	0.2374	2.211	0.03389
1	OAR1_77993538.1	72861751	A	ADD	36	0.05046	0.6072	0.5478
1	OAR1_78003800.1	72872132	G	ADD	36	0.004412	0.05987	0.9526
1	OAR1_78062139.1	72936525	G	ADD	36	0.07531	0.9583	0.3447
1	OAR1_78100124.1	72974534	A	ADD	36	-0.04847	-0.5622	0.5777
1	OAR1_78179789.1	73058889	A	ADD	32	0.04817	0.4699	0.6418
1	OAR1_78275547.1	73161542	A	ADD	36	0.01963	0.2762	0.7841
1	OAR1_78284069.1	73168961	A	ADD	36	0.1432	1989-01-01	0.06734
1	OAR1_78344284.1	73223929	C	ADD	36	0.004416	0.05671	0.9551
1	OAR1_78460269.1	73326851	G	ADD	36	0.03303	0.1804	0.8579
1	OAR1_78515232.1	73381470	C	ADD	36	0.02946	0.3117	0.7572
1	s68272.1	73510006	A	ADD	36	0.03192	0.3796	0.7066
1	OAR1_78710993.1	73578078	A	ADD	36	-0.02302	-0.3247	0.7474
1	OAR1_78756638.1	73625083	C	ADD	36	-0.04435	-0.5632	0.577
1	OAR1_78793387_X.1	73661601	A	ADD	36	0.03138	0.3823	0.7046
1	OAR1_78821366.1	73688296	A	ADD	36	0.1369	1.684	0.1014
1	OAR1_78868061.1	73737661	G	ADD	36	0.05482	0.8302	0.4122
1	OAR1_78899290.1	73770555	A	ADD	36	0.03047	0.3619	0.7197
1	OAR1_78960505_X.1	73832050	A	ADD	36	-0.001613	-0.02653	0.979
1	OAR1_78979258.1	73852424	G	ADD	36	-0.05342	-0.8129	0.4219
1	OAR1_79030618.1	73905075	G	ADD	36	-0.07565	-1.05	0.3012
1	OAR1_79060603.1	73928927	C	ADD	36	-0.07297	-1.022	0.3142
1	OAR1_79142933.1	73950758	G	ADD	36	0.04493	0.5862	0.5616
1	OAR1_79209789.1	74004005	G	ADD	36	-0.02831	-0.4044	0.6884
1	OAR1_79249196.1	74048985	A	ADD	36	0.08537	1.252	0.2192
1	OAR1_79290834.1	74086729	A	ADD	36	-0.1152	-0.9993	0.3247
1	OAR1_79329200_X.1	74118775	G	ADD	35	-0.005789	-0.07621	0.9397
1	OAR1_79381781.1	74174078	G	ADD	36	-0.015	-0.2096	0.8352
1	OAR1_79404769.1	74196516	A	ADD	36	0.02938	0.3175	0.7528
1	OAR1_79446392.1	74239114	A	ADD	36	-0.007365	-0.09381	0.9258
1	OAR1_79491223.1	74286134	A	ADD	36	0.005841	0.08664	0.9315
1	OAR1_79518018.1	74316221	A	ADD	36	-0.09367	-0.9888	0.3297
1	OAR1_79558061.1	74358135	A	ADD	26	0.03667	0.3249	0.7481
1	OAR1_79590680.1	74386588	A	ADD	36	-0.0576	-0.6119	0.5446
1	OAR1_79619162.1	74416132	A	ADD	36	-0.09167	-1.164	0.2527
1	OAR1_79655006_X.1	74452679	G	ADD	36	-0.07983	-1.146	0.2599
1	OAR1_79688436.1	74482904	G	ADD	36	0.07927	1.017	0.3163
1	OAR1_79775846.1	74542343	A	ADD	36	-0.03231	-0.4563	0.6511
1	OAR1_79819261.1	74586289	G	ADD	36	-0.006538	-0.0776	0.9386
1	OAR1_79908508.1	74677114	A	ADD	36	-0.001069	-0.01532	0.9879
1	s12028.1	74711142	G	ADD	36	0.2655	1935-02-01	0.02469
1	OAR1_79980577.1	74749423	G	ADD	36	0.04167	0.5681	0.5737
1	OAR1_80034351.1	74807121	C	ADD	36	-0.09267	-1.115	0.2727
1	OAR1_80065806.1	74838197	G	ADD	36	0.1654	2.239	0.0318
1	s55899.1	74891045	C	ADD	36	-0.09097	-1.108	0.2756
1	OAR1_80140712.1	74912012	A	ADD	36	0.05786	0.7864	0.4371
1	OAR1_80169683.1	74956724	G	ADD	36	-0.02459	-0.3524	0.7267
1	s42905.1	75012204	A	ADD	36	-0.01209	-0.1421	0.8878
1	OAR1_80279268.1	75070015	A	ADD	36	-0.03784	-0.5543	0.583
1	OAR1_80338579.1	75126173	A	ADD	36	0.1737	2.506	0.01715
1	OAR1_80368366.1	75153452	A	ADD	36	0.2208	2.244	0.03147
1	OAR1_80408527.1	75192173	A	ADD	36	-0.05085	-0.4511	0.6548
1	OAR1_80423494.1	75206630	A	ADD	36	-0.1161	-1.074	0.2904
1	OAR1_80470262.1	75262964	G	ADD	36	0.1485	1.452	0.1557
1	OAR1_80490167.1	75281943	C	ADD	36	0.009619	0.09366	0.9259
1	OAR1_80547642.1	75341506	A	ADD	36	-0.1948	-2.938	0.005897
1	OAR1_80601652.1	75397890	G	ADD	36	-0.05474	-0.6508	0.5195
1	s66736.1	75461619	G	ADD	36	-0.02352	-0.3437	0.7332
1	OAR1_80756487.1	75561359	A	ADD	36	0.05142	0.3518	0.7272
1	s74470.1	75595951	A	ADD	36	-0.1951	-0.6371	0.5284
1	OAR1_80836598.1	75639963	A	ADD	36	0.2167	1.954	0.05897
1	OAR1_80897560.1	75696998	A	ADD	36	-0.1408	-1.591	0.1209
1	OAR1_80941940.1	75741027	A	ADD	36	-0.04951	-0.6031	0.5504
1	OAR1_80975486.1	75777697	G	ADD	36	-0.05644	-0.6376	0.528
1	OAR1_81010882.1	75815312	A	ADD	36	0.0452	0.6481	0.5212
1	OAR1_81064178.1	75867923	C	ADD	36	0.04833	0.5983	0.5536
1	OAR1_81125140.1	75937545	G	ADD	36	0.05452	0.7452	0.4613
1	OAR1_81160492.1	75981581	G	ADD	36	0.06542	0.8708	0.39
1	s43247.1	76041981	A	ADD	36	0.03993	0.637	0.5284
1	OAR1_81288184.1	76108351	G	ADD	36	0.001857	0.02411	0.9809
1	OAR1_81314728.1	76132926	A	ADD	36	0.04372	0.6456	0.5229
1	OAR1_81369376.1	76184718	A	ADD	36	-0.08004	-1.163	0.2528
1	s43262.1	76197141	A	ADD	36	-0.02846	-0.3943	0.6959
1	OAR1_81421530.1	76240639	A	ADD	36	-0.1588	-1.337	0.1901
1	OAR1_81453876.1	76272189	A	ADD	36	0.05389	0.7588	0.4532
1	OAR1_81508823.1	76328774	A	ADD	36	-0.0003154	-0.004017	0.9968
1	OAR1_81524696.1	76344893	A	ADD	36	-0.2099	-2.155	0.03837
1	OAR1_81533009.1	76354339	G	ADD	36	-0.02011	-0.2566	0.799
1	OAR1_81623863.1	76441533	G	ADD	36	0.01229	0.1656	0.8695
1	OAR1_81673930.1	76481339	A	ADD	36	-0.06151	-0.9397	0.354
1	OAR1_81679574.1	76487437	A	ADD	36	0.01511	0.2315	0.8183
1	OAR1_81699780.1	76506342	A	ADD	36	-0.009484	-0.1336	0.8945
1	OAR1_81755877.1	76560800	G	ADD	36	0.05057	0.7419	0.4632
1	OAR1_81833793.1	76607610	C	ADD	36	-0.06438	-0.4005	0.6913
1	OAR1_81868201.1	76642422	G	ADD	36	0.07056	0.9996	0.3246
1	OAR1_81888444.1	76661852	C	ADD	36	-0.07854	-0.6997	0.4889
1	OAR1_81920870.1	76692575	G	ADD	36	-0.02836	-0.3357	0.7392
1	OAR1_82011046.1	76772898	A	ADD	36	0.008635	0.1295	0.8977
1	OAR1_82021326.1	76783276	A	ADD	36	0.03125	0.194	0.8473
1	OAR1_82027070.1	76789549	G	ADD	36	-0.00681	-0.07425	0.9412
1	OAR1_82047913.1	76809785	C	ADD	36	0.03159	0.4267	0.6723
1	OAR1_82098426.1	76851929	A	ADD	36	0.0005944	0.007798	0.9938
1	s45218.1	76890451	G	ADD	36	-0.07219	-1.032	0.3092
1	OAR1_82189789.1	76942179	A	ADD	36	0.01254	0.1842	0.855
1	s06076.1	76974896	A	ADD	36	0.08767	1.139	0.2628
1	OAR1_82314549.1	77058688	A	ADD	36	0.02987	0.414	0.6815
1	s66850.1	77119540	G	ADD	36	0.009534	0.1187	0.9062
1	s47439.1	77144038	G	ADD	36	-0.1299	-1.46	0.1535
1	OAR1_82408795.1	77159199	G	ADD	36	0.05329	0.6966	0.4908
1	OAR1_82549525.1	77288926	G	ADD	36	-0.04273	-0.4934	0.6249
1	OAR1_82564043.1	77305957	G	ADD	36	0.02163	0.3317	0.7422
1	OAR1_82626126.1	77366538	G	ADD	36	-0.1529	-1.703	0.09765
1	OAR1_82633593.1	77373450	C	ADD	36	-0.02584	-0.3441	0.7329
1	OAR1_82696488.1	77434263	A	ADD	36	-0.1093	-1.317	0.1965
1	OAR1_82726417.1	77466451	G	ADD	36	0.06378	0.6976	0.4902
1	OAR1_82753969.1	77493694	G	ADD	36	-0.001667	-0.01227	0.9903
1	OAR1_82785441.1	77524676	G	ADD	36	-0.06969	-0.6919	0.4937
1	OAR1_82837656.1	77578198	A	ADD	36	-0.1055	-0.9301	0.3589
1	OAR1_82882381.1	77624196	G	ADD	36	-0.03011	-0.4479	0.6571
1	s71563.1	77674263	A	ADD	36	-0.1307	-1.214	0.2331
1	s51517.1	77723842	G	ADD	36	-0.02668	-0.3924	0.6972
1	OAR1_83030838.1	77761384	A	ADD	36	-0.118	-1.678	0.1026
1	OAR1_83062340.1	77794629	C	ADD	36	-0.1368	-1.331	0.192
1	OAR1_83099190.1	77832426	A	ADD	36	-0.04672	-0.5964	0.5549
1	OAR1_83132511.1	77865875	A	ADD	36	0.1196	1.463	0.1525
1	s60109.1	77901680	G	ADD	36	-0.1296	-1.736	0.09154
1	OAR1_83216080.1	77946622	A	ADD	36	-0.1071	-1.633	0.1117
1	OAR1_83351599_X.1	78033046	G	ADD	36	0.179	2.141	0.03955
1	OAR1_83459803.1	78138102	G	ADD	36	0.06625	0.5463	0.5884
1	OAR1_83502811.1	78176803	A	ADD	36	-0.04602	-0.6234	0.5372
1	OAR1_83548701.1	78249058	A	ADD	36	-0.09202	-0.9527	0.3475
1	s28800.1	78272945	G	ADD	36	0.01906	0.2876	0.7754
1	OAR1_83602846.1	78299588	A	ADD	36	0.05289	0.7178	0.4778
1	OAR1_83667583.1	78353554	A	ADD	36	-0.08635	-0.8605	0.3956
1	OAR1_83683955.1	78369193	G	ADD	36	0.07942	0.8159	0.4202
1	OAR1_83737754.1	78427125	G	ADD	36	0.1363	1.587	0.1218
1	OAR1_83751793.1	78442559	G	ADD	36	-0.003704	-0.05311	0.958
1	OAR1_83812447.1	78508259	G	ADD	36	0.08191	1.117	0.2719
1	OAR1_83872175.1	78568831	G	ADD	36	-0.2009	-0.9199	0.3641
1	OAR1_83878522.1	78575361	A	ADD	36	-0.004323	-0.02952	0.9766
1	OAR1_83939299.1	78645413	G	ADD	36	0.1168	0.5304	0.5993
1	OAR1_83979617.1	78674493	G	ADD	36	-0.06794	-0.9337	0.357
1	OAR1_84034525.1	78731819	A	ADD	36	0.03322	0.367	0.7159
1	OAR1_84053375.1	78751964	G	ADD	36	0.0452	0.6167	0.5415
1	OAR1_84093727.1	78793657	C	ADD	36	0.03853	0.525	0.603
1	OAR1_84141424.1	78840775	C	ADD	36	-0.03278	-0.4189	0.6779
1	OAR1_84193337.1	78890570	G	ADD	36	-0.04597	-0.627	0.5349
1	OAR1_84220386.1	78915501	A	ADD	36	0.06886	0.7658	0.4491
1	OAR1_84288805.1	79000555	A	ADD	36	0.08997	1.273	0.2117
1	OAR1_84322183.1	79028365	G	ADD	36	-0.01792	-0.2497	0.8043
1	OAR1_84380895.1	79081549	C	ADD	36	-0.07724	-0.7583	0.4535
1	OAR1_84429477.1	79128921	A	ADD	36	-0.008938	-0.1259	0.9006
1	s72345.1	79145610	A	ADD	36	0.06758	0.8898	0.3798
1	OAR1_84466659.1	79165670	A	ADD	36	-0.02691	-0.2938	0.7707
1	OAR1_84537230.1	79236253	G	ADD	35	0.04602	0.6924	0.4935
1	OAR1_84543547.1	79242848	G	ADD	36	0.04576	0.6946	0.492
1	s65352.1	79314963	A	ADD	36	-0.02302	-0.3247	0.7474
1	OAR1_84653316.1	79349702	G	ADD	36	0.04393	0.5745	0.5694
1	OAR1_84684776.1	79379319	A	ADD	36	0.06761	0.9537	0.347
1	OAR1_84711156.1	79406401	A	ADD	36	-0.007345	-0.08708	0.9311
1	OAR1_84737888.1	79438294	A	ADD	36	0.02011	0.3131	0.7561
1	OAR1_84802337.1	79500382	A	ADD	36	0.06781	0.422	0.6757
1	OAR1_84838720.1	79539160	G	ADD	36	-0.02718	-0.3441	0.7329
1	OAR1_84872548.1	79569865	A	ADD	36	-0.03339	-0.4232	0.6748
1	OAR1_85050388.1	79748706	A	ADD	36	-0.01489	-0.1811	0.8574
1	OAR1_85127852_X.1	79805119	G	ADD	36	-0.1356	-1.367	0.1806
1	OAR1_85202342.1	79889909	C	ADD	36	-0.01237	-0.1565	0.8766
1	OAR1_85227163.1	79925350	G	ADD	36	-0.07591	-0.5964	0.5549
1	OAR1_85261298.1	79964281	G	ADD	36	0.01145	0.1565	0.8766
1	OAR1_85439978.1	80131555	G	ADD	36	-0.05457	-0.7894	0.4353
1	OAR1_85487979.1	80172324	A	ADD	36	-0.1342	-0.7385	0.4653
1	OAR1_85553958.1	80242341	G	ADD	36	0.0895	1.232	0.2263
1	OAR1_85599941.1	80284491	G	ADD	36	-0.0579	-0.635	0.5297
1	OAR1_85644099.1	80333863	A	ADD	36	-0.095	-0.4309	0.6693
1	OAR1_85650609.1	80341429	G	ADD	36	-0.04587	-0.6618	0.5125
1	s23429.1	80435976	G	ADD	36	0.08257	1.117	0.2717
1	OAR1_85746811.1	80455249	A	ADD	36	-0.005194	-0.05605	0.9556
1	OAR1_85757153_X.1	80462880	G	ADD	36	-0.1468	-1.975	0.05638
1	OAR1_85892696.1	80619620	A	ADD	36	-0.03155	-0.3687	0.7147
1	s63495.1	80630686	C	ADD	36	0.1376	1.837	0.07499
1	OAR1_85928070.1	80650928	A	ADD	36	0.1083	1937-01-01	0.1795
1	OAR1_85975832.1	80705932	G	ADD	36	-0.09796	-1.407	0.1684
1	OAR1_86003731.1	80723243	A	ADD	36	-0.06777	-0.8727	0.3889
1	OAR1_86080692.1	80801999	A	ADD	36	-0.0333	-0.4156	0.6803
1	OAR1_86132613.1	80844133	G	ADD	36	0.01741	0.2059	0.8381
1	OAR1_86260495.1	80963823	A	ADD	36	0.02507	0.2976	0.7678
1	OAR1_86293324.1	80998054	A	ADD	36	-0.004328	-0.05497	0.9565
1	OAR1_86305975.1	81010755	A	ADD	36	0.0548	0.7186	0.4773
1	OAR1_86366957.1	81059668	A	ADD	36	-0.02828	-0.3347	0.7399
1	OAR1_86394329.1	81089531	A	ADD	36	-0.07495	-0.7355	0.4671
1	OAR1_86417977.1	81106920	A	ADD	36	-0.005908	-0.06037	0.9522
1	OAR1_86433231.1	81119936	G	ADD	36	-0.03512	-0.2748	0.7851
1	OAR1_86531590.1	81220840	C	ADD	36	-0.05448	-0.5266	0.6019
1	OAR1_86586818.1	81272998	G	ADD	36	-0.01735	-0.1949	0.8466
1	s58277.1	81327180	A	ADD	36	0.04033	0.2972	0.7681
1	OAR1_86712802.1	81402726	G	ADD	36	-0.08791	-1.209	0.2349
1	OAR1_86737634.1	81421911	A	ADD	36	0.0281	0.4314	0.6689
1	OAR1_86820529.1	81505102	G	ADD	36	-0.07802	-1.14	0.2624
1	OAR1_86871264.1	81547416	A	ADD	36	0.1069	1.379	0.1768
1	OAR1_86891635.1	81567844	G	ADD	36	-0.02507	-0.3052	0.7621
1	s21838.1	81719675	A	ADD	36	0.08632	1.039	0.306
1	OAR1_87065372.1	81774934	G	ADD	36	0.01121	0.0612	0.9516
1	OAR1_87136648.1	81866465	T	ADD	36	0.1579	2.217	0.03344
1	OAR1_87191294.1	81948808	G	ADD	36	0.1887	1.742	0.09057
1	OAR1_87231220.1	81992877	G	ADD	36	0.012	0.1529	0.8794
1	OAR1_87584863.1	82336824	G	ADD	36	-0.03798	-0.4022	0.69
1	OAR1_87698282.1	82464627	G	ADD	36	0.02064	0.2452	0.8078
1	OAR1_87788428.1	82558593	G	ADD	36	-0.1379	-1.154	0.2567
1	OAR1_87831489.1	82596554	A	ADD	36	0.02604	0.3434	0.7334
1	OAR1_87905281.1	82670212	A	ADD	36	0.1709	1.924	0.06271
1	OAR1_87943078.1	82704829	A	ADD	36	-0.087	-0.7246	0.4737
1	OAR1_87956205.1	82717853	A	ADD	36	0.09839	0.8157	0.4204
1	OAR1_88012922.1	82765953	C	ADD	36	-0.01318	-0.2036	0.8399
1	OAR1_88049636_X.1	82806808	G	ADD	36	-0.05452	-0.6759	0.5036
1	OAR1_88092654.1	82850731	G	ADD	36	0.09746	2026-01-01	0.2161
1	OAR1_88116694.1	82880405	G	ADD	35	0.004007	0.05783	0.9542
1	OAR1_88170722.1	82925316	A	ADD	36	0.07693	1.082	0.2871
1	OAR1_88205785.1	82955829	A	ADD	36	0.01463	0.1734	0.8633
1	OAR1_88215924.1	82969543	C	ADD	36	0.1567	0.8644	0.3934
1	OAR1_88275596.1	83030137	A	ADD	36	0.1606	1.012	0.3188
1	OAR1_88368669.1	83128477	A	ADD	36	0.4053	2.788	0.008617
1	OAR1_88413743.1	83178835	G	ADD	36	0.05679	0.6785	0.502
1	OAR1_88422556.1	83187690	C	ADD	36	-0.1174	-1.408	0.1681
1	OAR1_88455111.1	83219776	A	ADD	36	0.04812	0.2991	0.7667
1	OAR1_88514621.1	83289515	G	ADD	36	-0.05331	-0.5152	0.6097
1	OAR1_88571809.1	83340112	A	ADD	36	-0.02981	-0.2906	0.7731
1	OAR1_88608120.1	83375883	G	ADD	36	-0.08079	-0.9284	0.3597
1	OAR1_88661854.1	83431817	A	ADD	36	-0.08658	-0.9377	0.355
1	OAR1_88722215.1	83469881	G	ADD	36	-0.1127	-1.088	0.2843
1	s60124.1	83484772	A	ADD	36	-0.06227	-0.6844	0.4983
1	OAR1_88777345_X.1	83519640	C	ADD	36	-0.0711	-0.9373	0.3552
1	s70094.1	83563690	A	ADD	36	0.01156	0.07176	0.9432
1	OAR1_88855318.1	83594732	G	ADD	36	-0.07216	-1	0.3244
1	OAR1_88919807.1	83650202	A	ADD	36	-0.1086	-1.423	0.1638
1	OAR1_88963094.1	83692731	G	ADD	36	0.00387	0.03815	0.9698
1	OAR1_88995347.1	83730074	G	ADD	36	0.005	0.06961	0.9449
1	OAR1_89023780.1	83761564	A	ADD	36	0.09205	0.9864	0.3309
1	OAR1_89059507.1	83794520	A	ADD	36	-0.1029	-1.427	0.1626
1	OAR1_89084239.1	83818945	A	ADD	36	0.02785	0.3849	0.7027
1	s75690.1	83860686	A	ADD	36	0.0285	0.4206	0.6767
1	OAR1_89153973_X.1	83915763	G	ADD	36	-0.01151	-0.1736	0.8632
1	s26997.1	83961313	A	ADD	36	-0.03976	-0.3469	0.7308
1	OAR1_89287467.1	84029037	A	ADD	36	-0.02542	-0.2992	0.7666
1	s47649.1	84092855	G	ADD	36	0.01235	0.1341	0.8941
1	OAR1_89387151.1	84127512	A	ADD	36	0.03117	0.4186	0.6782
1	OAR1_89480816.1	84219368	A	ADD	36	0.0003448	0.002695	0.9979
1	OAR1_89554727.1	84294814	A	ADD	36	-0.06297	-0.5974	0.5542
1	OAR1_89606616.1	84392176	A	ADD	36	-0.07995	-1.081	0.2875
1	OAR1_89612976.1	84398275	G	ADD	36	-0.065	-0.7782	0.4418
1	OAR1_89618577_X.1	84403907	A	ADD	36	-0.2009	-0.9199	0.3641
1	OAR1_89659948.1	84444718	G	ADD	36	-0.0625	-0.7445	0.4617
1	OAR1_89710528.1	84492285	C	ADD	36	-0.04972	-0.8016	0.4283
1	OAR1_89916030.1	84590398	A	ADD	36	-0.1667	-1.669	0.1043
1	OAR1_89955814.1	84628393	G	ADD	36	-0.0617	-0.963	0.3424
1	s10894.1	84656546	G	ADD	36	0.03667	0.2002	0.8425
1	OAR1_90071954.1	84751715	G	ADD	36	-0.02465	-0.2771	0.7834
1	OAR1_90128398.1	84811837	G	ADD	36	0.0463	0.5843	0.5629
1	s61010.1	84871417	A	ADD	36	0.07256	0.9224	0.3628
1	OAR1_90335841.1	84970296	G	ADD	36	0.07926	1.115	0.2725
1	OAR1_90400753.1	85046228	A	ADD	36	-0.07704	-1.145	0.2601
1	DU332460_334.1	85089367	C	ADD	36	0.04772	0.504	0.6175
1	OAR1_90451032.1	85093711	A	ADD	36	0.008034	0.08316	0.9342
1	OAR1_90512133.1	85154340	G	ADD	36	0.1195	1.074	0.2902
1	OAR1_90546299.1	85189599	C	ADD	36	0.07128	0.5597	0.5794
1	s16601.1	85315701	G	ADD	36	0.08212	0.9873	0.3305
1	s14340.1	85405694	A	ADD	36	-0.05156	-0.529	0.6003
1	OAR1_90720314.1	85430810	G	ADD	36	-0.1872	-2.589	0.01408
1	OAR1_90778867.1	85489916	A	ADD	36	0.1341	1.771	0.08551
1	OAR1_90794892.1	85505828	G	ADD	36	0.1153	1.227	0.2284
1	OAR1_90864156.1	85575532	G	ADD	36	0.01008	0.1471	0.8839
1	s70855.1	85608555	G	ADD	36	0.01045	0.1141	0.9098
1	s68056.1	85628149	A	ADD	36	-0.01983	-0.2509	0.8034
1	s23680.1	85653903	A	ADD	36	0.03049	0.2385	0.8129
1	s70683.1	85661101	G	ADD	36	0.04323	0.6107	0.5455
1	s09023.1	85720864	A	ADD	36	-0.008208	-0.09978	0.9211
1	250506CS3900464100001_519.1	85767398	A	ADD	36	0.08623	1.266	0.2142
1	OAR1_91121549.1	85813619	A	ADD	36	-0.06906	-1.005	0.3222
1	s29628.1	85951129	G	ADD	36	0.05693	0.8389	0.4074
1	OAR1_91294336.1	85983765	A	ADD	36	-0.02958	-0.4471	0.6576
1	OAR1_91326800.1	86015861	G	ADD	36	-0.02958	-0.4471	0.6576
1	OAR1_91392078.1	86082330	G	ADD	36	-0.02751	-0.3713	0.7127
1	s08216.1	86094095	G	ADD	36	-0.02515	-0.3882	0.7003
1	s26230.1	86240644	C	ADD	36	0.03929	0.6175	0.541
1	s65377.1	86265405	C	ADD	36	-0.2009	-0.9199	0.3641
1	OAR1_91590308.1	86292889	C	ADD	36	0.03226	0.4957	0.6233
1	OAR1_91646701.1	86350067	A	ADD	36	0.03433	0.4389	0.6635
1	OAR1_91659037_X.1	86361777	A	ADD	36	-0.02857	-0.2348	0.8158
1	OAR1_91694076.1	86397159	C	ADD	36	0.05588	0.7115	0.4816
1	OAR1_91728055.1	86429939	G	ADD	36	0.0167	0.2439	0.8088
1	OAR1_91766257.1	86468358	A	ADD	36	0.08367	1.177	0.2473
1	s44749.1	86516534	A	ADD	36	-0.01129	-0.1335	0.8946
1	s10188.1	86560524	G	ADD	36	-0.05908	-0.7303	0.4702
1	OAR1_91885689.1	86584794	A	ADD	36	-0.1263	-1.66	0.1062
1	s50459.1	86648536	0	ADD	35	NA	NA	NA
1	s08146.1	86705598	C	ADD	36	-0.09723	-0.6683	0.5084
1	OAR1_92068670.1	86763070	A	ADD	36	-0.06412	-0.8185	0.4188
1	OAR1_92129819_X.1	86821768	C	ADD	36	0.009259	0.07918	0.9374
1	s05043.1	86839261	A	ADD	36	-0.01762	-0.1559	0.8771
1	s29999.1	86876495	G	ADD	36	0.01157	0.1538	0.8787
1	s29535.1	86961345	A	ADD	36	0.07533	0.7913	0.4343
1	s31573.1	86976407	A	ADD	36	0.08343	1.288	0.2065
1	s11362.1	87023604	G	ADD	36	0.01871	0.2955	0.7694
1	s08905.1	87036274	G	ADD	36	0.1119	1.584	0.1225
1	OAR1_92406738.1	87090505	G	ADD	36	0.05633	0.7236	0.4743
1	OAR1_92441077.1	87121341	A	ADD	36	-0.008367	-0.1066	0.9158
1	OAR1_92448903.1	87129126	C	ADD	36	-0.01596	-0.1844	0.8548
1	OAR1_92508855.1	87155887	G	ADD	36	-0.1014	-1.179	0.2464
1	s14865.1	87179228	A	ADD	36	-0.02554	-0.3628	0.719
1	OAR1_92567044.1	87216343	G	ADD	36	0.09564	1.357	0.1836
1	OAR1_92636315.1	87279858	C	ADD	36	0.1388	1.256	0.2176
1	OAR1_92740601.1	87384757	A	ADD	36	-0.175	-2.508	0.01708
1	OAR1_92837533.1	87484166	A	ADD	36	0.1354	1.664	0.1053
1	s66406.1	87663846	G	ADD	36	-0.003993	-0.06268	0.9504
1	OAR1_93124341.1	87709264	A	ADD	36	-0.1083	-1.601	0.1187
1	OAR1_93166689.1	87753155	C	ADD	36	-0.1021	-1.422	0.1643
1	OAR1_93219257.1	87791568	A	ADD	36	-0.04269	-0.5445	0.5897
1	s57213.1	87826285	A	ADD	36	-0.08793	-1.406	0.1688
1	OAR1_93401726.1	87955210	G	ADD	36	0.06309	0.7342	0.4679
1	s16434.1	88050421	G	ADD	36	0.1793	1997-01-01	0.05701
1	OAR1_93589808.1	88132568	A	ADD	36	-0.05879	-0.755	0.4554
1	OAR1_93645852.1	88167112	G	ADD	36	-0.03566	-0.4593	0.6489
1	OAR1_93655488.1	88177674	A	ADD	36	0.05947	0.8462	0.4034
1	OAR1_93664787.1	88186660	G	ADD	36	-0.03566	-0.4593	0.6489
1	s66549.1	88287498	A	ADD	36	-0.05009	-0.5792	0.5663
1	s51414.1	88337592	G	ADD	36	0.09434	1.034	0.3085
1	s30877.1	88366446	A	ADD	36	-0.03757	-0.4765	0.6368
1	s42007.1	88406801	C	ADD	36	0.01277	0.1967	0.8452
1	s13298.1	88453996	G	ADD	36	0.2499	3.803	0.0005674
1	s13764.1	88483339	A	ADD	36	0.1094	0.6002	0.5523
1	s28271.1	88490420	A	ADD	36	-0.08697	-0.4763	0.6369
1	s49745.1	88536013	A	ADD	35	0.1739	1.653	0.1078
1	OAR1_94120974.1	88557612	A	ADD	36	-0.007345	-0.08708	0.9311
1	s63888.1	88642706	A	ADD	36	-0.0263	-0.225	0.8233
1	OAR1_94235823.1	88671146	A	ADD	36	0.08401	2019-08-01	0.2877
1	OAR1_94289328.1	88723370	G	ADD	36	0.1645	2.295	0.02804
1	OAR1_94322642.1	88759553	G	ADD	36	-0.04424	-0.5618	0.578
1	s48855.1	88803441	A	ADD	36	0.06864	0.7555	0.4552
1	s27831.1	88859875	A	ADD	36	0.04234	0.5731	0.5704
1	s73352.1	88891095	A	ADD	36	0.06204	0.8444	0.4043
1	s17789.1	88931534	A	ADD	36	-0.1909	-1.627	0.113
1	OAR1_94538676_X.1	88975436	A	ADD	36	0.07967	1.097	0.2806
1	OAR1_94603351.1	89040555	G	ADD	36	0.2562	1.653	0.1075
1	OAR1_94799822_X.1	89227851	G	ADD	36	0.03656	0.4675	0.6431
1	OAR1_94860183.1	89286287	A	ADD	36	0.07845	0.9512	0.3482
1	OAR1_95047806.1	89419206	A	ADD	36	-0.1038	-1.141	0.2617
1	OAR1_95138062.1	89509677	G	ADD	36	-0.05352	-0.7535	0.4563
1	OAR1_95180600.1	89555020	G	ADD	28	0.1199	1.342	0.1911
1	OAR1_95218251.1	89592162	A	ADD	36	-0.04017	-0.5097	0.6136
1	OAR1_95260793.1	89631863	A	ADD	36	-0.08556	-0.7374	0.4659
1	s52860.1	89681874	A	ADD	36	0.005333	0.05551	0.9561
1	s24558.1	89696490	G	ADD	36	0.1156	1.069	0.2926
1	OAR1_95378272.1	89740243	A	ADD	36	0.05839	0.3997	0.6919
1	OAR1_95415929.1	89777123	G	ADD	36	-0.04943	-0.6881	0.4961
1	OAR1_95445249.1	89807587	G	ADD	36	-0.1425	-2.263	0.03015
1	OAR1_95542935.1	89903889	A	ADD	34	0.006024	0.06823	0.946
1	OAR1_95575297.1	89930085	A	ADD	36	0.1067	0.843	0.4051
1	OAR1_95658466_X.1	90001077	G	ADD	36	0.00819	0.09678	0.9235
1	OAR1_95723314.1	90073375	A	ADD	36	0.05847	0.7336	0.4683
1	s00815.1	90099232	A	ADD	36	0.045	0.5567	0.5814
1	OAR1_95792179.1	90142887	C	ADD	36	0.001751	0.02375	0.9812
1	OAR1_95809076.1	90160936	G	ADD	36	-0.06365	-0.8727	0.389
1	s31568.1	90211328	G	ADD	36	0.03379	0.4002	0.6915
1	OAR1_95907578.1	90257337	C	ADD	36	0.08218	1.048	0.3018
1	OAR1_96010308.1	90358877	G	ADD	36	0.02318	0.2533	0.8016
1	OAR1_96072427.1	90407084	G	ADD	36	-0.1222	-1.724	0.09377
1	OAR1_96148377.1	90491969	C	ADD	36	0.1322	1.153	0.2572
1	s66236.1	90535317	G	ADD	36	0.04429	0.5777	0.5673
1	s56191.1	90594316	G	ADD	36	-0.003731	-0.05026	0.9602
1	s35810.1	90630943	A	ADD	36	-0.05767	-0.757	0.4543
1	OAR1_96325332.1	90657982	G	ADD	36	-0.01932	-0.2642	0.7932
1	s46446.1	90705417	A	ADD	36	-0.09827	-1.103	0.2779
1	OAR1_96407711.1	90743591	G	ADD	36	0.03402	0.498	0.6217
1	OAR1_96450987.1	90784257	A	ADD	36	-0.02687	-0.3678	0.7153
1	OAR1_96507420.1	90847435	A	ADD	36	0.03219	0.4348	0.6665
1	OAR1_96567523.1	90909802	A	ADD	36	0.07233	0.5346	0.5964
1	OAR1_96574677.1	90916173	G	ADD	36	0.07233	0.5346	0.5964
1	s46849.1	91060091	A	ADD	36	-0.1031	-1.511	0.1401
1	s73445.1	91102925	A	ADD	36	-0.1577	-2.369	0.02365
1	OAR1_96827188.1	91170203	G	ADD	36	-0.08167	-0.6042	0.5497
1	OAR1_96866032.1	91207938	A	ADD	36	0.06056	0.7788	0.4415
1	OAR1_97029635.1	91367178	C	ADD	36	-0.05852	-0.8478	0.4025
1	OAR1_97199666.1	91544460	G	ADD	36	0.8334	3.053	0.004379
1	s67307.1	91573814	G	ADD	36	-0.05111	-0.6457	0.5228
1	s04845.1	91656502	A	ADD	36	-0.009147	-0.1191	0.9059
1	OAR1_97368425.1	91720577	G	ADD	36	0.02174	0.2289	0.8203
1	OAR1_97420877.1	91765644	G	ADD	36	-0.1915	-2.795	0.008466
1	OAR1_97455754.1	91794880	A	ADD	36	-0.2134	-1.36	0.1827
1	s33813.1	91850606	A	ADD	36	0.0469	0.6648	0.5107
1	OAR1_97526403.1	91863473	A	ADD	36	-0.05779	-0.7419	0.4632
1	OAR1_97533784.1	91870258	A	ADD	36	-0.1206	-0.7549	0.4555
1	OAR1_97575921.1	91907618	C	ADD	36	-0.04773	-0.6641	0.5111
1	OAR1_97622932.1	91951411	A	ADD	36	-0.01479	-0.1582	0.8752
1	s18708.1	91968198	A	ADD	36	0.013	0.1915	0.8493
1	OAR1_97734885.1	92068054	G	ADD	36	-0.009737	-0.1317	0.896
1	OAR1_97780707.1	92108779	G	ADD	36	0.02707	0.3866	0.7015
1	s68420.1	92157812	G	ADD	36	-0.02657	-0.4202	0.677
1	OAR1_97871065.1	92199225	A	ADD	36	-0.06667	-0.8293	0.4127
1	OAR1_97929861.1	92258956	G	ADD	36	-0.06646	-0.885	0.3824
1	s67398.1	92306480	G	ADD	36	-0.002397	-0.03613	0.9714
1	OAR1_98015213.1	92346134	G	ADD	34	-0.08562	-1.272	0.2124
1	OAR1_98050550.1	92379263	A	ADD	36	-0.07208	-0.9618	0.3429
1	OAR1_98069576.1	92399048	A	ADD	36	-0.1612	-2.597	0.0138
1	OAR1_98091788.1	92420657	G	ADD	36	-0.173	-1.951	0.05938
1	OAR1_98194808.1	92516153	0	ADD	36	NA	NA	NA
1	OAR1_98210681.1	92531392	G	ADD	36	-0.1208	-1.707	0.097
1	OAR1_98252911_X.1	92570801	A	ADD	36	-0.1633	-2.226	0.03276
1	OAR1_98375496.1	92689655	G	ADD	36	0.09811	1.419	0.1651
1	OAR1_98387145.1	92704734	A	ADD	36	-0.08767	-0.6492	0.5206
1	OAR1_98453311.1	92766266	A	ADD	36	-0.1966	-2.533	0.01608
1	s10849.1	92805470	G	ADD	36	-0.0396	-0.5025	0.6186
1	s71463.1	92861378	A	ADD	36	0.01267	0.1806	0.8577
1	s54022.1	92929578	G	ADD	36	0.0184	0.282	0.7797
1	s36197.1	92984329	A	ADD	36	-0.095	-0.4309	0.6693
1	OAR1_98748279.1	93015294	G	ADD	36	0.1386	1.852	0.07279
1	OAR1_98760723.1	93028256	T	ADD	36	0.1663	2.427	0.02069
1	s20944.1	93164296	A	ADD	36	-0.07704	-1.145	0.2601
1	OAR1_99010986.1	93191123	A	ADD	36	-0.0921	-1.051	0.3008
1	OAR1_99059147.1	93238731	G	ADD	36	0.03636	0.564	0.5765
1	OAR1_99155862.1	93325284	G	ADD	36	0.01475	0.2035	0.84
1	OAR1_99192268.1	93367571	C	ADD	36	-0.0691	-0.6955	0.4915
1	OAR1_99220211.1	93395366	A	ADD	36	0.05543	0.8712	0.3898
1	s09604.1	93453076	0	ADD	36	NA	NA	NA
1	OAR1_99324339.1	93500218	A	ADD	36	-0.08319	-0.8401	0.4067
1	s13622.1	93561901	A	ADD	36	-0.1255	-1.636	0.111
1	s71903.1	93638496	A	ADD	36	-0.04519	-0.4894	0.6277
1	OAR1_99502938.1	93676624	G	ADD	36	-0.07728	-0.8246	0.4153
1	OAR1_99534565.1	93712074	G	ADD	36	0.05355	0.4196	0.6774
1	OAR1_99571185.1	93755255	C	ADD	36	0.02517	0.2978	0.7676
1	s59919.1	93793548	G	ADD	36	0.06561	0.8249	0.4152
1	OAR1_99670410.1	93851367	G	ADD	36	0.08253	1.201	0.2381
1	OAR1_99762260.1	93940341	C	ADD	36	0.1142	1.619	0.1146
1	OAR1_99885488.1	94039355	G	ADD	36	0.09104	1.388	0.1742
1	OAR1_99899727.1	94050486	A	ADD	36	0.01319	0.1438	0.8865
1	s47850.1	94162391	G	ADD	36	-0.001111	-0.01306	0.9897
1	s70940.1	94206987	G	ADD	36	0.05657	0.7686	0.4475
1	s29576.1	94217619	A	ADD	36	-0.0801	-1.106	0.2763
1	s29665.1	94289129	C	ADD	36	0.07351	0.9457	0.351
1	s09080.1	94310141	A	ADD	36	-0.1478	-1.805	0.07998
1	OAR1_100197637.1	94332471	G	ADD	36	0.07628	1.173	0.2491
1	s67278.1	94377572	G	ADD	36	-0.1706	-2.32	0.02645
1	OAR1_100326881.1	94466756	A	ADD	36	-0.05718	-0.9085	0.37
1	OAR1_100380276.1	94498911	A	ADD	36	-0.08045	-1.271	0.2123
1	s27394.1	94526647	C	ADD	36	-0.02567	-0.3277	0.7452
1	OAR1_100440876.1	94550859	G	ADD	36	0.04144	0.5575	0.5808
1	s10227.1	94645894	G	ADD	36	-0.07398	-0.8112	0.4229
1	OAR1_100651420.1	94722198	A	ADD	36	-0.06489	-0.9654	0.3412
1	OAR1_100659997.1	94731106	A	ADD	36	-0.0003333	-0.004249	0.9966
1	OAR1_100718698.1	94793784	G	ADD	36	0.07206	0.8635	0.3939
1	s72240.1	94802323	A	ADD	36	-0.07129	-1.118	0.2715
1	OAR1_100577509.1	94806594	A	ADD	36	-0.01038	-0.1435	0.8867
1	OAR1_100765315.1	94837526	G	ADD	36	-0.1169	-1.739	0.09108
1	s71557.1	94876627	A	ADD	36	-0.09811	-0.8188	0.4186
1	OAR1_100874172.1	94940617	A	ADD	36	-0.06181	-0.7576	0.4539
1	OAR1_100902447.1	94973180	0	ADD	36	NA	NA	NA
1	OAR1_100921673.1	94993712	A	ADD	36	0.1719	1.085	0.2856
1	OAR1_101357689.1	95153594	G	ADD	36	-0.0828	-1.205	0.2365
1	OAR1_101371162.1	95172795	G	ADD	36	-0.1106	-1.649	0.1083
1	OAR1_101551222.1	95265747	G	ADD	36	0.1164	1.754	0.08848
1	OAR1_101615899_X.1	95339264	A	ADD	26	-0.01889	-0.1519	0.8805
1	OAR1_101648887.1	95369397	A	ADD	36	0.02955	0.4467	0.6579
1	s27653.1	95455819	G	ADD	36	-0.06007	-0.7695	0.4469
1	s30347.1	95497214	G	ADD	36	-0.1211	-1.922	0.06298
1	s75453.1	95578747	A	ADD	36	-0.095	-1.362	0.1821
1	OAR1_101890858.1	95617371	G	ADD	36	-0.2301	-3.591	0.001027
1	OAR1_101903895.1	95629807	A	ADD	36	0.01917	0.1785	0.8594
1	OAR1_102019027.1	95740733	A	ADD	36	0.001556	0.02217	0.9824
1	OAR1_102034346.1	95758285	A	ADD	36	-0.09581	-0.9153	0.3665
1	OAR1_102071635.1	95792924	C	ADD	36	-0.04346	-0.5729	0.5705
1	OAR1_102129382.1	95846720	G	ADD	36	0.08092	0.9725	0.3377
1	DU232924_365.1	95879017	G	ADD	36	-0.004641	-0.05777	0.9543
1	OAR1_102225758.1	95939100	A	ADD	36	-0.1331	-1.366	0.1809
1	OAR1_102255542.1	95967558	G	ADD	36	-0.03481	-0.4817	0.6331
1	s32322.1	96005302	C	ADD	36	-0.002136	-0.03115	0.9753
1	s73440.1	96067482	0	ADD	36	NA	NA	NA
1	s54125.1	96084447	A	ADD	36	0.01322	0.2037	0.8398
1	OAR1_102453321.1	96168516	A	ADD	36	0.04408	0.4968	0.6226
1	s20863.1	96216737	G	ADD	36	0.01655	0.2094	0.8354
1	s23589.1	96223081	A	ADD	36	0.1579	2.886	0.00674
1	OAR1_102657756.1	96329082	G	ADD	36	0.02074	0.2836	0.7784
1	OAR1_102571136.1	96341598	G	ADD	36	-0.06471	-0.4432	0.6604
1	OAR1_102720326.1	96346369	G	ADD	36	-0.03603	-0.4269	0.6721
1	OAR1_102765359.1	96402236	C	ADD	36	-0.1549	-2.089	0.04427
1	OAR1_102798353.1	96412845	C	ADD	36	0.07672	0.9208	0.3637
1	s31834.1	96426120	A	ADD	36	-0.1012	-1.423	0.1639
1	OAR1_102870109.1	96463784	A	ADD	36	0.02879	0.3083	0.7598
1	s42405.1	96523442	A	ADD	36	0.1073	1.028	0.3111
1	OAR1_103051402.1	96650555	G	ADD	36	-0.2134	-1.36	0.1827
1	OAR1_103183067.1	96782015	A	ADD	36	-0.03943	-0.4177	0.6788
1	OAR1_103199431.1	96798052	A	ADD	36	0.07532	1.045	0.3033
1	DU344050_171.1	96806235	A	ADD	36	0.007662	0.0976	0.9228
1	s25125.1	96847814	A	ADD	36	-0.03135	-0.2963	0.7688
1	OAR1_103343127.1	96860276	G	ADD	36	0.08748	1.308	0.1998
1	OAR1_103393742.1	96909929	G	ADD	36	0.1163	1.533	0.1344
1	OAR1_103420822.1	96934926	G	ADD	36	0.04192	0.3716	0.7125
1	OAR1_103445194.1	96960192	A	ADD	36	-0.08123	-0.6387	0.5273
1	OAR1_103547224.1	97033682	G	ADD	36	-0.03016	-0.3259	0.7465
1	OAR1_103772253.1	97192711	A	ADD	36	-0.1951	-0.6371	0.5284
1	OAR1_103790218.1	97209577	C	ADD	36	0.01156	0.07176	0.9432
1	OAR1_103842407.1	97278922	A	ADD	36	0.001017	0.01432	0.9887
1	OAR1_103872786.1	97314205	A	ADD	36	-0.02618	-0.1184	0.9064
1	s57208.1	97472681	G	ADD	36	0.09649	1.257	0.2173
1	OAR1_104036819.1	97501025	G	ADD	36	-0.02641	-0.3444	0.7327
1	OAR1_104096524.1	97563934	A	ADD	36	-0.032	-0.4592	0.649
1	DU271929_382.1	97580021	A	ADD	35	0.1	1.613	0.1163
1	s12181.1	97587262	G	ADD	36	0.07931	0.7066	0.4846
1	s72122.1	97627565	A	ADD	36	0.08494	1.276	0.2105
1	s30100.1	97688412	G	ADD	36	0.02758	0.4092	0.6849
1	OAR1_104272909.1	97777084	G	ADD	36	-0.04314	-0.4211	0.6763
1	s53706.1	97808486	C	ADD	36	-0.0831	-1.039	0.3059
1	s58747.1	97853329	A	ADD	33	0.1393	1.882	0.06927
1	OAR1_104439888.1	97882373	G	ADD	36	0.1023	1.218	0.2315
1	OAR1_104544639.1	97987628	A	ADD	36	0.09426	1931-01-01	0.199
1	OAR1_104579485.1	98024109	A	ADD	36	0.06542	0.6123	0.5444
1	OAR1_104589897.1	98034129	A	ADD	36	-0.1389	-1.857	0.07199
1	s19579.1	98089781	A	ADD	36	-0.1739	-1.213	0.2336
1	OAR1_104682161.1	98117138	A	ADD	36	-0.01146	-0.1337	0.8944
1	OAR1_104707561.1	98142631	G	ADD	36	-0.02236	-0.2851	0.7773
1	s47338.1	98211805	A	ADD	36	-0.062	-0.8939	0.3776
1	s28409.1	98252334	G	ADD	36	-0.1021	-1.298	0.2029
1	OAR1_104822875.1	98259388	G	ADD	36	0.09342	1.014	0.3178
1	OAR1_105078097.1	98412220	A	ADD	36	-0.1025	-1.603	0.1183
1	s58109.1	98476073	A	ADD	36	-0.07281	-0.4532	0.6533
1	s58036.1	98554933	0	ADD	36	NA	NA	NA
1	OAR1_105916901.1	98698690	G	ADD	36	-0.229	-2.435	0.02028
1	DU427993_302.1	98778433	G	ADD	36	0.09233	1.202	0.2378
1	s31394.1	98836848	A	ADD	36	0.008543	0.1203	0.9049
1	OAR1_106079123.1	98863481	G	ADD	36	-0.2393	-2.806	0.008235
1	s53969.1	98931858	A	ADD	36	-0.2203	-1.557	0.1286
1	OAR1_106285844.1	99008247	G	ADD	36	0.01614	0.2356	0.8152
1	s48043.1	99024896	G	ADD	36	-0.0361	-0.3521	0.727
1	OAR1_106359397.1	99077958	C	ADD	36	-0.1951	-0.6371	0.5284
1	OAR1_106383900_X.1	99103421	A	ADD	36	0.02994	0.438	0.6642
1	OAR1_106406464.1	99129941	A	ADD	36	0.03057	0.4104	0.6841
1	OAR1_106441886.1	99163058	A	ADD	36	-0.1469	-1.749	0.08929
1	s55590.1	99223381	C	ADD	36	-0.07381	-0.7241	0.474
1	DU295978_729.1	99283857	G	ADD	36	-0.03171	-0.4048	0.6882
1	OAR1_106674862.1	99393734	A	ADD	36	0.07706	2019-07-01	0.2921
1	OAR1_106707700.1	99427983	A	ADD	36	0.1977	1.388	0.1741
1	s09516.1	99470201	G	ADD	36	-0.1574	-1.589	0.1214
1	s13860.1	99545758	G	ADD	36	0.09056	1.092	0.2824
1	OAR1_106884058.1	99602130	C	ADD	36	-0.1437	-0.9954	0.3266
1	OAR1_106946819.1	99667634	A	ADD	36	-0.0978	-1.625	0.1135
1	OAR1_106967184.1	99687358	G	ADD	36	0.1203	1.195	0.2402
1	OAR1_107103247.1	99799572	G	ADD	36	0.09657	1.334	0.1909
1	OAR1_107139545.1	99832319	A	ADD	36	-0.04633	-0.4645	0.6453
1	DU461176_154.1	99896856	G	ADD	36	-0.1087	-1.153	0.257
1	OAR1_107239370.1	99931717	A	ADD	36	-0.0769	-0.6741	0.5048
1	OAR1_107287431.1	99972078	G	ADD	36	-0.1736	-2.978	0.00532
1	s16015.1	100001324	A	ADD	36	0.1181	1.832	0.07575
1	OAR1_107354355.1	100036439	A	ADD	36	-0.0165	-0.2431	0.8094
1	OAR1_107415569.1	100102493	T	ADD	36	-0.1088	-1.584	0.1225
1	s41776.1	100117532	A	ADD	36	-0.007386	-0.08681	0.9313
1	s39873.1	100153143	A	ADD	36	-0.1061	-0.8374	0.4082
1	OAR1_107504871.1	100185774	G	ADD	36	0.1616	1.634	0.1115
1	OAR1_107512651.1	100193918	G	ADD	35	0.1076	1	0.3245
1	OAR1_107574976.1	100255386	G	ADD	36	0.05459	0.596	0.5551
1	OAR1_107588571.1	100269214	A	ADD	36	0.05591	0.6137	0.5435
1	OAR1_107634967.1	100318127	G	ADD	36	0.02617	0.3186	0.752
1	OAR1_107666073.1	100350621	G	ADD	36	0.07233	0.5346	0.5964
1	s14189.1	100408928	A	ADD	36	0.07627	0.9822	0.3329
1	s17259.1	100417664	0	ADD	36	NA	NA	NA
1	OAR1_107797839.1	100477080	C	ADD	36	-0.05108	-0.542	0.5913
1	OAR1_107829996.1	100506920	G	ADD	36	-0.03324	-0.5187	0.6073
1	s71483.1	100551565	G	ADD	36	-0.008125	-0.05043	0.9601
1	s75820.1	100644305	G	ADD	36	0.03989	0.5142	0.6104
1	OAR1_107977315.1	100661315	A	ADD	36	-0.09373	-1.21	0.2346
1	s62343.1	100713451	C	ADD	36	0.03233	0.2382	0.8132
1	s38341.1	100878750	G	ADD	36	0.1183	0.8808	0.3846
1	DU390992_212.1	101012030	A	ADD	36	0.02307	0.3315	0.7423
1	s71474.1	101057409	A	ADD	36	0.01963	0.2762	0.7841
1	s41461.1	101066880	A	ADD	36	-0.0792	-1.07	0.2921
1	s00446.1	101073923	G	ADD	36	0.03415	0.3731	0.7114
1	s46875.1	101083961	C	ADD	36	-0.003234	-0.04356	0.9655
1	OAR1_108602541.1	101201026	A	ADD	36	-0.2009	-0.9199	0.3641
1	s55110.1	101230835	A	ADD	36	0.0593	0.6438	0.524
1	s09926.1	101341869	A	ADD	36	-0.08328	-1.002	0.3236
[truncated: 47,205 more rows]

## Sheet: POG adjusted P
CHR	SNP	UNADJ	GC	BONF	HOLM	SIDAK_SS	SIDAK_SD	FDR_BH	FDR_BY
1	OAR1_172690647.1	1.102e-07	1.138e-07	0.005365	0.005365	0.005351	0.005351	0.005365	0.06101
3	OAR3_158917657.1	2.968e-06	3.05e-06	0.1445	0.1445	0.1346	0.1346	0.07226	0.8216
1	OAR1_66529236.1	4.536e-06	4.658e-06	0.2209	0.2209	0.1982	0.1982	0.07363	0.8372
2	OAR2_154888292.1	7.275e-06	7.465e-06	0.3543	0.3542	0.2983	0.2983	0.07675	0.8727
21	OAR21_14026400.1	8.489e-06	8.709e-06	0.4134	0.4134	0.3386	0.3386	0.07675	0.8727
9	s01999.1	9.456e-06	9.699e-06	0.4605	0.4604	0.369	0.369	0.07675	0.8727
2	OAR2_184510177_X.1	2.136e-05	2.188e-05	1	1	0.6466	0.6466	0.1486	1
24	s00899.1	4.063e-05	4.157e-05	1	1	0.8617	0.8617	0.2473	1
23	s62451.1	9.802e-05	0.0001001	1	1	0.9915	0.9915	0.3432	1
23	OAR23_12277354.1	9.802e-05	0.0001001	1	1	0.9915	0.9915	0.3432	1
17	OAR17_31468490.1	0.0001001	0.0001023	1	1	0.9924	0.9924	0.3432	1
2	OAR2_115581139.1	0.0001001	0.0001023	1	1	0.9924	0.9924	0.3432	1
2	OAR2_115306566.1	0.0001001	0.0001023	1	1	0.9924	0.9924	0.3432	1
1	s59089.1	0.0001026	0.0001048	1	1	0.9932	0.9932	0.3432	1
10	OAR10_88932679.1	0.0001122	0.0001146	1	1	0.9958	0.9958	0.3432	1
4	OAR4_84635270.1	0.0001128	0.0001151	1	1	0.9959	0.9959	0.3432	1
3	OAR3_75826426.1	0.0001403	0.0001432	1	1	0.9989	0.9989	0.402	1
20	OAR20_52595989.1	0.0001835	0.0001872	1	1	0.9999	0.9999	0.4965	1
12	OAR12_18683368.1	0.0002053	0.0002626	1	1	1	1	0.5003	1
5	OAR5_73159306.1	0.0002164	0.0002093	1	1	1	1	0.5003	1
11	s16505.1	0.0002164	0.0002207	1	1	1	1	0.5003	1
6	OAR6_52067222.1	0.0002539	0.0002207	1	1	1	1	0.5003	1
20	s31449.1	0.0002578	0.0002588	1	1	1	1	0.5003	1
14	s40559.1	0.0002671	0.0002722	1	1	1	1	0.5003	1
3	OAR3_119620209.1	0.0002671	0.0002722	1	1	1	1	0.5003	1
12	OAR12_34168645.1	0.0002671	0.0002722	1	1	1	1	0.5003	1
3	s02405.1	0.0002951	0.0003007	1	1	1	1	0.5323	1
6	OAR6_94385720.1	0.000325	0.0003312	1	1	1	1	0.5377	1
11	OAR11_2298024_X.1	0.0003312	0.0003375	1	1	1	1	0.5377	1
11	OAR11_2467321.1	0.0003312	0.0003375	1	1	1	1	0.5377	1
21	OAR21_10847363.1	0.0003679	0.0003748	1	1	1	1	0.5671	1
1	s52630.1	0.0003833	0.0003904	1	1	1	1	0.5671	1
12	OAR12_31774320.1	0.0004332	0.0004411	1	1	1	1	0.5671	1
3	OAR3_119560811.1	0.0004332	0.0004411	1	1	1	1	0.5671	1
23	OAR23_12503194.1	0.0004417	0.0004497	1	1	1	1	0.5671	1
1	s19495.1	0.0004578	0.0004661	1	1	1	1	0.5671	1
1	OAR1_172039269.1	0.0004671	0.0004755	1	1	1	1	0.5671	1
7	OAR7_63553153.1	0.0004703	0.0004788	1	1	1	1	0.5671	1
15	OAR15_14821598.1	0.0004949	0.0005038	1	1	1	1	0.5671	1
7	s30330.1	0.0005485	0.0005583	1	1	1	1	0.5671	1
7	s51631.1	0.0005485	0.0005583	1	1	1	1	0.5671	1
5	OAR5_74142310.1	0.0005537	0.0005635	1	1	1	1	0.5671	1
2	s62577.1	0.0005555	0.0005653	1	1	1	1	0.5671	1
9	OAR9_5156313.1	0.0005603	0.0005702	1	1	1	1	0.5671	1
1	s13298.1	0.0005674	0.0005775	1	1	1	1	0.5671	1
12	OAR12_22253654.1	0.0005691	0.0005792	1	1	1	1	0.5671	1
17	s43393.1	0.0005863	0.0005967	1	1	1	1	0.5671	1
20	OAR20_1570408.1	0.0005901	0.0006005	1	1	1	1	0.5671	1
13	OAR13_33835390.1	0.0005901	0.0006005	1	1	1	1	0.5671	1
8	OAR8_93201556.1	0.0005956	0.0006061	1	1	1	1	0.5671	1
13	s40976.1	0.0006367	0.0006479	1	1	1	1	0.5671	1
13	s13366.1	0.0006367	0.0006479	1	1	1	1	0.5671	1
17	s48479.1	0.0006444	0.0006556	1	1	1	1	0.5671	1
19	s51915.1	0.000648	0.0006593	1	1	1	1	0.5671	1
10	s53147.1	0.0006575	0.0006689	1	1	1	1	0.5671	1
2	OAR2_43610483.1	0.0006748	0.0006865	1	1	1	1	0.5671	1
12	OAR12_40366545.1	0.0007118	0.000724	1	1	1	1	0.5671	1
2	OAR2_243214809.1	0.0007397	0.0007524	1	1	1	1	0.5671	1
8	OAR8_12517372.1	0.0007979	0.0008115	1	1	1	1	0.5671	1
23	OAR23_16838641.1	0.0008027	0.0008163	1	1	1	1	0.5671	1
9	OAR9_6236269.1	0.0008279	0.0008418	1	1	1	1	0.5671	1
2	s09569.1	0.0008335	0.0008476	1	1	1	1	0.5671	1
15	OAR15_31864318.1	0.0008379	0.000852	1	1	1	1	0.5671	1
1	OAR1_210858510.1	0.0008402	0.0008544	1	1	1	1	0.5671	1
1	s74111.1	0.0008535	0.0008679	1	1	1	1	0.5671	1
12	s34921.1	0.0008845	0.0008993	1	1	1	1	0.5671	1
16	s04660.1	0.000885	0.0008998	1	1	1	1	0.5671	1
2	OAR2_140800368.1	0.000885	0.0008998	1	1	1	1	0.5671	1
21	OAR21_16421994.1	0.000885	0.0008998	1	1	1	1	0.5671	1
4	OAR4_96645229_X.1	0.000885	0.0008998	1	1	1	1	0.5671	1
1	OAR1_186173189.1	0.000885	0.0008998	1	1	1	1	0.5671	1
15	s63129.1	0.000885	0.0008998	1	1	1	1	0.5671	1
1	s26398.1	0.000885	0.0008998	1	1	1	1	0.5671	1
23	OAR23_19598695.1	0.000885	0.0008998	1	1	1	1	0.5671	1
25	OAR25_19005427.1	0.000885	0.0008998	1	1	1	1	0.5671	1
5	s32689.1	0.000885	0.0008998	1	1	1	1	0.5671	1
6	s27301.1	0.000911	0.0009262	1	1	1	1	0.5762	1
2	OAR2_243206127.1	0.0009512	0.000967	1	1	1	1	0.5887	1
4	OAR4_84531835.1	0.0009551	0.0009709	1	1	1	1	0.5887	1
2	OAR2_228053202.1	0.0009933	0.00101	1	1	1	1	0.6046	1
13	OAR13_27572962.1	0.001022	0.001039	1	1	1	1	0.6101	1
1	OAR1_101890858.1	0.001027	0.001044	1	1	1	1	0.6101	1
6	OAR6_17649379.1	0.001084	0.001102	1	1	1	1	0.6303	1
15	s49846.1	0.001099	0.001117	1	1	1	1	0.6303	1
12	OAR12_42074403.1	0.001123	0.001141	1	1	1	1	0.6303	1
16	OAR16_23208091.1	0.001134	0.001152	1	1	1	1	0.6303	1
16	OAR16_48150525.1	0.001139	0.001157	1	1	1	1	0.6303	1
17	OAR17_33260430.1	0.001139	0.001157	1	1	1	1	0.6303	1
1	s08615.1	0.001185	0.001204	1	1	1	1	0.6482	1
1	OAR1_166214959.1	0.001216	0.001236	1	1	1	1	0.6567	1
13	s64479.1	0.001227	0.001247	1	1	1	1	0.6567	1
2	OAR2_119604666.1	0.001267	0.001288	1	1	1	1	0.6709	1
8	s42819.1	0.001293	0.001313	1	1	1	1	0.6718	1
1	OAR1_19517811.1	0.001297	0.001317	1	1	1	1	0.6718	1
17	OAR17_27145000.1	0.001321	0.001342	1	1	1	1	0.6733	1
24	s48115.1	0.001346	0.001367	1	1	1	1	0.6733	1
12	s68619.1	0.001351	0.001373	1	1	1	1	0.6733	1
5	OAR5_88375559_X.1	0.001368	0.00139	1	1	1	1	0.6733	1
15	OAR15_32800538.1	0.001383	0.001404	1	1	1	1	0.6733	1
17	OAR17_27729123.1	0.001383	0.001404	1	1	1	1	0.6733	1
1	s45673.1	0.001474	0.001497	1	1	1	1	0.6779	1
8	OAR8_24920687.1	0.001511	0.001534	1	1	1	1	0.6779	1
17	OAR17_44676880.1	0.001518	0.001541	1	1	1	1	0.6779	1
2	OAR2_116884722.1	0.001525	0.001549	1	1	1	1	0.6779	1
3	s32545.1	0.001534	0.001724	1	1	1	1	0.6779	1
3	OAR3_117326025_X.1	0.001539	0.001557	1	1	1	1	0.6779	1
18	OAR18_36506683.1	0.00155	0.001563	1	1	1	1	0.6779	1
17	OAR17_45415140.1	0.001606	0.001574	1	1	1	1	0.6779	1
17	OAR17_38506788.1	0.001612	0.001631	1	1	1	1	0.6779	1
1	OAR1_31872926.1	0.001659	0.001637	1	1	1	1	0.6779	1
23	OAR23_10777151.1	0.001662	0.001685	1	1	1	1	0.6779	1
8	s19466.1	0.001669	0.001687	1	1	1	1	0.6779	1
11	s16111.1	0.001698	0.001695	1	1	1	1	0.6779	1
1	OAR1_65028926.1	0.001702	0.001728	1	1	1	1	0.6779	1
2	OAR2_76047695.1	0.001706	0.001732	1	1	1	1	0.6779	1
7	s31817.1	0.00172	0.001746	1	1	1	1	0.6779	1
21	OAR21_5429488.1	0.00172	0.001747	1	1	1	1	0.6779	1
8	s33616.1	0.00174	0.001767	1	1	1	1	0.6779	1
17	OAR17_21379471.1	0.00174	0.001767	1	1	1	1	0.6779	1
17	OAR17_26733934.1	0.001743	0.00177	1	1	1	1	0.6779	1
25	s41138.1	0.001794	0.001821	1	1	1	1	0.6779	1
2	OAR2_145326066.1	0.001795	0.001822	1	1	1	1	0.6779	1
16	s46835.1	0.001807	0.001834	1	1	1	1	0.6779	1
1	s59842.1	0.001812	0.00184	1	1	1	1	0.6779	1
6	OAR6_54604090.1	0.001821	0.001848	1	1	1	1	0.6779	1
9	OAR9_78462921.1	0.001837	0.001865	1	1	1	1	0.6779	1
8	s59202.1	0.001844	0.001871	1	1	1	1	0.6779	1
17	OAR17_20918059.1	0.001844	0.001871	1	1	1	1	0.6779	1
1	s21409.1	0.001844	0.001871	1	1	1	1	0.6779	1
9	OAR9_73690582.1	0.001844	0.001871	1	1	1	1	0.6779	1
8	OAR8_84763091.1	0.001844	0.001871	1	1	1	1	0.6779	1
1	OAR1_202591962.1	0.001844	0.001871	1	1	1	1	0.6779	1
22	OAR22_10407987.1	0.001851	0.001879	1	1	1	1	0.6779	1
13	OAR13_29745075.1	0.001878	0.001906	1	1	1	1	0.6797	1
21	DU196132_525.1	0.001884	0.001913	1	1	1	1	0.6797	1
4	OAR4_116050890.1	0.001899	0.001928	1	1	1	1	0.68	1
4	OAR4_80229268.1	0.001955	0.001984	1	1	1	1	0.6901	1
7	OAR7_61967937.1	0.001956	0.001985	1	1	1	1	0.6901	1
6	OAR6_83607627.1	0.001981	0.00201	1	1	1	1	0.694	1
17	OAR17_36481017.1	0.002122	0.002154	1	1	1	1	0.7354	1
17	OAR17_57881705.1	0.002148	0.00218	1	1	1	1	0.7354	1
1	s41496.1	0.002175	0.002207	1	1	1	1	0.7354	1
14	OAR14_4053146.1	0.002205	0.002238	1	1	1	1	0.7354	1
2	OAR2_66708303.1	0.002293	0.002326	1	1	1	1	0.7354	1
9	OAR9_57751897.1	0.002325	0.002359	1	1	1	1	0.7354	1
1	s47513.1	0.002346	0.00238	1	1	1	1	0.7354	1
3	OAR3_131763319.1	0.002346	0.00238	1	1	1	1	0.7354	1
16	DU240909_563.1	0.00235	0.002384	1	1	1	1	0.7354	1
1	OAR1_162712640.1	0.002397	0.002432	1	1	1	1	0.7354	1
1	s22014.1	0.002401	0.002436	1	1	1	1	0.7354	1
7	OAR7_83856619.1	0.002404	0.002438	1	1	1	1	0.7354	1
4	OAR4_67277139.1	0.002425	0.00246	1	1	1	1	0.7354	1
20	OAR20_16589921.1	0.002454	0.00249	1	1	1	1	0.7354	1
12	OAR12_46438220.1	0.002462	0.002498	1	1	1	1	0.7354	1
16	OAR16_17547585.1	0.002505	0.002541	1	1	1	1	0.7354	1
1	s34112.1	0.002546	0.002582	1	1	1	1	0.7354	1
25	OAR25_38884374.1	0.002552	0.002589	1	1	1	1	0.7354	1
25	s70802.1	0.002571	0.002608	1	1	1	1	0.7354	1
6	OAR6_30615134.1	0.002583	0.00262	1	1	1	1	0.7354	1
13	OAR13_15088885.1	0.002593	0.00263	1	1	1	1	0.7354	1
21	OAR21_39174649.1	0.002593	0.00263	1	1	1	1	0.7354	1
2	OAR2_228008151.1	0.002593	0.00263	1	1	1	1	0.7354	1
24	s70259.1	0.002609	0.002647	1	1	1	1	0.7354	1
1	OAR1_165146142.1	0.002623	0.002661	1	1	1	1	0.7354	1
13	OAR13_13845590.1	0.002639	0.002677	1	1	1	1	0.7354	1
1	OAR1_24633611.1	0.002649	0.002687	1	1	1	1	0.7354	1
1	OAR1_32169633.1	0.002672	0.00271	1	1	1	1	0.7354	1
9	OAR9_34532217.1	0.00271	0.002748	1	1	1	1	0.7354	1
4	OAR4_116740360.1	0.00271	0.002749	1	1	1	1	0.7354	1
7	OAR7_78304600.1	0.002717	0.002756	1	1	1	1	0.7354	1
9	s42200.1	0.002764	0.002803	1	1	1	1	0.7354	1
17	OAR17_22967240.1	0.002807	0.002847	1	1	1	1	0.7354	1
7	OAR7_78467185.1	0.00286	0.002901	1	1	1	1	0.7354	1
19	OAR19_48114122.1	0.002883	0.002924	1	1	1	1	0.7354	1
14	s41630.1	0.002886	0.002927	1	1	1	1	0.7354	1
7	OAR7_42315089.1	0.002891	0.002932	1	1	1	1	0.7354	1
2	OAR2_43510418.1	0.002931	0.002972	1	1	1	1	0.7354	1
16	OAR16_36890689.1	0.002931	0.002972	1	1	1	1	0.7354	1
3	OAR3_102884234_X.1	0.002951	0.00311	1	1	1	1	0.7354	1
3	s38835.1	0.002979	0.002992	1	1	1	1	0.7354	1
8	OAR8_93112598.1	0.003002	0.003021	1	1	1	1	0.7354	1
25	OAR25_25065187.1	0.003068	0.003044	1	1	1	1	0.7354	1
21	OAR21_11691009.1	0.00307	0.003112	1	1	1	1	0.7354	1
21	OAR21_16632238.1	0.00308	0.003122	1	1	1	1	0.7354	1
26	s60439.1	0.003111	0.003154	1	1	1	1	0.7354	1
4	s19300.1	0.003116	0.003159	1	1	1	1	0.7354	1
3	s07687.1	0.003127	0.00317	1	1	1	1	0.7354	1
23	OAR23_6952059.1	0.003133	0.003232	1	1	1	1	0.7354	1
19	s37152.1	0.003156	0.003177	1	1	1	1	0.7354	1
1	OAR1_61654057.1	0.003173	0.0032	1	1	1	1	0.7354	1
1	s62675.1	0.003176	0.003216	1	1	1	1	0.7354	1
7	OAR7_79395459.1	0.003188	0.00322	1	1	1	1	0.7354	1
12	OAR12_29981289.1	0.00324	0.003285	1	1	1	1	0.7354	1
9	OAR9_93048703.1	0.003255	0.0033	1	1	1	1	0.7354	1
5	OAR5_4074806.1	0.003258	0.003303	1	1	1	1	0.7354	1
3	OAR3_104007788.1	0.003264	0.003309	1	1	1	1	0.7354	1
16	s13529.1	0.003277	0.003322	1	1	1	1	0.7354	1
13	s60281.1	0.003278	0.003323	1	1	1	1	0.7354	1
8	OAR8_38200957.1	0.003316	0.003362	1	1	1	1	0.7354	1
23	OAR23_41044610.1	0.003352	0.003398	1	1	1	1	0.7354	1
15	s07303.1	0.003352	0.003398	1	1	1	1	0.7354	1
6	OAR6_122276062.1	0.003352	0.003398	1	1	1	1	0.7354	1
13	OAR13_73111137.1	0.003353	0.003399	1	1	1	1	0.7354	1
4	s45611.1	0.003461	0.003508	1	1	1	1	0.7354	1
3	OAR3_178595093.1	0.003485	0.003532	1	1	1	1	0.7354	1
8	s71752.1	0.003508	0.003555	1	1	1	1	0.7354	1
25	DU510943_400.1	0.003531	0.003579	1	1	1	1	0.7354	1
4	OAR4_86795029_X.1	0.003533	0.003581	1	1	1	1	0.7354	1
23	OAR23_6919941.1	0.003552	0.0036	1	1	1	1	0.7354	1
3	OAR3_132066295.1	0.003552	0.0036	1	1	1	1	0.7354	1
1	OAR1_279560752.1	0.00356	0.003608	1	1	1	1	0.7354	1
4	OAR4_62394063.1	0.003606	0.003655	1	1	1	1	0.7354	1
1	OAR1_227733085_X.1	0.003627	0.003676	1	1	1	1	0.7354	1
16	OAR16_56273653.1	0.00366	0.003709	1	1	1	1	0.7354	1
1	s53426.1	0.00366	0.00371	1	1	1	1	0.7354	1
7	OAR7_63692612.1	0.003679	0.003729	1	1	1	1	0.7354	1
18	s45314.1	0.003687	0.003737	1	1	1	1	0.7354	1
4	s25388.1	0.003691	0.003878	1	1	1	1	0.7354	1
2	OAR2_69842128.1	0.003725	0.00374	1	1	1	1	0.7354	1
13	OAR13_4749604.1	0.003725	0.003775	1	1	1	1	0.7354	1
2	OAR2_69907932.1	0.003725	0.003775	1	1	1	1	0.7354	1
14	s44471.1	0.003761	0.003775	1	1	1	1	0.7354	1
20	s58153.1	0.003767	0.003812	1	1	1	1	0.7354	1
3	s07846.1	0.003783	0.003817	1	1	1	1	0.7354	1
7	OAR7_63898458.1	0.003813	0.003833	1	1	1	1	0.7354	1
11	s43391.1	0.003827	0.003864	1	1	1	1	0.7354	1
3	OAR3_203244673.1	0.003829	0.00388	1	1	1	1	0.7354	1
11	OAR11_58504281.1	0.003855	0.003906	1	1	1	1	0.7354	1
25	s44535.1	0.003856	0.003908	1	1	1	1	0.7354	1
23	OAR23_56537441.1	0.003882	0.003934	1	1	1	1	0.7354	1
1	OAR1_109879519.1	0.003895	0.003947	1	1	1	1	0.7354	1
15	OAR15_86546813.1	0.003974	0.004155	1	1	1	1	0.7354	1
25	s06528.1	0.003974	0.004027	1	1	1	1	0.7354	1
16	OAR16_37125504.1	0.003974	0.004027	1	1	1	1	0.7354	1
18	OAR18_38046419.1	0.003974	0.004027	1	1	1	1	0.7354	1
5	s08523.1	0.003974	0.004027	1	1	1	1	0.7354	1
2	OAR2_154742668_X.1	0.003974	0.004027	1	1	1	1	0.7354	1
5	OAR5_70599875.1	0.003989	0.004027	1	1	1	1	0.7354	1
17	OAR17_36829676.1	0.004013	0.004043	1	1	1	1	0.7354	1
8	OAR8_69283204.1	0.004022	0.004066	1	1	1	1	0.7354	1
7	OAR7_103424132.1	0.004035	0.004075	1	1	1	1	0.7354	1
20	OAR20_42575744.1	0.004064	0.004089	1	1	1	1	0.7354	1
4	OAR4_70151360_X.1	0.004097	0.004118	1	1	1	1	0.7354	1
15	OAR15_74403454.1	0.004102	0.004151	1	1	1	1	0.7354	1
21	OAR21_23579593.1	0.004119	0.004173	1	1	1	1	0.7354	1
3	OAR3_62662136.1	0.004152	0.004421	1	1	1	1	0.7354	1
26	s11682.1	0.004154	0.004207	1	1	1	1	0.7354	1
23	OAR23_21958486.1	0.004167	0.004209	1	1	1	1	0.7354	1
7	OAR7_103193072.1	0.004208	0.004222	1	1	1	1	0.7354	1
17	OAR17_45809081.1	0.004214	0.004263	1	1	1	1	0.7354	1
4	OAR4_69891218.1	0.004222	0.00427	1	1	1	1	0.7354	1
1	OAR1_292452126.1	0.004339	0.004278	1	1	1	1	0.7354	1
25	OAR25_47008544.1	0.004339	0.004395	1	1	1	1	0.7354	1
2	s51717.1	0.004349	0.004395	1	1	1	1	0.7354	1
16	OAR16_35801820.1	0.004365	0.004406	1	1	1	1	0.7354	1
1	OAR1_22183990.1	0.004379	0.004437	1	1	1	1	0.7354	1
2	OAR2_94358484.1	0.004379	0.004437	1	1	1	1	0.7354	1
2	OAR2_199159746.1	0.004379	0.004437	1	1	1	1	0.7354	1
1	OAR1_97199666.1	0.004379	0.004437	1	1	1	1	0.7354	1
3	s70839.1	0.004379	0.004437	1	1	1	1	0.7354	1
9	s00108.1	0.004379	0.004437	1	1	1	1	0.7354	1
13	OAR13_51852034.1	0.004379	0.004437	1	1	1	1	0.7354	1
6	OAR6_7112470.1	0.004379	0.004437	1	1	1	1	0.7354	1
12	OAR12_61874204.1	0.004379	0.004437	1	1	1	1	0.7354	1
15	OAR15_14850087.1	0.004379	0.004437	1	1	1	1	0.7354	1
3	s40967.1	0.004379	0.004437	1	1	1	1	0.7354	1
13	s25040.1	0.004379	0.004437	1	1	1	1	0.7354	1
13	OAR13_74505755.1	0.004379	0.004437	1	1	1	1	0.7354	1
7	OAR7_62434505.1	0.004379	0.004437	1	1	1	1	0.7354	1
4	OAR4_42195745.1	0.004379	0.004437	1	1	1	1	0.7354	1
11	s58015.1	0.004379	0.004437	1	1	1	1	0.7354	1
14	s59641.1	0.004379	0.004437	1	1	1	1	0.7354	1
7	s00240.1	0.004379	0.004437	1	1	1	1	0.7354	1
21	s01783.1	0.004379	0.004437	1	1	1	1	0.7354	1
9	OAR9_10957564.1	0.004379	0.004437	1	1	1	1	0.7354	1
25	OAR25_20728642.1	0.004379	0.004437	1	1	1	1	0.7354	1
3	OAR3_115651452.1	0.004379	0.004437	1	1	1	1	0.7354	1
5	OAR5_32670593.1	0.004379	0.004437	1	1	1	1	0.7354	1
18	OAR18_35400364.1	0.004379	0.004437	1	1	1	1	0.7354	1
17	OAR17_48750182.1	0.004379	0.004437	1	1	1	1	0.7354	1
16	OAR16_61515304.1	0.004379	0.004437	1	1	1	1	0.7354	1
13	OAR13_6919638.1	0.004379	0.004437	1	1	1	1	0.7354	1
15	s60646.1	0.004379	0.004437	1	1	1	1	0.7354	1
21	OAR21_4968037.1	0.004379	0.004437	1	1	1	1	0.7354	1
7	s35696.1	0.004379	0.004437	1	1	1	1	0.7354	1
15	s61414.1	0.004379	0.004437	1	1	1	1	0.7354	1
21	s01729.1	0.004379	0.004437	1	1	1	1	0.7354	1
15	OAR15_4725093.1	0.004379	0.004437	1	1	1	1	0.7354	1
27	OARX_79350656.1	0.004379	0.004437	1	1	1	1	0.7354	1
15	OAR15_6814257.1	0.004379	0.004437	1	1	1	1	0.7354	1
2	OAR2_156754643.1	0.004455	0.004513	1	1	1	1	0.7455	1
2	OAR2_76815945.1	0.004495	0.004553	1	1	1	1	0.747	1
3	OAR3_101494959.1	0.004511	0.00457	1	1	1	1	0.747	1
11	OAR11_59401735.1	0.004523	0.004582	1	1	1	1	0.747	1
3	OAR3_82364808.1	0.004536	0.004595	1	1	1	1	0.747	1
17	s12083.1	0.004555	0.004677	1	1	1	1	0.747	1
19	OAR19_21886833_X.1	0.004563	0.004615	1	1	1	1	0.747	1
3	s22764.1	0.00458	0.004622	1	1	1	1	0.747	1
16	OAR16_39888776.1	0.00461	0.00464	1	1	1	1	0.747	1
21	OAR21_5295159.1	0.004617	0.00467	1	1	1	1	0.747	1
15	OAR15_28272998.1	0.004623	0.00493	1	1	1	1	0.747	1
24	s20384.1	0.004638	0.004683	1	1	1	1	0.747	1
1	OAR1_70324188.1	0.004653	0.004698	1	1	1	1	0.747	1
9	s00904.1	0.00467	0.004714	1	1	1	1	0.747	1
5	OAR5_650957.1	0.004715	0.004731	1	1	1	1	0.747	1
19	OAR19_32257190.1	0.004726	0.004775	1	1	1	1	0.747	1
3	s37868.1	0.00474	0.004787	1	1	1	1	0.747	1
1	s23059.1	0.00474	0.005056	1	1	1	1	0.747	1
12	OAR12_21583285.1	0.00474	0.004801	1	1	1	1	0.747	1
1	OAR1_210596656.1	0.004775	0.004801	1	1	1	1	0.75	1
7	OAR7_55794628.1	0.004801	0.004801	1	1	1	1	0.7518	1
12	OAR12_29818542.1	0.004824	0.004836	1	1	1	1	0.753	1
26	s31316.1	0.004868	0.004863	1	1	1	1	0.7559	1
2	s74514.1	0.004893	0.004886	1	1	1	1	0.7559	1
2	s63269.1	0.004902	0.004956	1	1	1	1	0.7559	1
12	s02998.1	0.004905	0.004965	1	1	1	1	0.7559	1
13	s02244.1	0.004959	0.004968	1	1	1	1	0.7581	1
1	OAR1_214417389.1	0.004966	0.005022	1	1	1	1	0.7581	1
6	OAR6_77563043.1	0.004993	0.005029	1	1	1	1	0.7581	1
4	OAR4_80486277.1	0.005007	0.005071	1	1	1	1	0.7581	1
1	OAR1_166752067.1	0.005007	0.005071	1	1	1	1	0.7581	1
23	OAR23_20593303.1	0.005013	0.005076	1	1	1	1	0.7581	1
20	OAR20_4129725.1	0.005044	0.005109	1	1	1	1	0.7605	1
9	OAR9_32131604.1	0.005084	0.005149	1	1	1	1	0.7641	1
21	OAR21_5163179.1	0.005166	0.005231	1	1	1	1	0.7655	1
14	s23675.1	0.005185	0.005251	1	1	1	1	0.7655	1
12	s40079.1	0.005213	0.005279	1	1	1	1	0.7655	1
7	OAR7_92266205.1	0.005214	0.00528	1	1	1	1	0.7655	1
16	OAR16_18050412.1	0.005215	0.005281	1	1	1	1	0.7655	1
2	OAR2_205328406.1	0.005216	0.005282	1	1	1	1	0.7655	1
7	OAR7_77061292.1	0.005216	0.005282	1	1	1	1	0.7655	1
2	OAR2_203880263.1	0.005219	0.005285	1	1	1	1	0.7655	1
7	OAR7_42307902.1	0.005245	0.005311	1	1	1	1	0.767	1
11	s01581.1	0.005271	0.005338	1	1	1	1	0.7686	1
5	DU444331_345.1	0.005306	0.005546	1	1	1	1	0.7702	1
1	OAR1_107287431.1	0.00532	0.005373	1	1	1	1	0.7702	1
2	s44730.1	0.005345	0.005387	1	1	1	1	0.7702	1
16	OAR16_43190112.1	0.005376	0.005412	1	1	1	1	0.7702	1
1	OAR1_111034114.1	0.005376	0.005443	1	1	1	1	0.7702	1
19	s32698.1	0.005467	0.005443	1	1	1	1	0.7702	1
2	OAR2_118831042.1	0.005468	0.005536	1	1	1	1	0.7702	1
2	OAR2_118779167.1	0.005468	0.005537	1	1	1	1	0.7702	1
7	s03353.1	0.005477	0.005537	1	1	1	1	0.7702	1
3	OAR3_124041988.1	0.005542	0.005611	1	1	1	1	0.7702	1
24	OAR24_19323253.1	0.005584	0.005654	1	1	1	1	0.7702	1
1	OAR1_186167236.1	0.005597	0.005667	1	1	1	1	0.7702	1
7	OAR7_104802032.1	0.005608	0.005678	1	1	1	1	0.7702	1
2	OAR2_160973847.1	0.005608	0.005678	1	1	1	1	0.7702	1
7	s01231.1	0.005608	0.005678	1	1	1	1	0.7702	1
1	s46315.1	0.005608	0.005678	1	1	1	1	0.7702	1
9	OAR9_92928353.1	0.005608	0.005678	1	1	1	1	0.7702	1
7	OAR7_35199007.1	0.005608	0.005678	1	1	1	1	0.7702	1
26	OAR26_8271562.1	0.005613	0.005683	1	1	1	1	0.7702	1
9	OAR9_22475183.1	0.005617	0.005687	1	1	1	1	0.7702	1
19	s47985.1	0.005628	0.005698	1	1	1	1	0.7702	1
17	s08370.1	0.005638	0.005708	1	1	1	1	0.7702	1
15	DU241306_191.1	0.005646	0.005717	1	1	1	1	0.7702	1
13	s58543.1	0.00571	0.005781	1	1	1	1	0.7756	1
6	OAR6_123886396.1	0.005736	0.005808	1	1	1	1	0.7756	1
20	s54709.1	0.005749	0.005821	1	1	1	1	0.7756	1
20	OAR20_13529499.1	0.005749	0.005821	1	1	1	1	0.7756	1
14	OAR14_57968471.1	0.005792	0.005864	1	1	1	1	0.7762	1
2	OAR2_137384156.1	0.005799	0.005871	1	1	1	1	0.7762	1
13	s36887.1	0.005802	0.005874	1	1	1	1	0.7762	1
15	s69291.1	0.005818	0.00629	1	1	1	1	0.7763	1
7	OAR7_64875191.1	0.005859	0.00589	1	1	1	1	0.7796	1
1	OAR1_80547642.1	0.005897	0.005932	1	1	1	1	0.7825	1
12	s57344.1	0.005937	0.00597	1	1	1	1	0.7848	1
13	OAR13_1091424.1	0.005989	0.00601	1	1	1	1	0.7848	1
25	s15136.1	0.005989	0.006063	1	1	1	1	0.7848	1
15	OAR15_69118064.1	0.006011	0.006063	1	1	1	1	0.7848	1
3	OAR3_138864085_X.1	0.006011	0.006085	1	1	1	1	0.7848	1
25	s04636.1	0.006012	0.006085	1	1	1	1	0.7848	1
7	OAR7_59156142.1	0.006028	0.006086	1	1	1	1	0.7848	1
25	OAR25_39269463.1	0.006058	0.006102	1	1	1	1	0.7848	1
6	OAR6_24010119.1	0.006059	0.006132	1	1	1	1	0.7848	1
17	s35305.1	0.006086	0.006134	1	1	1	1	0.7861	1
14	OAR14_4021588.1	0.006132	0.00616	1	1	1	1	0.7898	1
3	OAR3_200695300.1	0.006171	0.006207	1	1	1	1	0.7898	1
2	OAR2_207454751.1	0.006205	0.006246	1	1	1	1	0.7898	1
27	OARX_97818989.1	0.006215	0.006281	1	1	1	1	0.7898	1
16	s48070.1	0.006223	0.0063	1	1	1	1	0.7898	1
17	s70131.1	0.006243	0.00632	1	1	1	1	0.7898	1
1	OAR1_73950077.1	0.006253	0.00633	1	1	1	1	0.7898	1
7	OAR7_75079311.1	0.006253	0.00633	1	1	1	1	0.7898	1
14	OAR14_43617656.1	0.006279	0.006356	1	1	1	1	0.7898	1
1	OAR1_69142751.1	0.006316	0.006393	1	1	1	1	0.7898	1
25	OAR25_19329042.1	0.006325	0.006402	1	1	1	1	0.7898	1
17	OAR17_23141755.1	0.006325	0.006402	1	1	1	1	0.7898	1
16	DU322052_334.1	0.006325	0.006402	1	1	1	1	0.7898	1
20	OAR20_13717512.1	0.006343	0.006421	1	1	1	1	0.7901	1
3	s48071.1	0.006403	0.006481	1	1	1	1	0.7955	1
3	s18744.1	0.006465	0.006543	1	1	1	1	0.7978	1
9	s69071.1	0.006468	0.006546	1	1	1	1	0.7978	1
2	OAR2_190733864.1	0.006474	0.006552	1	1	1	1	0.7978	1
3	s37125.1	0.006488	0.006567	1	1	1	1	0.7978	1
7	s19110.1	0.006544	0.006623	1	1	1	1	0.7986	1
9	OAR9_35880400.1	0.006548	0.006627	1	1	1	1	0.7986	1
26	s44145.1	0.006555	0.006634	1	1	1	1	0.7986	1
7	OAR7_74737806.1	0.006571	0.006651	1	1	1	1	0.7986	1
13	OAR13_53186320.1	0.00658	0.006659	1	1	1	1	0.7986	1
7	OAR7_68675072.1	0.0066	0.00668	1	1	1	1	0.7986	1
12	OAR12_52154715.1	0.006609	0.006689	1	1	1	1	0.7986	1
1	OAR1_223448974.1	0.006625	0.006706	1	1	1	1	0.7986	1
17	OAR17_13777792.1	0.006652	0.006732	1	1	1	1	0.7999	1
9	OAR9_27096145.1	0.006738	0.006819	1	1	1	1	0.8065	1
1	s23589.1	0.00674	0.006821	1	1	1	1	0.8065	1
14	s12096.1	0.00677	0.006852	1	1	1	1	0.8081	1
11	OAR11_2154638.1	0.0068	0.006973	1	1	1	1	0.8096	1
12	s51614.1	0.006883	0.006882	1	1	1	1	0.8141	1
2	s69978.1	0.00689	0.006966	1	1	1	1	0.8141	1
4	OAR4_50688844.1	0.006898	0.006981	1	1	1	1	0.8141	1
18	s68189.1	0.006913	0.006995	1	1	1	1	0.8141	1
16	s19774.1	0.00694	0.007023	1	1	1	1	0.8141	1
13	OAR13_58349162.1	0.006961	0.007044	1	1	1	1	0.8141	1
16	OAR16_55150729.1	0.00699	0.007074	1	1	1	1	0.8141	1
1	s27896.1	0.006994	0.007078	1	1	1	1	0.8141	1
12	s55814.1	0.007004	0.007088	1	1	1	1	0.8141	1
25	OAR25_46084949.1	0.007005	0.007089	1	1	1	1	0.8141	1
17	OAR17_26783745.1	0.007023	0.007107	1	1	1	1	0.8143	1
4	OAR4_35851926.1	0.007047	0.007131	1	1	1	1	0.8152	1
7	OAR7_79236666.1	0.007095	0.00718	1	1	1	1	0.8156	1
19	s29247.1	0.007112	0.007197	1	1	1	1	0.8156	1
4	OAR4_10917301.1	0.007121	0.007205	1	1	1	1	0.8156	1
4	OAR4_69915105.1	0.007135	0.00722	1	1	1	1	0.8156	1
4	OAR4_94208233.1	0.007151	0.007236	1	1	1	1	0.8156	1
12	OAR12_22431723.1	0.007167	0.007339	1	1	1	1	0.8156	1
13	s61694.1	0.007184	0.007253	1	1	1	1	0.8156	1
11	s39842.1	0.007185	0.007269	1	1	1	1	0.8156	1
3	OAR3_31522579_X.1	0.007229	0.00727	1	1	1	1	0.8177	1
12	s68281.1	0.007247	0.007314	1	1	1	1	0.8177	1
9	OAR9_30268753_X.1	0.007253	0.007333	1	1	1	1	0.8177	1
2	OAR2_76240865.1	0.007321	0.007407	1	1	1	1	0.8217	1
1	s04684.1	0.007334	0.007421	1	1	1	1	0.8217	1
3	OAR3_103689521.1	0.007362	0.007449	1	1	1	1	0.8217	1
5	s25690.1	0.007376	0.007463	1	1	1	1	0.8217	1
7	OAR7_74253049.1	0.007389	0.007476	1	1	1	1	0.8217	1
25	OAR25_22719975.1	0.007391	0.007478	1	1	1	1	0.8217	1
12	OAR12_77910902.1	0.007431	0.007518	1	1	1	1	0.8232	1
13	s61211.1	0.007438	0.007526	1	1	1	1	0.8232	1
1	s05928.1	0.007463	0.008134	1	1	1	1	0.8241	1
23	OAR23_44089565.1	0.00748	0.007551	1	1	1	1	0.8241	1
19	OAR19_22257932.1	0.00754	0.007568	1	1	1	1	0.8258	1
18	s42191.1	0.00756	0.007629	1	1	1	1	0.8258	1
2	OAR2_22354106.1	0.007563	0.007649	1	1	1	1	0.8258	1
3	OAR3_107405953.1	0.007591	0.007652	1	1	1	1	0.8258	1
2	OAR2_198506703.1	0.007597	0.00768	1	1	1	1	0.8258	1
21	s19545.1	0.007601	0.007686	1	1	1	1	0.8258	1
1	s27604.1	0.007614	0.007691	1	1	1	1	0.8258	1
13	OAR13_9631609.1	0.007681	0.007703	1	1	1	1	0.8299	1
7	OAR7_91364388_X.1	0.007686	0.007771	1	1	1	1	0.8299	1
4	OAR4_20197560_X.1	0.007739	0.007776	1	1	1	1	0.832	1
9	OAR9_84965621.1	0.007739	0.00783	1	1	1	1	0.832	1
1	OAR1_218917088.1	0.007806	0.00783	1	1	1	1	0.8373	1
10	OAR10_34446418.1	0.008043	0.007897	1	1	1	1	0.8578	1
9	OAR9_18493683.1	0.008048	0.008142	1	1	1	1	0.8578	1
1	OAR1_269493195.1	0.00805	0.008144	1	1	1	1	0.8578	1
25	s22698.1	0.008093	0.008187	1	1	1	1	0.8605	1
2	s62846.1	0.00812	0.008214	1	1	1	1	0.8609	1
17	s03652.1	0.008143	0.008237	1	1	1	1	0.8609	1
15	OAR15_6891073.1	0.00815	0.008244	1	1	1	1	0.8609	1
18	s45116.1	0.008187	0.008281	1	1	1	1	0.8616	1
16	OAR16_51559181.1	0.008206	0.008301	1	1	1	1	0.8616	1
1	OAR1_106079123.1	0.008235	0.00833	1	1	1	1	0.8616	1
1	s31459.1	0.008296	0.008392	1	1	1	1	0.8616	1
3	s14288.1	0.008299	0.008395	1	1	1	1	0.8616	1
3	OAR3_63166544.1	0.008302	0.008397	1	1	1	1	0.8616	1
24	OAR24_16582273.1	0.008302	0.008397	1	1	1	1	0.8616	1
16	OAR16_51531879.1	0.008302	0.008397	1	1	1	1	0.8616	1
3	OAR3_138897387.1	0.008316	0.008411	1	1	1	1	0.8616	1
3	s28199.1	0.008353	0.008449	1	1	1	1	0.8627	1
4	OAR4_52906204.1	0.008361	0.008458	1	1	1	1	0.8627	1
1	s47644.1	0.008419	0.008516	1	1	1	1	0.8643	1
7	s49784.1	0.008425	0.008522	1	1	1	1	0.8643	1
27	OARX_25197033.1	0.008455	0.008552	1	1	1	1	0.8643	1
15	OAR15_18364173.1	0.008457	0.008555	1	1	1	1	0.8643	1
1	OAR1_97420877.1	0.008466	0.008563	1	1	1	1	0.8643	1
21	s75699.1	0.008542	0.00864	1	1	1	1	0.8684	1
27	DU199514_430.1	0.008559	0.008657	1	1	1	1	0.8684	1
15	OAR15_20686707.1	0.00856	0.008658	1	1	1	1	0.8684	1
1	s74667.1	0.008598	0.008696	1	1	1	1	0.8688	1
23	s56594.1	0.00861	0.008708	1	1	1	1	0.8688	1
1	OAR1_88368669.1	0.008617	0.008715	1	1	1	1	0.8688	1
20	OAR20_23787899.1	0.008658	0.008757	1	1	1	1	0.8704	1
18	OAR18_58541566.1	0.008669	0.008768	1	1	1	1	0.8704	1
2	OAR2_240346079.1	0.008696	0.008796	1	1	1	1	0.8714	1
11	OAR11_9595269_X.1	0.008733	0.008833	1	1	1	1	0.8733	1
5	s74050.1	0.008847	0.00944	1	1	1	1	0.8828	1
21	OAR21_5617834.1	0.008875	0.008947	1	1	1	1	0.8838	1
12	OAR12_31693541.1	0.008897	0.008976	1	1	1	1	0.8842	1
5	OAR5_53463172.1	0.008957	0.008998	1	1	1	1	0.8856	1
1	s61691.1	0.008966	0.009058	1	1	1	1	0.8856	1
1	OAR1_71610348.1	0.008966	0.009067	1	1	1	1	0.8856	1
10	s15088.1	0.009049	0.009067	1	1	1	1	0.8921	1
24	s42504.1	0.009069	0.009152	1	1	1	1	0.8922	1
13	s62908.1	0.009094	0.009171	1	1	1	1	0.8925	1
5	OAR5_1111633.1	0.009108	0.009197	1	1	1	1	0.8925	1
4	OAR4_53612338.1	0.00921	0.009211	1	1	1	1	0.9006	1
20	OAR20_10517488.1	0.009276	0.009314	1	1	1	1	0.9009	1
23	OAR23_10730814.1	0.009294	0.009751	1	1	1	1	0.9009	1
11	s64521.1	0.009316	0.009381	1	1	1	1	0.9009	1
4	OAR4_87762617.1	0.009328	0.009399	1	1	1	1	0.9009	1
4	OAR4_44994751.1	0.009336	0.009421	1	1	1	1	0.9009	1
9	OAR9_23077690.1	0.00936	0.009433	1	1	1	1	0.9009	1
4	OAR4_28611239.1	0.00936	0.0103	1	1	1	1	0.9009	1
2	s70314.1	0.009365	0.009466	1	1	1	1	0.9009	1
17	OAR17_37654819.1	0.009405	0.009466	1	1	1	1	0.9009	1
15	OAR15_4407242.1	0.009463	0.00947	1	1	1	1	0.9009	1
2	OAR2_62874966.1	0.009471	0.009511	1	1	1	1	0.9009	1
1	OAR1_174084771.1	0.009483	0.01004	1	1	1	1	0.9009	1
5	OAR5_94951863.1	0.009514	0.00957	1	1	1	1	0.9009	1
1	OAR1_198640501.1	0.009544	0.009577	1	1	1	1	0.9009	1
17	OAR17_15927320.1	0.009544	0.00959	1	1	1	1	0.9009	1
27	OARX_84212352_X.1	0.009549	0.009621	1	1	1	1	0.9009	1
16	OAR16_55908708.1	0.009599	0.009651	1	1	1	1	0.9009	1
18	s57156.1	0.009604	0.009651	1	1	1	1	0.9009	1
20	s59954.1	0.009632	0.009656	1	1	1	1	0.9009	1
1	OAR1_170696670.1	0.009636	0.009706	1	1	1	1	0.9009	1
21	OAR21_24084777.1	0.009644	0.009711	1	1	1	1	0.9009	1
17	s63884.1	0.009671	0.009739	1	1	1	1	0.9009	1
1	OAR1_293382896.1	0.009671	0.009743	1	1	1	1	0.9009	1
9	OAR9_92169670.1	0.009693	0.009779	1	1	1	1	0.9009	1
2	s47033.1	0.009693	0.009779	1	1	1	1	0.9009	1
2	s38726.1	0.009694	0.009801	1	1	1	1	0.9009	1
10	OAR10_8797626.1	0.009733	0.009802	1	1	1	1	0.9011	1
15	OAR15_40152921.1	0.009733	0.009802	1	1	1	1	0.9011	1
21	OAR21_23906179.1	0.009755	0.009842	1	1	1	1	0.9015	1
5	OAR5_42190171.1	0.009858	0.009842	1	1	1	1	0.9092	1
17	OAR17_39101959.1	0.009926	0.009967	1	1	1	1	0.9113	1
2	s75739.1	0.009938	0.009864	1	1	1	1	0.9113	1
2	s70384.1	0.009977	0.01005	1	1	1	1	0.9113	1
11	s36164.1	0.01001	0.01009	1	1	1	1	0.9113	1
25	s44883.1	0.01001	0.01012	1	1	1	1	0.9113	1
9	OAR9_18133799.1	0.01003	0.01012	1	1	1	1	0.9113	1
1	OAR1_71579102.1	0.01003	0.01014	1	1	1	1	0.9113	1
12	s07167.1	0.01003	0.01014	1	1	1	1	0.9113	1
16	OAR16_61237089.1	0.01007	0.01014	1	1	1	1	0.9125	1
6	OAR6_62227590.1	0.01008	0.01018	1	1	1	1	0.9125	1
1	OAR1_16786326.1	0.01015	0.01019	1	1	1	1	0.9166	1
7	OAR7_40650142.1	0.01019	0.01027	1	1	1	1	0.9166	1
25	s26762.1	0.01025	0.01036	1	1	1	1	0.9166	1
17	OAR17_21193469.1	0.01026	0.01037	1	1	1	1	0.9166	1
14	OAR14_21279286.1	0.01027	0.01038	1	1	1	1	0.9166	1
15	OAR15_32984442.1	0.01028	0.01039	1	1	1	1	0.9166	1
2	OAR2_115887353.1	0.01028	0.01039	1	1	1	1	0.9166	1
20	s68181.1	0.01028	0.01039	1	1	1	1	0.9166	1
1	s37285.1	0.01035	0.01047	1	1	1	1	0.9185	1
19	OAR19_12320210.1	0.01036	0.01047	1	1	1	1	0.9185	1
3	OAR3_133424036.1	0.01037	0.01048	1	1	1	1	0.9185	1
8	OAR8_82217402.1	0.01042	0.01053	1	1	1	1	0.9185	1
12	OAR12_42064702.1	0.01042	0.01053	1	1	1	1	0.9185	1
6	s68171.1	0.01045	0.01056	1	1	1	1	0.9185	1
23	OAR23_34647499.1	0.01045	0.01056	1	1	1	1	0.9185	1
16	OAR16_22136878.1	0.01045	0.01056	1	1	1	1	0.9185	1
25	OAR25_25978557.1	0.01047	0.01059	1	1	1	1	0.9187	1
21	s15748.1	0.01053	0.01064	1	1	1	1	0.9187	1
2	OAR2_120773253.1	0.01053	0.01064	1	1	1	1	0.9187	1
17	OAR17_29027026.1	0.01053	0.01064	1	1	1	1	0.9187	1
2	OAR2_22311601.1	0.0106	0.01071	1	1	1	1	0.9215	1
1	OAR1_64866878.1	0.01061	0.01073	1	1	1	1	0.9215	1
3	OAR3_157921107.1	0.01063	0.01075	1	1	1	1	0.9215	1
19	s64064.1	0.01063	0.01075	1	1	1	1	0.9215	1
2	s71989.1	0.01066	0.01077	1	1	1	1	0.9217	1
5	OAR5_63776394.1	0.0107	0.01094	1	1	1	1	0.9217	1
5	OAR5_67326620.1	0.01071	0.01081	1	1	1	1	0.9217	1
3	s72085.1	0.01082	0.01083	1	1	1	1	0.9217	1
8	OAR8_36862138.1	0.01082	0.01094	1	1	1	1	0.9217	1
17	OAR17_12119964.1	0.01086	0.01098	1	1	1	1	0.9217	1
13	s19211.1	0.01087	0.01099	1	1	1	1	0.9217	1
17	OAR17_28363294.1	0.01087	0.01099	1	1	1	1	0.9217	1
25	s70071.1	0.01088	0.011	1	1	1	1	0.9217	1
9	OAR9_35269990.1	0.0109	0.01101	1	1	1	1	0.9217	1
21	s55142.1	0.0109	0.01101	1	1	1	1	0.9217	1
1	OAR1_172728143.1	0.01091	0.01102	1	1	1	1	0.9217	1
2	OAR2_27299419.1	0.01094	0.01106	1	1	1	1	0.9217	1
2	OAR2_19135778.1	0.01094	0.01106	1	1	1	1	0.9217	1
10	OAR10_23476694_X.1	0.01094	0.01106	1	1	1	1	0.9217	1
6	OAR6_61406115.1	0.01095	0.01107	1	1	1	1	0.9217	1
10	OAR10_5893692.1	0.01099	0.0111	1	1	1	1	0.9217	1
18	s37770.1	0.01099	0.01111	1	1	1	1	0.9217	1
7	s39942.1	0.01101	0.01113	1	1	1	1	0.9217	1
24	OAR24_17892863.1	0.01102	0.01114	1	1	1	1	0.9217	1
2	OAR2_235951067.1	0.01103	0.01115	1	1	1	1	0.9217	1
3	OAR3_17601264_X.1	0.01113	0.01125	1	1	1	1	0.9278	1
16	OAR16_52790463.1	0.01115	0.01127	1	1	1	1	0.9278	1
19	OAR19_32404847.1	0.01116	0.01129	1	1	1	1	0.9278	1
3	OAR3_148980113.1	0.01119	0.01131	1	1	1	1	0.9279	1
11	OAR11_4193496.1	0.01135	0.01152	1	1	1	1	0.9399	1
3	s65952.1	0.01139	0.01147	1	1	1	1	0.942	1
9	OAR9_58097281.1	0.01143	0.01155	1	1	1	1	0.9435	1
14	OAR14_19577331.1	0.01146	0.01158	1	1	1	1	0.9439	1
5	s52598.1	0.01148	0.0116	1	1	1	1	0.9444	1
3	OAR3_131089747.1	0.01154	0.01166	1	1	1	1	0.9455	1
17	OAR17_36154362.1	0.01154	0.01166	1	1	1	1	0.9455	1
3	OAR3_26968249.1	0.01155	0.01168	1	1	1	1	0.9455	1
3	OAR3_150459326_X.1	0.01159	0.01172	1	1	1	1	0.9472	1
7	OAR7_76904749.1	0.01171	0.01183	1	1	1	1	0.9549	1
19	s27730.1	0.01175	0.01188	1	1	1	1	0.9553	1
27	OARX_14669588.1	0.01179	0.01191	1	1	1	1	0.9553	1
24	OAR24_5432837.1	0.01183	0.01195	1	1	1	1	0.9553	1
8	s62947.1	0.01184	0.01196	1	1	1	1	0.9553	1
2	OAR2_68677097.1	0.01184	0.01197	1	1	1	1	0.9553	1
18	s09513.1	0.01188	0.01201	1	1	1	1	0.9553	1
21	OAR21_13977432.1	0.01188	0.01201	1	1	1	1	0.9553	1
11	s39480.1	0.01189	0.01202	1	1	1	1	0.9553	1
25	OAR25_41120144.1	0.01191	0.01204	1	1	1	1	0.9553	1
25	OAR25_41127334.1	0.01191	0.01204	1	1	1	1	0.9553	1
25	s37589.1	0.01193	0.01206	1	1	1	1	0.9553	1
15	OAR15_57726332.1	0.01199	0.01224	1	1	1	1	0.9553	1
25	OAR25_24120855.1	0.01199	0.01212	1	1	1	1	0.9553	1
1	OAR1_38686643.1	0.01199	0.01212	1	1	1	1	0.9553	1
12	OAR12_42262265.1	0.01202	0.01212	1	1	1	1	0.9553	1
2	s49214.1	0.01202	0.01215	1	1	1	1	0.9553	1
15	s31377.1	0.01206	0.01215	1	1	1	1	0.9562	1
23	OAR23_18744261.1	0.0121	0.01218	1	1	1	1	0.9562	1
8	OAR8_10929708.1	0.0121	0.01223	1	1	1	1	0.9562	1
15	OAR15_66653722.1	0.01212	0.01223	1	1	1	1	0.9562	1
4	OAR4_11392839.1	0.01215	0.01228	1	1	1	1	0.9571	1
3	s01057.1	0.01222	0.01235	1	1	1	1	0.9576	1
19	OAR19_28925600.1	0.01222	0.01235	1	1	1	1	0.9576	1
3	OAR3_101418007.1	0.01228	0.01241	1	1	1	1	0.9576	1
8	OAR8_80737801.1	0.0123	0.01243	1	1	1	1	0.9576	1
14	s10865.1	0.01232	0.01245	1	1	1	1	0.9576	1
14	OAR14_553647.1	0.01238	0.01251	1	1	1	1	0.9576	1
6	OAR6_123058440.1	0.01241	0.01254	1	1	1	1	0.9576	1
20	OAR20_4451114.1	0.01242	0.01255	1	1	1	1	0.9576	1
1	OAR1_200881167.1	0.01243	0.01256	1	1	1	1	0.9576	1
12	s64052.1	0.01245	0.01259	1	1	1	1	0.9576	1
1	OAR1_270011474_X.1	0.01245	0.01259	1	1	1	1	0.9576	1
12	s35352.1	0.01245	0.01259	1	1	1	1	0.9576	1
2	s71522.1	0.01245	0.01259	1	1	1	1	0.9576	1
2	s64567.1	0.0125	0.01263	1	1	1	1	0.9576	1
1	s20838.1	0.01252	0.01265	1	1	1	1	0.9576	1
25	s69611.1	0.01252	0.01265	1	1	1	1	0.9576	1
2	OAR2_211658827.1	0.01256	0.01269	1	1	1	1	0.9576	1
7	OAR7_62466634_X.1	0.01256	0.01269	1	1	1	1	0.9576	1
8	OARUn.2258_23937.1	0.01256	0.01269	1	1	1	1	0.9576	1
8	OAR8_35424958.1	0.01263	0.01317	1	1	1	1	0.9576	1
26	OAR26_25681104.1	0.01264	0.01276	1	1	1	1	0.9576	1
8	OAR8_64366310.1	0.01266	0.01277	1	1	1	1	0.9576	1
7	OAR7_74283088.1	0.01266	0.01279	1	1	1	1	0.9576	1
15	OAR15_14317931.1	0.01266	0.01279	1	1	1	1	0.9576	1
21	s49678.1	0.01269	0.01279	1	1	1	1	0.9576	1
7	OAR7_32171271.1	0.0127	0.01283	1	1	1	1	0.9576	1
26	s45909.1	0.01273	0.01284	1	1	1	1	0.9576	1
4	OAR4_116790771.1	0.01273	0.01299	1	1	1	1	0.9576	1
12	s01579.1	0.01273	0.01286	1	1	1	1	0.9576	1
3	s14130.1	0.01274	0.01287	1	1	1	1	0.9576	1
22	s34551.1	0.01285	0.01287	1	1	1	1	0.961	1
1	OAR1_39054176.1	0.01285	0.01288	1	1	1	1	0.961	1
4	OAR4_60660706.1	0.01286	0.01298	1	1	1	1	0.961	1
26	OAR26_27620591.1	0.0129	0.01299	1	1	1	1	0.961	1
15	OAR15_63958700.1	0.0129	0.01303	1	1	1	1	0.961	1
25	s27708.1	0.01291	0.01304	1	1	1	1	0.961	1
3	s57075.1	0.01294	0.01305	1	1	1	1	0.961	1
7	OAR7_44043583.1	0.01295	0.01308	1	1	1	1	0.961	1
1	OAR1_40651944_X.1	0.01297	0.01308	1	1	1	1	0.961	1
1	OAR1_49281958.1	0.01299	0.0131	1	1	1	1	0.9612	1
27	OARX_95372410.1	0.01304	0.01313	1	1	1	1	0.9612	1
18	OAR18_69099015.1	0.01307	0.0132	1	1	1	1	0.9612	1
9	OAR9_68213249.1	0.01307	0.0132	1	1	1	1	0.9612	1
1	OAR1_19425357.1	0.01307	0.0132	1	1	1	1	0.9612	1
7	OAR7_83902188.1	0.01312	0.01326	1	1	1	1	0.9637	1
4	OAR4_124346690.1	0.01317	0.0133	1	1	1	1	0.9657	1
3	s56082.1	0.01324	0.01338	1	1	1	1	0.9677	1
1	OAR1_216267238.1	0.01325	0.01339	1	1	1	1	0.9677	1
24	OAR24_14523420.1	0.01328	0.01342	1	1	1	1	0.9677	1
5	OAR5_28024947.1	0.01329	0.01343	1	1	1	1	0.9677	1
20	OAR20_12135711.1	0.01329	0.01343	1	1	1	1	0.9677	1
15	s01274.1	0.01334	0.01359	1	1	1	1	0.9699	1
16	OAR16_29426362.1	0.01337	0.01348	1	1	1	1	0.9706	1
1	s30252.1	0.01343	0.01351	1	1	1	1	0.9707	1
18	s14692.1	0.01345	0.01357	1	1	1	1	0.9707	1
24	OAR24_37383088.1	0.01345	0.01359	1	1	1	1	0.9707	1
1	OAR1_219675197.1	0.01345	0.01359	1	1	1	1	0.9707	1
23	OAR23_16732374.1	0.01347	0.01361	1	1	1	1	0.9707	1
4	OAR4_2054734.1	0.0135	0.01364	1	1	1	1	0.9713	1
16	OAR16_42172047.1	0.01352	0.01366	1	1	1	1	0.9713	1
3	s01066.1	0.01362	0.01376	1	1	1	1	0.9767	1
17	OAR17_38448146.1	0.01368	0.01382	1	1	1	1	0.9781	1
22	OAR22_33115630.1	0.0137	0.01384	1	1	1	1	0.9781	1
3	s63478.1	0.0137	0.01385	1	1	1	1	0.9781	1
5	OAR5_56102371.1	0.01376	0.0139	1	1	1	1	0.9781	1
3	OAR3_107073726.1	0.01376	0.0139	1	1	1	1	0.9781	1
17	OAR17_38223009.1	0.01376	0.0139	1	1	1	1	0.9781	1
5	OAR5_44146500.1	0.01378	0.01392	1	1	1	1	0.9781	1
1	OAR1_98069576.1	0.0138	0.01394	1	1	1	1	0.9783	1
2	s21659.1	0.01385	0.01399	1	1	1	1	0.9797	1
5	OAR5_87915753.1	0.01392	0.01406	1	1	1	1	0.9797	1
5	OAR5_87945962.1	0.01392	0.01406	1	1	1	1	0.9797	1
6	OAR6_1493254.1	0.01392	0.01406	1	1	1	1	0.9797	1
4	OAR4_39053460.1	0.01392	0.01407	1	1	1	1	0.9797	1
5	DU501138_521.1	0.01394	0.01409	1	1	1	1	0.9797	1
1	OAR1_90720314.1	0.01408	0.01422	1	1	1	1	0.9872	1
1	OAR1_287301632.1	0.01409	0.01424	1	1	1	1	0.9872	1
1	OAR1_157551151_X.1	0.01411	0.01425	1	1	1	1	0.9872	1
15	OAR15_22273112.1	0.01416	0.0143	1	1	1	1	0.9892	1
12	OAR12_42127640.1	0.0142	0.01435	1	1	1	1	0.9901	1
1	OAR1_293441274.1	0.01423	0.01438	1	1	1	1	0.9901	1
5	OAR5_52221425.1	0.01428	0.01442	1	1	1	1	0.9901	1
15	OAR15_60656006.1	0.01429	0.01444	1	1	1	1	0.9901	1
18	s06547.1	0.0143	0.01445	1	1	1	1	0.9901	1
1	OAR1_25728954.1	0.01431	0.01446	1	1	1	1	0.9901	1
12	OAR12_30003423.1	0.01433	0.01448	1	1	1	1	0.9901	1
1	OAR1_38816972.1	0.01433	0.01448	1	1	1	1	0.9901	1
6	OAR6_83545026.1	0.01436	0.01451	1	1	1	1	0.9905	1
1	OAR1_196946070.1	0.01442	0.01457	1	1	1	1	0.993	1
17	OAR17_12647550.1	0.01444	0.01458	1	1	1	1	0.993	1
2	OAR2_102326410.1	0.01451	0.01465	1	1	1	1	0.9933	1
21	OAR21_4641361.1	0.01453	0.01468	1	1	1	1	0.9933	1
16	s48579.1	0.01453	0.01468	1	1	1	1	0.9933	1
18	OAR18_629943.1	0.01454	0.01469	1	1	1	1	0.9933	1
10	OAR10_53208154_X.1	0.01458	0.01473	1	1	1	1	0.9933	1
5	OAR5_75514771.1	0.01461	0.01476	1	1	1	1	0.9933	1
17	s63893.1	0.01465	0.0148	1	1	1	1	0.9933	1
6	OAR6_43591008.1	0.0147	0.01485	1	1	1	1	0.9933	1
4	s27060.1	0.01472	0.01487	1	1	1	1	0.9933	1
1	OAR1_24546509.1	0.01473	0.01488	1	1	1	1	0.9933	1
10	s21592.1	0.01482	0.01497	1	1	1	1	0.9933	1
12	OAR12_32617508.1	0.01482	0.01497	1	1	1	1	0.9933	1
7	s36639.1	0.01485	0.01529	1	1	1	1	0.9933	1
16	OAR16_64570335.1	0.01495	0.015	1	1	1	1	0.9933	1
4	OAR4_11339554.1	0.01499	0.0151	1	1	1	1	0.9933	1
3	s71575.1	0.01501	0.01514	1	1	1	1	0.9933	1
3	OAR3_97946848.1	0.01503	0.01516	1	1	1	1	0.9933	1
3	OAR3_132099184.1	0.01508	0.01518	1	1	1	1	0.9933	1
7	s52489.1	0.0151	0.01523	1	1	1	1	0.9933	1
21	OAR21_10638610.1	0.0151	0.01525	1	1	1	1	0.9933	1
4	OAR4_36392553.1	0.01514	0.01525	1	1	1	1	0.9933	1
2	OAR2_38285061.1	0.01518	0.01534	1	1	1	1	0.9933	1
27	OARX_107637867.1	0.01518	0.01534	1	1	1	1	0.9933	1
20	OAR20_1303559.1	0.0152	0.01535	1	1	1	1	0.9933	1
5	OAR5_53870555.1	0.01522	0.01537	1	1	1	1	0.9933	1
20	OAR20_4063323.1	0.01522	0.01537	1	1	1	1	0.9933	1
17	OAR17_39767127.1	0.01522	0.01537	1	1	1	1	0.9933	1
20	OAR20_51857836.1	0.01523	0.01539	1	1	1	1	0.9933	1
12	OAR12_43015791.1	0.01525	0.01541	1	1	1	1	0.9933	1
12	s19146.1	0.01525	0.01541	1	1	1	1	0.9933	1
1	s73989.1	0.0153	0.01545	1	1	1	1	0.9933	1
23	OAR23_35936960.1	0.01535	0.01551	1	1	1	1	0.9933	1
12	OAR12_55336099.1	0.01538	0.01553	1	1	1	1	0.9933	1
21	s55191.1	0.01539	0.01555	1	1	1	1	0.9933	1
8	OAR8_10421816.1	0.01545	0.01561	1	1	1	1	0.9933	1
12	s09138.1	0.01549	0.01565	1	1	1	1	0.9933	1
12	OAR12_56494276_X.1	0.01551	0.01567	1	1	1	1	0.9933	1
7	OAR7_60704536.1	0.01556	0.01572	1	1	1	1	0.9933	1
3	OAR3_200820005_X.1	0.01558	0.01574	1	1	1	1	0.9933	1
4	OAR4_62368194.1	0.01561	0.01576	1	1	1	1	0.9933	1
1	OAR1_116407937.1	0.01562	0.01578	1	1	1	1	0.9933	1
7	OAR7_71569653.1	0.01564	0.01579	1	1	1	1	0.9933	1
7	OAR7_79880494.1	0.01571	0.01586	1	1	1	1	0.9933	1
3	s41162.1	0.01571	0.01586	1	1	1	1	0.9933	1
20	s63251.1	0.01578	0.01594	1	1	1	1	0.9933	1
12	OAR12_62551076.1	0.01582	0.01598	1	1	1	1	0.9933	1
4	OAR4_75640835.1	0.01595	0.01611	1	1	1	1	0.9933	1
2	OAR2_235994919.1	0.01596	0.01612	1	1	1	1	0.9933	1
2	OAR2_245260141.1	0.01596	0.01612	1	1	1	1	0.9933	1
12	OAR12_11015544.1	0.01598	0.01614	1	1	1	1	0.9933	1
1	OAR1_141389785.1	0.01604	0.0162	1	1	1	1	0.9933	1
13	OAR13_6030673.1	0.01604	0.0162	1	1	1	1	0.9933	1
2	OAR2_74253113.1	0.01605	0.01621	1	1	1	1	0.9933	1
20	s33514.1	0.01607	0.01622	1	1	1	1	0.9933	1
2	s23087.1	0.01607	0.01623	1	1	1	1	0.9933	1
18	OAR18_27401312.1	0.01608	0.01624	1	1	1	1	0.9933	1
24	s05470.1	0.01608	0.01624	1	1	1	1	0.9933	1
1	OAR1_98453311.1	0.01608	0.01624	1	1	1	1	0.9933	1
2	OAR2_66880170.1	0.0161	0.01626	1	1	1	1	0.9933	1
17	OAR17_11099220.1	0.01618	0.01643	1	1	1	1	0.9933	1
8	OAR8_25279382.1	0.01622	0.01634	1	1	1	1	0.9933	1
8	OAR8_80423234.1	0.01623	0.01638	1	1	1	1	0.9933	1
11	OAR11_6666770.1	0.01624	0.01639	1	1	1	1	0.9933	1
6	OAR6_30539375.1	0.01625	0.0164	1	1	1	1	0.9933	1
4	s68958.1	0.01626	0.01641	1	1	1	1	0.9933	1
24	OAR24_8063846.1	0.01627	0.01642	1	1	1	1	0.9933	1
5	OAR5_80118860.1	0.01631	0.01647	1	1	1	1	0.9933	1
21	OAR21_24024029.1	0.01639	0.01655	1	1	1	1	0.9933	1
3	OAR3_94778175.1	0.01639	0.01655	1	1	1	1	0.9933	1
1	s21447.1	0.01639	0.01655	1	1	1	1	0.9933	1
17	s10425.1	0.01641	0.01658	1	1	1	1	0.9933	1
5	s74933.1	0.01644	0.0166	1	1	1	1	0.9933	1
1	s68037.1	0.01647	0.01663	1	1	1	1	0.9933	1
14	OAR14_53332331.1	0.01654	0.0167	1	1	1	1	0.9933	1
5	OAR5_64886944.1	0.01654	0.01671	1	1	1	1	0.9933	1
14	OAR14_2287469.1	0.01654	0.01671	1	1	1	1	0.9933	1
3	OAR3_154650682.1	0.01654	0.01671	1	1	1	1	0.9933	1
10	OAR10_5806732.1	0.01654	0.01671	1	1	1	1	0.9933	1
2	OAR2_10916596.1	0.01655	0.01672	1	1	1	1	0.9933	1
25	OAR25_40908893.1	0.01657	0.01673	1	1	1	1	0.9933	1
1	s38370.1	0.01663	0.0168	1	1	1	1	0.9933	1
17	s64837.1	0.01666	0.01682	1	1	1	1	0.9933	1
2	OAR2_84032911.1	0.01666	0.01683	1	1	1	1	0.9933	1
1	s11570.1	0.01666	0.01683	1	1	1	1	0.9933	1
5	s06935.1	0.01666	0.01683	1	1	1	1	0.9933	1
8	OAR8_66018085.1	0.01666	0.01683	1	1	1	1	0.9933	1
7	OAR7_86492591.1	0.01666	0.01683	1	1	1	1	0.9933	1
1	OAR1_76413990.1	0.0167	0.01686	1	1	1	1	0.9933	1
17	OAR17_35327002.1	0.01678	0.01695	1	1	1	1	0.9933	1
17	OAR17_24034449.1	0.01681	0.01697	1	1	1	1	0.9933	1
26	OAR26_40313798.1	0.01681	0.01698	1	1	1	1	0.9933	1
7	OAR7_58220939.1	0.01683	0.01699	1	1	1	1	0.9933	1
13	OAR13_81471049.1	0.01683	0.017	1	1	1	1	0.9933	1
5	OAR5_83712651.1	0.01683	0.017	1	1	1	1	0.9933	1
2	s49433.1	0.01688	0.01704	1	1	1	1	0.9933	1
17	OAR17_20122108.1	0.01691	0.01708	1	1	1	1	0.9933	1
27	OARX_39212838.1	0.01703	0.01719	1	1	1	1	0.9933	1
12	OAR12_55294569.1	0.01707	0.01723	1	1	1	1	0.9933	1
16	s75376.1	0.01708	0.01725	1	1	1	1	0.9933	1
1	OAR1_92740601.1	0.01708	0.01725	1	1	1	1	0.9933	1
6	OAR6_10644537.1	0.01712	0.01728	1	1	1	1	0.9933	1
1	OAR1_80338579.1	0.01715	0.01781	1	1	1	1	0.9933	1
17	OAR17_43258867.1	0.01717	0.01732	1	1	1	1	0.9933	1
3	OAR3_81276772.1	0.01718	0.01734	1	1	1	1	0.9933	1
16	OAR16_25508103.1	0.01719	0.01735	1	1	1	1	0.9933	1
25	s51842.1	0.01719	0.01735	1	1	1	1	0.9933	1
23	OAR23_10630021.1	0.0172	0.01736	1	1	1	1	0.9933	1
1	OAR1_289618619.1	0.01724	0.01736	1	1	1	1	0.9933	1
15	s31087.1	0.01727	0.01741	1	1	1	1	0.9933	1
3	OAR3_87330233.1	0.01727	0.01744	1	1	1	1	0.9933	1
2	s44731.1	0.01727	0.01744	1	1	1	1	0.9933	1
17	s44509.1	0.01729	0.01744	1	1	1	1	0.9933	1
7	OAR7_87066180.1	0.01729	0.01745	1	1	1	1	0.9933	1
4	OAR4_9129869.1	0.01729	0.01745	1	1	1	1	0.9933	1
10	OAR10_70648147.1	0.01733	0.01746	1	1	1	1	0.9933	1
10	OAR10_49214292.1	0.01734	0.0175	1	1	1	1	0.9933	1
3	s10346.1	0.01735	0.01751	1	1	1	1	0.9933	1
5	OAR5_103329601.1	0.01736	0.01752	1	1	1	1	0.9933	1
20	OAR20_1506612.1	0.01739	0.01753	1	1	1	1	0.9933	1
7	s57105.1	0.01742	0.01756	1	1	1	1	0.9933	1
3	OAR3_80356382_X.1	0.01742	0.01759	1	1	1	1	0.9933	1
2	OAR2_243421013.1	0.01744	0.01759	1	1	1	1	0.9933	1
1	s50195.1	0.01744	0.01761	1	1	1	1	0.9933	1
15	OAR15_60793924.1	0.01747	0.01761	1	1	1	1	0.9933	1
3	OAR3_111474556.1	0.0175	0.01764	1	1	1	1	0.9933	1
3	OAR3_84348827.1	0.0175	0.01767	1	1	1	1	0.9933	1
19	OAR19_7294336.1	0.01757	0.01767	1	1	1	1	0.9933	1
2	OAR2_1256850.1	0.01763	0.01774	1	1	1	1	0.9933	1
17	OAR17_37795989.1	0.01763	0.0178	1	1	1	1	0.9933	1
2	OAR2_25366709.1	0.01764	0.01781	1	1	1	1	0.9933	1
22	OAR22_7251912.1	0.01766	0.01833	1	1	1	1	0.9933	1
16	OAR16_33519318.1	0.01766	0.01783	1	1	1	1	0.9933	1
3	OAR3_191361937.1	0.01775	0.01783	1	1	1	1	0.9933	1
25	OAR25_11363018.1	0.01777	0.01792	1	1	1	1	0.9933	1
7	OAR7_79981157.1	0.01777	0.01794	1	1	1	1	0.9933	1
2	OAR2_84055570.1	0.01782	0.01794	1	1	1	1	0.9933	1
5	OAR5_76848731.1	0.01783	0.01799	1	1	1	1	0.9933	1
1	s30649.1	0.01783	0.018	1	1	1	1	0.9933	1
3	OAR3_123173680.1	0.01783	0.018	1	1	1	1	0.9933	1
3	s09500.1	0.01787	0.01801	1	1	1	1	0.9933	1
13	OAR13_9271026.1	0.01787	0.01804	1	1	1	1	0.9933	1
11	s40302.1	0.0179	0.01804	1	1	1	1	0.9933	1
7	OAR7_82914251.1	0.01796	0.01808	1	1	1	1	0.9933	1
23	OAR23_3005816.1	0.01796	0.01825	1	1	1	1	0.9933	1
12	OAR12_43069135.1	0.01804	0.01813	1	1	1	1	0.9933	1
11	OAR11_2290420.1	0.01805	0.01814	1	1	1	1	0.9933	1
2	s30554.1	0.01808	0.01821	1	1	1	1	0.9933	1
11	s17599.1	0.01816	0.01823	1	1	1	1	0.9933	1
3	OAR3_91292912.1	0.01817	0.01835	1	1	1	1	0.9933	1
13	s14009.1	0.01819	0.01836	1	1	1	1	0.9933	1
7	OAR7_24443810.1	0.01819	0.01836	1	1	1	1	0.9933	1
1	OAR1_3066756.1	0.01828	0.01845	1	1	1	1	0.9933	1
4	s34674.1	0.01832	0.0185	1	1	1	1	0.9933	1
22	OAR22_17708094.1	0.01834	0.01851	1	1	1	1	0.9933	1
16	OAR16_25699112.1	0.01836	0.01854	1	1	1	1	0.9933	1
9	s02352.1	0.01836	0.01854	1	1	1	1	0.9933	1
7	OAR7_67448763.1	0.01844	0.01862	1	1	1	1	0.9933	1
25	OAR25_34247335.1	0.01844	0.01862	1	1	1	1	0.9933	1
2	OAR2_36819648.1	0.01846	0.01864	1	1	1	1	0.9933	1
8	s73082.1	0.01848	0.01865	1	1	1	1	0.9933	1
3	OAR3_16260513_X.1	0.01853	0.01871	1	1	1	1	0.9933	1
24	s59387.1	0.01853	0.01871	1	1	1	1	0.9933	1
12	s71514.1	0.01858	0.01875	1	1	1	1	0.9933	1
1	s62112.1	0.01858	0.01875	1	1	1	1	0.9933	1
2	OAR2_129064980.1	0.01858	0.01875	1	1	1	1	0.9933	1
3	s59701.1	0.01858	0.01875	1	1	1	1	0.9933	1
18	OAR18_47990939.1	0.01858	0.01875	1	1	1	1	0.9933	1
13	s50154.1	0.01858	0.01875	1	1	1	1	0.9933	1
26	OAR26_47130375.1	0.01858	0.01875	1	1	1	1	0.9933	1
4	OAR4_53187777.1	0.01858	0.01875	1	1	1	1	0.9933	1
23	OAR23_35753873.1	0.01858	0.01875	1	1	1	1	0.9933	1
18	s13690.1	0.01858	0.01876	1	1	1	1	0.9933	1
21	OAR21_9969556.1	0.01859	0.01877	1	1	1	1	0.9933	1
9	OAR9_25504038.1	0.01865	0.01882	1	1	1	1	0.9933	1
3	OAR3_190788484.1	0.01872	0.0189	1	1	1	1	0.9933	1
4	OAR4_92330520.1	0.01886	0.01989	1	1	1	1	0.9933	1
4	OAR4_60654041.1	0.01888	0.01904	1	1	1	1	0.9933	1
24	OAR24_40760850.1	0.01891	0.01906	1	1	1	1	0.9933	1
16	s75949.1	0.01891	0.01909	1	1	1	1	0.9933	1
22	s26611.1	0.01893	0.01909	1	1	1	1	0.9933	1
8	OAR8_73139962.1	0.01893	0.01911	1	1	1	1	0.9933	1
15	s31735.1	0.01895	0.01911	1	1	1	1	0.9933	1
25	s44992.1	0.01903	0.01914	1	1	1	1	0.9933	1
5	DU213912_397.1	0.01908	0.01921	1	1	1	1	0.9933	1
1	OAR1_236964370.1	0.01908	0.01926	1	1	1	1	0.9933	1
18	s34478.1	0.01914	0.01926	1	1	1	1	0.9933	1
19	OAR19_34797716.1	0.01916	0.01932	1	1	1	1	0.9933	1
15	s64612.1	0.01921	0.01934	1	1	1	1	0.9933	1
1	OAR1_39725206.1	0.01921	0.01939	1	1	1	1	0.9933	1
13	OAR13_72369142.1	0.01935	0.01939	1	1	1	1	0.9933	1
11	OAR11_1381744.1	0.01935	0.01953	1	1	1	1	0.9933	1
3	s24896.1	0.01939	0.01954	1	1	1	1	0.9933	1
22	OAR22_52428197.1	0.01943	0.01957	1	1	1	1	0.9933	1
6	OAR6_77081542.1	0.01943	0.01961	1	1	1	1	0.9933	1
7	OAR7_82058421.1	0.01943	0.01961	1	1	1	1	0.9933	1
11	OAR11_56669200_X.1	0.01943	0.01961	1	1	1	1	0.9933	1
15	OAR15_76595841.1	0.01944	0.01961	1	1	1	1	0.9933	1
13	OAR13_16254632.1	0.01952	0.01962	1	1	1	1	0.9933	1
10	OAR10_86029260.1	0.01956	0.02018	1	1	1	1	0.9933	1
15	OAR15_57307299.1	0.01957	0.0197	1	1	1	1	0.9933	1
3	OAR3_211362922_X.1	0.0196	0.01991	1	1	1	1	0.9933	1
6	OAR6_52506828.1	0.01963	0.01974	1	1	1	1	0.9933	1
3	s12856.1	0.01963	0.0201	1	1	1	1	0.9933	1
25	OAR25_37809953.1	0.01966	0.01975	1	1	1	1	0.9933	1
24	OAR24_27411708.1	0.0197	0.01978	1	1	1	1	0.9933	1
21	s59389.1	0.01971	0.01982	1	1	1	1	0.9933	1
23	OAR23_9091700.1	0.01972	0.01982	1	1	1	1	0.9933	1
1	s36992.1	0.01974	0.01985	1	1	1	1	0.9933	1
12	s11154.1	0.01974	0.01988	1	1	1	1	0.9933	1
6	OAR6_70239657.1	0.01975	0.01992	1	1	1	1	0.9933	1
1	OAR1_70611692.1	0.0198	0.01992	1	1	1	1	0.9933	1
23	CZ926915_351.1	0.01983	0.01994	1	1	1	1	0.9933	1
25	s71234.1	0.01984	0.01999	1	1	1	1	0.9933	1
26	OAR26_12726928.1	0.01984	0.02002	1	1	1	1	0.9933	1
9	OAR9_62606117.1	0.01984	0.02003	1	1	1	1	0.9933	1
5	s69697.1	0.01984	0.02003	1	1	1	1	0.9933	1
18	s26126.1	0.01984	0.02003	1	1	1	1	0.9933	1
7	OAR7_97378846.1	0.01984	0.02003	1	1	1	1	0.9933	1
24	s65657.1	0.01984	0.02003	1	1	1	1	0.9933	1
23	OAR23_20127491.1	0.0199	0.02003	1	1	1	1	0.9933	1
2	OAR2_216151877.1	0.01991	0.02003	1	1	1	1	0.9933	1
14	s00420.1	0.01991	0.02008	1	1	1	1	0.9933	1
23	OAR23_38625663.1	0.01994	0.02009	1	1	1	1	0.9933	1
6	OAR6_96316416.1	0.01996	0.02013	1	1	1	1	0.9933	1
4	OAR4_89555788.1	0.01999	0.02015	1	1	1	1	0.9933	1
4	OAR4_77123245.1	0.02	0.02017	1	1	1	1	0.9933	1
9	OAR9_28628261.1	0.02001	0.0202	1	1	1	1	0.9933	1
1	OAR1_242240562.1	0.02005	0.02023	1	1	1	1	0.9933	1
5	s70957.1	0.02006	0.02025	1	1	1	1	0.9933	1
2	OAR2_65702051.1	0.02006	0.02025	1	1	1	1	0.9933	1
3	s01931.1	0.02006	0.02025	1	1	1	1	0.9933	1
27	s60331.1	0.02009	0.02027	1	1	1	1	0.9933	1
20	OAR20_4057477.1	0.02011	0.02029	1	1	1	1	0.9933	1
8	s70758.1	0.02018	0.02036	1	1	1	1	0.9933	1
2	OAR2_64524014.1	0.02025	0.02044	1	1	1	1	0.9933	1
1	OAR1_105916901.1	0.02028	0.02047	1	1	1	1	0.9933	1
16	OAR16_43196533.1	0.02028	0.02047	1	1	1	1	0.9933	1
19	OAR19_42652210.1	0.02028	0.02047	1	1	1	1	0.9933	1
23	OAR23_11452288.1	0.02028	0.02047	1	1	1	1	0.9933	1
2	s47274.1	0.02029	0.02048	1	1	1	1	0.9933	1
8	OAR8_82273527.1	0.02029	0.02048	1	1	1	1	0.9933	1
6	OAR6_107748380.1	0.02031	0.0205	1	1	1	1	0.9933	1
2	OAR2_237781075.1	0.02033	0.02052	1	1	1	1	0.9933	1
5	OAR5_27965742.1	0.02035	0.02054	1	1	1	1	0.9933	1
18	s50559.1	0.02037	0.02056	1	1	1	1	0.9933	1
8	OAR8_80322176.1	0.02039	0.02058	1	1	1	1	0.9933	1
20	OAR20_1478060.1	0.02039	0.02058	1	1	1	1	0.9933	1
5	OAR5_114604242.1	0.02042	0.02061	1	1	1	1	0.9933	1
17	OAR17_18316971.1	0.02043	0.02062	1	1	1	1	0.9933	1
20	OAR20_16143774.1	0.02044	0.02063	1	1	1	1	0.9933	1
13	s44851.1	0.02045	0.02064	1	1	1	1	0.9933	1
2	OAR2_30823464.1	0.02049	0.02068	1	1	1	1	0.9933	1
9	OAR9_41940956.1	0.02055	0.02074	1	1	1	1	0.9933	1
1	OAR1_24165388.1	0.02056	0.02075	1	1	1	1	0.9933	1
1	OAR1_24228078.1	0.02056	0.02075	1	1	1	1	0.9933	1
24	s65784.1	0.02057	0.02111	1	1	1	1	0.9933	1
24	OAR24_14191141.1	0.02059	0.02076	1	1	1	1	0.9933	1
21	OAR21_11870910.1	0.02061	0.02078	1	1	1	1	0.9933	1
10	OAR10_71232312.1	0.02063	0.0208	1	1	1	1	0.9933	1
20	OAR20_9895256.1	0.02065	0.02082	1	1	1	1	0.9933	1
10	s62366.1	0.02067	0.02084	1	1	1	1	0.9933	1
1	OAR1_98760723.1	0.02069	0.02086	1	1	1	1	0.9933	1
19	OAR19_54670770.1	0.02077	0.02089	1	1	1	1	0.9933	1
17	s57603.1	0.02083	0.02096	1	1	1	1	0.9933	1
6	s62995.1	0.02088	0.02102	1	1	1	1	0.9933	1
10	s66050.1	0.02088	0.02108	1	1	1	1	0.9933	1
8	OAR8_62240378.1	0.02092	0.02108	1	1	1	1	0.9933	1
1	OAR1_287309424.1	0.02098	0.02117	1	1	1	1	0.9933	1
3	s43248.1	0.02098	0.02117	1	1	1	1	0.9933	1
1	OAR1_30320883.1	0.021	0.0212	1	1	1	1	0.9933	1
6	OAR6_24474656.1	0.021	0.0212	1	1	1	1	0.9933	1
18	OAR18_65660908.1	0.02106	0.02125	1	1	1	1	0.9933	1
3	s11633.1	0.02106	0.02125	1	1	1	1	0.9933	1
6	OAR6_89053039.1	0.0211	0.02129	1	1	1	1	0.9933	1
2	OAR2_205817277.1	0.02111	0.0213	1	1	1	1	0.9933	1
2	OAR2_152529354.1	0.02113	0.02133	1	1	1	1	0.9933	1
12	OAR12_72007015.1	0.02115	0.02135	1	1	1	1	0.9933	1
15	OAR15_33211632.1	0.02116	0.02136	1	1	1	1	0.9933	1
6	OAR6_125865360.1	0.02116	0.02136	1	1	1	1	0.9933	1
17	OAR17_26283816.1	0.02116	0.02136	1	1	1	1	0.9933	1
11	s06509.1	0.02116	0.02136	1	1	1	1	0.9933	1
23	OAR23_6364130.1	0.02117	0.02136	1	1	1	1	0.9933	1
3	OAR3_108912043.1	0.02122	0.02142	1	1	1	1	0.9933	1
3	s20744.1	0.02122	0.02142	1	1	1	1	0.9933	1
17	s18638.1	0.02123	0.02142	1	1	1	1	0.9933	1
23	OAR23_58632679.1	0.02135	0.02155	1	1	1	1	0.9933	1
16	OAR16_39706312.1	0.02136	0.02156	1	1	1	1	0.9933	1
20	OAR20_4073500.1	0.02137	0.02157	1	1	1	1	0.9933	1
8	s44791.1	0.02138	0.02157	1	1	1	1	0.9933	1
3	OAR3_98710538.1	0.02138	0.02158	1	1	1	1	0.9933	1
4	OAR4_104135938.1	0.02138	0.02158	1	1	1	1	0.9933	1
20	s01483.1	0.02141	0.02195	1	1	1	1	0.9933	1
5	s01477.1	0.02142	0.02161	1	1	1	1	0.9933	1
3	OAR3_90485692.1	0.02143	0.02162	1	1	1	1	0.9933	1
2	s25252.1	0.02153	0.02163	1	1	1	1	0.9933	1
4	OAR4_109715587.1	0.02154	0.02172	1	1	1	1	0.9933	1
13	s38541.1	0.02159	0.02174	1	1	1	1	0.9933	1
2	OAR2_199342003.1	0.0216	0.02179	1	1	1	1	0.9933	1
8	OAR8_40769885.1	0.02161	0.0218	1	1	1	1	0.9933	1
16	OAR16_21960651_X.1	0.02163	0.02181	1	1	1	1	0.9933	1
5	OAR5_97540973.1	0.02167	0.02183	1	1	1	1	0.9933	1
1	OAR1_209044806.1	0.02167	0.02187	1	1	1	1	0.9933	1
12	OAR12_41899115.1	0.0217	0.02187	1	1	1	1	0.9933	1
25	OAR25_47761924.1	0.02173	0.0219	1	1	1	1	0.9933	1
21	OAR21_24102988.1	0.02175	0.02193	1	1	1	1	0.9933	1
27	s31031.1	0.02183	0.02203	1	1	1	1	0.9933	1
2	s00971.1	0.02192	0.02212	1	1	1	1	0.9933	1
4	s75938.1	0.02195	0.02215	1	1	1	1	0.9933	1
2	OAR2_197057554.1	0.02195	0.02215	1	1	1	1	0.9933	1
3	OAR3_152630913.1	0.02195	0.02215	1	1	1	1	0.9933	1
6	OAR6_114530900.1	0.02196	0.02216	1	1	1	1	0.9933	1
9	OAR9_16323133.1	0.02196	0.02216	1	1	1	1	0.9933	1
18	OAR18_56570263.1	0.02196	0.02216	1	1	1	1	0.9933	1
6	OAR6_94684352.1	0.02196	0.02216	1	1	1	1	0.9933	1
17	OAR17_22334380.1	0.02196	0.02216	1	1	1	1	0.9933	1
14	OAR14_2562166.1	0.022	0.0222	1	1	1	1	0.9933	1
8	OAR8_33932990.1	0.022	0.0222	1	1	1	1	0.9933	1
9	OAR9_99250963.1	0.022	0.0222	1	1	1	1	0.9933	1
1	OAR1_174731232.1	0.022	0.0222	1	1	1	1	0.9933	1
15	OAR15_15978086.1	0.022	0.0222	1	1	1	1	0.9933	1
1	OAR1_166359491.1	0.02201	0.02221	1	1	1	1	0.9933	1
15	OAR15_9098821.1	0.02203	0.02224	1	1	1	1	0.9933	1
1	OAR1_168024436.1	0.02209	0.02229	1	1	1	1	0.9933	1
12	OAR12_33175150.1	0.02222	0.02242	1	1	1	1	0.9933	1
12	s52933.1	0.02222	0.02242	1	1	1	1	0.9933	1
10	OAR10_71705562.1	0.02222	0.02242	1	1	1	1	0.9933	1
26	s62723.1	0.02224	0.02244	1	1	1	1	0.9933	1
3	OAR3_145065375.1	0.02227	0.02247	1	1	1	1	0.9933	1
15	OAR15_88073969.1	0.02227	0.02247	1	1	1	1	0.9933	1
17	s36178.1	0.02234	0.02254	1	1	1	1	0.9933	1
3	OAR3_110555269_X.1	0.02237	0.02273	1	1	1	1	0.9933	1
22	s27532.1	0.02237	0.02257	1	1	1	1	0.9933	1
3	OAR3_108930523.1	0.02237	0.02257	1	1	1	1	0.9933	1
23	OAR23_4514364.1	0.02238	0.02257	1	1	1	1	0.9933	1
3	s14802.1	0.02239	0.02259	1	1	1	1	0.9933	1
6	OAR6_66669683.1	0.02239	0.0226	1	1	1	1	0.9933	1
1	OAR1_203912755.1	0.02247	0.0226	1	1	1	1	0.9933	1
16	OAR16_71973769.1	0.02247	0.02268	1	1	1	1	0.9933	1
6	OAR6_47238216.1	0.02253	0.02268	1	1	1	1	0.9933	1
17	s67630.1	0.02256	0.02277	1	1	1	1	0.9933	1
19	s16096.1	0.02257	0.02278	1	1	1	1	0.9933	1
22	OAR22_26079325.1	0.02275	0.02295	1	1	1	1	0.9933	1
10	s66464.1	0.02275	0.02296	1	1	1	1	0.9933	1
6	OAR6_52641033.1	0.02277	0.02298	1	1	1	1	0.9933	1
1	OAR1_109726063.1	0.02278	0.02298	1	1	1	1	0.9933	1
15	OAR15_16028147.1	0.0228	0.02301	1	1	1	1	0.9933	1
3	s18820.1	0.02283	0.02304	1	1	1	1	0.9933	1
23	OAR23_37161222.1	0.02283	0.02304	1	1	1	1	0.9933	1
13	s28998.1	0.02288	0.02309	1	1	1	1	0.9933	1
16	s67705.1	0.02296	0.02316	1	1	1	1	0.9933	1
1	OAR1_145170621.1	0.02298	0.02319	1	1	1	1	0.9933	1
1	OAR1_254531662.1	0.023	0.02321	1	1	1	1	0.9933	1
2	s01478.1	0.023	0.02321	1	1	1	1	0.9933	1
16	OAR16_55541552.1	0.02301	0.02322	1	1	1	1	0.9933	1
23	OAR23_36433223.1	0.02306	0.02327	1	1	1	1	0.9933	1
12	s35634.1	0.02306	0.02327	1	1	1	1	0.9933	1
1	DU223430_259.1	0.02315	0.02336	1	1	1	1	0.9933	1
12	OAR12_14698682.1	0.02318	0.02339	1	1	1	1	0.9933	1
17	OAR17_57611603.1	0.02318	0.02339	1	1	1	1	0.9933	1
16	s35691.1	0.02322	0.02343	1	1	1	1	0.9933	1
21	OAR21_17748019.1	0.02332	0.02353	1	1	1	1	0.9933	1
18	OAR18_36215348.1	0.02338	0.02359	1	1	1	1	0.9933	1
25	s39664.1	0.0234	0.02361	1	1	1	1	0.9933	1
1	OAR1_64192254.1	0.0234	0.02361	1	1	1	1	0.9933	1
22	OAR22_10852834.1	0.02343	0.02364	1	1	1	1	0.9933	1
3	s42878.1	0.02344	0.02365	1	1	1	1	0.9933	1
25	OAR25_25015586.1	0.02351	0.02372	1	1	1	1	0.9933	1
1	s61797.1	0.02355	0.02376	1	1	1	1	0.9933	1
24	s38384.1	0.0236	0.02381	1	1	1	1	0.9933	1
11	OAR11_59596039.1	0.0236	0.02381	1	1	1	1	0.9933	1
1	s73445.1	0.02365	0.02386	1	1	1	1	0.9933	1
5	s37962.1	0.02366	0.02387	1	1	1	1	0.9933	1
15	OAR15_56938649.1	0.02369	0.0239	1	1	1	1	0.9933	1
1	OAR1_193978949.1	0.02372	0.02393	1	1	1	1	0.9933	1
17	OAR17_37111029.1	0.02372	0.02393	1	1	1	1	0.9933	1
4	OAR4_69946472.1	0.02372	0.02393	1	1	1	1	0.9933	1
3	OAR3_104191928.1	0.02375	0.02396	1	1	1	1	0.9933	1
20	OAR20_41972721.1	0.0238	0.02401	1	1	1	1	0.9933	1
2	OAR2_135725302.1	0.02381	0.02403	1	1	1	1	0.9933	1
16	s56286.1	0.02384	0.02406	1	1	1	1	0.9933	1
16	OAR16_7615049.1	0.02387	0.02409	1	1	1	1	0.9933	1
3	OAR3_181535066.1	0.02387	0.02409	1	1	1	1	0.9933	1
2	s25924.1	0.02388	0.0241	1	1	1	1	0.9933	1
1	OAR1_208929906.1	0.02389	0.0241	1	1	1	1	0.9933	1
1	OAR1_23620328.1	0.02391	0.02412	1	1	1	1	0.9933	1
2	OAR2_116573633.1	0.02391	0.02412	1	1	1	1	0.9933	1
3	s41778.1	0.02391	0.02412	1	1	1	1	0.9933	1
14	OAR14_38675883.1	0.02391	0.02412	1	1	1	1	0.9933	1
5	s58222.1	0.02391	0.02412	1	1	1	1	0.9933	1
7	OAR7_42290220.1	0.02394	0.02416	1	1	1	1	0.9933	1
6	s15541.1	0.02394	0.02416	1	1	1	1	0.9933	1
5	OAR5_5409395.1	0.02397	0.02418	1	1	1	1	0.9933	1
3	s19512.1	0.02397	0.02418	1	1	1	1	0.9933	1
1	OAR1_77436037.1	0.02404	0.02426	1	1	1	1	0.9933	1
5	OAR5_90651807.1	0.02404	0.02426	1	1	1	1	0.9933	1
3	OAR3_64820588.1	0.02406	0.02427	1	1	1	1	0.9933	1
11	s13858.1	0.02406	0.02427	1	1	1	1	0.9933	1
20	s49236.1	0.02407	0.02429	1	1	1	1	0.9933	1
2	s30351.1	0.02409	0.02431	1	1	1	1	0.9933	1
15	OAR15_56018209.1	0.02428	0.0245	1	1	1	1	0.9933	1
7	OAR7_107956834.1	0.02435	0.02457	1	1	1	1	0.9933	1
13	OAR13_35382769.1	0.02435	0.02457	1	1	1	1	0.9933	1
12	s69967.1	0.02435	0.02457	1	1	1	1	0.9933	1
3	s03462.1	0.02435	0.02457	1	1	1	1	0.9933	1
3	OAR3_22477493.1	0.02435	0.02457	1	1	1	1	0.9933	1
1	OAR1_35367095.1	0.02435	0.02457	1	1	1	1	0.9933	1
10	OAR10_6681054.1	0.02435	0.02457	1	1	1	1	0.9933	1
5	OAR5_26029786.1	0.02435	0.02457	1	1	1	1	0.9933	1
6	OAR6_13645063.1	0.02435	0.02457	1	1	1	1	0.9933	1
24	s15154.1	0.02435	0.02457	1	1	1	1	0.9933	1
9	OAR9_8057679.1	0.02435	0.02457	1	1	1	1	0.9933	1
1	OAR1_196572894.1	0.02435	0.02457	1	1	1	1	0.9933	1
27	OARX_120573426.1	0.02435	0.02457	1	1	1	1	0.9933	1
8	OAR8_52659990.1	0.02435	0.02457	1	1	1	1	0.9933	1
14	s37540.1	0.02435	0.02457	1	1	1	1	0.9933	1
8	s25906.1	0.02435	0.02457	1	1	1	1	0.9933	1
1	OAR1_52374321.1	0.02435	0.02457	1	1	1	1	0.9933	1
15	s25154.1	0.02435	0.02457	1	1	1	1	0.9933	1
8	OAR8_72771627.1	0.02435	0.02457	1	1	1	1	0.9933	1
8	OAR8_71819100.1	0.02435	0.02457	1	1	1	1	0.9933	1
4	OAR4_20257612.1	0.02435	0.02457	1	1	1	1	0.9933	1
6	OAR6_96740026.1	0.02435	0.02457	1	1	1	1	0.9933	1
19	OAR19_22249944.1	0.02435	0.02457	1	1	1	1	0.9933	1
8	OAR8_66631948.1	0.02435	0.02457	1	1	1	1	0.9933	1
2	OAR2_123385798.1	0.02435	0.02457	1	1	1	1	0.9933	1
2	OAR2_252367108.1	0.02435	0.02457	1	1	1	1	0.9933	1
2	s60131.1	0.02435	0.02457	1	1	1	1	0.9933	1
18	OAR18_53590500.1	0.02435	0.02457	1	1	1	1	0.9933	1
2	OAR2_252979943.1	0.02435	0.02457	1	1	1	1	0.9933	1
1	s54610.1	0.02435	0.02457	1	1	1	1	0.9933	1
1	OAR1_182648335.1	0.02435	0.02457	1	1	1	1	0.9933	1
1	OAR1_287607477.1	0.02435	0.02457	1	1	1	1	0.9933	1
5	s57815.1	0.02435	0.02457	1	1	1	1	0.9933	1
7	OAR7_63627909.1	0.02439	0.02461	1	1	1	1	0.9933	1
7	OAR7_75483123.1	0.0244	0.02461	1	1	1	1	0.9933	1
7	s50173.1	0.02442	0.02464	1	1	1	1	0.9933	1
9	OAR9_79964970.1	0.02443	0.02464	1	1	1	1	0.9933	1
20	s15165.1	0.02444	0.02465	1	1	1	1	0.9933	1
7	OAR7_78146924.1	0.02444	0.02465	1	1	1	1	0.9933	1
18	OAR18_37123861.1	0.02444	0.02465	1	1	1	1	0.9933	1
25	OAR25_9819368.1	0.02444	0.02466	1	1	1	1	0.9933	1
2	OAR2_119411966.1	0.02445	0.02467	1	1	1	1	0.9933	1
24	s51540.1	0.02454	0.02475	1	1	1	1	0.9933	1
2	OAR2_62364736.1	0.02454	0.02476	1	1	1	1	0.9933	1
12	OAR12_64734070.1	0.02455	0.02477	1	1	1	1	0.9933	1
17	OAR17_7562301.1	0.02456	0.02477	1	1	1	1	0.9933	1
21	OAR21_33186564.1	0.02457	0.02479	1	1	1	1	0.9933	1
25	OAR25_41642516.1	0.0246	0.02482	1	1	1	1	0.9933	1
11	s27539.1	0.02462	0.02484	1	1	1	1	0.9933	1
18	s20093.1	0.02469	0.02491	1	1	1	1	0.9933	1
1	s12028.1	0.02469	0.02491	1	1	1	1	0.9933	1
4	OAR4_73842776_X.1	0.02471	0.0251	1	1	1	1	0.9933	1
3	OAR3_90233814.1	0.02475	0.02493	1	1	1	1	0.9933	1
9	s15620.1	0.02476	0.02497	1	1	1	1	0.9933	1
1	OAR1_168497996.1	0.0248	0.02498	1	1	1	1	0.9933	1
19	OAR19_11094579.1	0.02484	0.02501	1	1	1	1	0.9933	1
7	s63808.1	0.02485	0.02505	1	1	1	1	0.9933	1
6	s49107.1	0.02485	0.02507	1	1	1	1	0.9933	1
5	OAR5_56814661.1	0.02485	0.02507	1	1	1	1	0.9933	1
25	OAR25_27119591.1	0.02485	0.02507	1	1	1	1	0.9933	1
6	s43236.1	0.02486	0.02507	1	1	1	1	0.9933	1
21	OAR21_3614400.1	0.02488	0.02508	1	1	1	1	0.9933	1
5	OAR5_79727231.1	0.02488	0.0251	1	1	1	1	0.9933	1
8	OAR8_65266385.1	0.02489	0.02511	1	1	1	1	0.9933	1
6	OAR6_34817100.1	0.02489	0.02511	1	1	1	1	0.9933	1
10	OAR10_6746981.1	0.02494	0.02517	1	1	1	1	0.9933	1
23	s07796.1	0.02498	0.0252	1	1	1	1	0.9933	1
4	OAR4_7388118.1	0.02502	0.02524	1	1	1	1	0.9933	1
1	OAR1_209260163.1	0.02506	0.02528	1	1	1	1	0.9933	1
23	OAR23_53265302.1	0.02506	0.02528	1	1	1	1	0.9933	1
12	OAR12_41931296.1	0.02508	0.0253	1	1	1	1	0.9933	1
5	OAR5_80686029_X.1	0.02511	0.02533	1	1	1	1	0.9933	1
4	OAR4_87440947.1	0.02511	0.02533	1	1	1	1	0.9933	1
27	OARX_64137688.1	0.02517	0.02539	1	1	1	1	0.9933	1
18	s61259.1	0.02523	0.02545	1	1	1	1	0.9933	1
1	OAR1_191876696.1	0.02523	0.02546	1	1	1	1	0.9933	1
19	OAR19_25636098.1	0.02527	0.02549	1	1	1	1	0.9933	1
1	OAR1_219828769.1	0.02529	0.02551	1	1	1	1	0.9933	1
2	OAR2_205937112_X.1	0.02532	0.02554	1	1	1	1	0.9933	1
2	OAR2_20155770.1	0.02533	0.02555	1	1	1	1	0.9933	1
2	OAR2_214562298.1	0.02533	0.02555	1	1	1	1	0.9933	1
3	OAR3_185850400.1	0.02533	0.02555	1	1	1	1	0.9933	1
22	s01711.1	0.02537	0.02559	1	1	1	1	0.9933	1
8	OAR8_54101470.1	0.02537	0.02559	1	1	1	1	0.9933	1
8	OAR8_54067938.1	0.02537	0.02559	1	1	1	1	0.9933	1
7	OAR7_78268516.1	0.02539	0.02561	1	1	1	1	0.9933	1
3	OAR3_102519143.1	0.02542	0.02564	1	1	1	1	0.9933	1
3	s70883.1	0.02542	0.02564	1	1	1	1	0.9933	1
12	OAR12_14511785.1	0.02542	0.02564	1	1	1	1	0.9933	1
1	OAR1_71110534.1	0.02542	0.02564	1	1	1	1	0.9933	1
8	OAR8_78506513.1	0.02545	0.02567	1	1	1	1	0.9933	1
15	OAR15_37675957.1	0.02545	0.02568	1	1	1	1	0.9933	1
1	OAR1_144078987.1	0.02547	0.02569	1	1	1	1	0.9933	1
3	CL635750_128.1	0.0255	0.02572	1	1	1	1	0.9933	1
13	OAR13_43465637.1	0.02554	0.02576	1	1	1	1	0.9933	1
19	OAR19_55177848.1	0.02554	0.02577	1	1	1	1	0.9933	1
27	OARX_27398107.1	0.02561	0.02583	1	1	1	1	0.9933	1
16	OAR16_25522825.1	0.02561	0.02583	1	1	1	1	0.9933	1
23	s65868.1	0.02566	0.02588	1	1	1	1	0.9933	1
18	s38205.1	0.02568	0.02591	1	1	1	1	0.9933	1
5	OAR5_55540931.1	0.02568	0.02591	1	1	1	1	0.9933	1
1	OAR1_54747951.1	0.02568	0.02591	1	1	1	1	0.9933	1
3	s16426.1	0.02568	0.02591	1	1	1	1	0.9933	1
2	s53294.1	0.02568	0.02591	1	1	1	1	0.9933	1
16	OAR16_30748429.1	0.02568	0.02591	1	1	1	1	0.9933	1
3	OAR3_139085271.1	0.02568	0.02591	1	1	1	1	0.9933	1
7	OAR7_42462201.1	0.02568	0.02591	1	1	1	1	0.9933	1
8	OAR8_12352003.1	0.02568	0.02591	1	1	1	1	0.9933	1
18	OAR18_39046193.1	0.02568	0.02591	1	1	1	1	0.9933	1
3	OAR3_111575868.1	0.02568	0.02591	1	1	1	1	0.9933	1
13	OAR13_16575159.1	0.02574	0.02631	1	1	1	1	0.9933	1
1	OAR1_193392300.1	0.02578	0.02596	1	1	1	1	0.9933	1
18	OAR18_21766080.1	0.02581	0.02601	1	1	1	1	0.9933	1
17	OAR17_17506704.1	0.02583	0.02604	1	1	1	1	0.9933	1
2	OAR2_182190826_X.1	0.02586	0.02605	1	1	1	1	0.9933	1
6	OAR6_22462972.1	0.02588	0.02608	1	1	1	1	0.9933	1
2	s37051.1	0.02588	0.0261	1	1	1	1	0.9933	1
8	s74313.1	0.02592	0.0261	1	1	1	1	0.9933	1
17	s09923.1	0.02592	0.02614	1	1	1	1	0.9933	1
3	s58504.1	0.02592	0.02614	1	1	1	1	0.9933	1
2	s68017.1	0.02592	0.02615	1	1	1	1	0.9933	1
2	OAR2_226669930.1	0.02592	0.02615	1	1	1	1	0.9933	1
2	s40849.1	0.02592	0.02615	1	1	1	1	0.9933	1
18	s22101.1	0.02593	0.02615	1	1	1	1	0.9933	1
7	OAR7_78496942_X.1	0.02594	0.02616	1	1	1	1	0.9933	1
5	OAR5_85173369.1	0.02594	0.02616	1	1	1	1	0.9933	1
23	s43526.1	0.02594	0.02616	1	1	1	1	0.9933	1
25	OAR25_33180665.1	0.02598	0.02616	1	1	1	1	0.9933	1
10	OAR10_5237569.1	0.02605	0.02621	1	1	1	1	0.9933	1
6	OAR6_5555018.1	0.02605	0.02627	1	1	1	1	0.9933	1
7	OAR7_25193425.1	0.02605	0.02627	1	1	1	1	0.9933	1
17	OAR17_33221690.1	0.02609	0.02628	1	1	1	1	0.9933	1
5	OAR5_78896526.1	0.02609	0.02632	1	1	1	1	0.9933	1
5	OAR5_50174134.1	0.02609	0.02632	1	1	1	1	0.9933	1
7	OAR7_82985623.1	0.0261	0.02633	1	1	1	1	0.9933	1
14	OAR14_8169180.1	0.02612	0.02635	1	1	1	1	0.9933	1
3	s66434.1	0.0262	0.02643	1	1	1	1	0.9933	1
8	OAR8_56582556.1	0.02621	0.02644	1	1	1	1	0.9933	1
26	OAR26_34393117.1	0.02622	0.02645	1	1	1	1	0.9933	1
15	s36194.1	0.02624	0.02647	1	1	1	1	0.9933	1
27	OARX_87324041.1	0.02626	0.02649	1	1	1	1	0.9933	1
16	s13627.1	0.02637	0.0266	1	1	1	1	0.9933	1
6	OAR6_26213028.1	0.02639	0.02662	1	1	1	1	0.9933	1
8	OAR8_65291492.1	0.02642	0.02665	1	1	1	1	0.9933	1
1	s67278.1	0.02645	0.02668	1	1	1	1	0.9933	1
1	s51679.1	0.02645	0.02668	1	1	1	1	0.9933	1
24	s04085.1	0.02651	0.02674	1	1	1	1	0.9933	1
6	OAR6_73986197.1	0.02655	0.02678	1	1	1	1	0.9933	1
9	OAR9_67522152.1	0.02661	0.02684	1	1	1	1	0.9933	1
12	OAR12_75377139.1	0.02661	0.02685	1	1	1	1	0.9933	1
1	OAR1_235753982.1	0.02679	0.02702	1	1	1	1	0.9933	1
16	OAR16_56348337.1	0.0268	0.02703	1	1	1	1	0.9933	1
1	OAR1_293673865.1	0.0268	0.02703	1	1	1	1	0.9933	1
20	OAR20_25739180.1	0.0268	0.02703	1	1	1	1	0.9933	1
7	s32330.1	0.0268	0.02703	1	1	1	1	0.9933	1
2	OAR2_43666810.1	0.0268	0.02703	1	1	1	1	0.9933	1
1	s70438.1	0.0268	0.02703	1	1	1	1	0.9933	1
7	OAR7_11516342.1	0.0268	0.02703	1	1	1	1	0.9933	1
9	OAR9_48944666.1	0.0268	0.02703	1	1	1	1	0.9933	1
2	OAR2_131889391.1	0.0268	0.02703	1	1	1	1	0.9933	1
1	s19889.1	0.02688	0.02711	1	1	1	1	0.9933	1
16	OAR16_60244426.1	0.02691	0.02714	1	1	1	1	0.9933	1
3	OAR3_93265765.1	0.02694	0.02718	1	1	1	1	0.9933	1
7	OAR7_80500931.1	0.02699	0.02723	1	1	1	1	0.9933	1
17	s08286.1	0.02703	0.02726	1	1	1	1	0.9933	1
1	OAR1_66759832.1	0.02706	0.02729	1	1	1	1	0.9933	1
23	OAR23_38260590.1	0.02707	0.0273	1	1	1	1	0.9933	1
1	OAR1_223454584.1	0.02713	0.02737	1	1	1	1	0.9933	1
27	s48591.1	0.02716	0.02739	1	1	1	1	0.9933	1
18	OAR18_13826286.1	0.02718	0.02741	1	1	1	1	0.9933	1
6	OAR6_76407642.1	0.0272	0.02743	1	1	1	1	0.9933	1
8	OAR8_8982479.1	0.0272	0.02743	1	1	1	1	0.9933	1
12	OAR12_20919634.1	0.02723	0.02746	1	1	1	1	0.9933	1
20	OAR20_17389257.1	0.02728	0.02751	1	1	1	1	0.9933	1
27	OARX_91430115.1	0.02729	0.02752	1	1	1	1	0.9933	1
3	s64982.1	0.02736	0.0276	1	1	1	1	0.9933	1
21	s17503.1	0.02736	0.0276	1	1	1	1	0.9933	1
14	s27009.1	0.02739	0.02763	1	1	1	1	0.9933	1
8	OAR8_12125386.1	0.02741	0.02764	1	1	1	1	0.9933	1
14	s03339.1	0.0275	0.02774	1	1	1	1	0.9933	1
2	OAR2_148179192_X.1	0.0275	0.02774	1	1	1	1	0.9933	1
7	OAR7_63022257.1	0.02755	0.02779	1	1	1	1	0.9933	1
2	OAR2_93114047.1	0.02756	0.0278	1	1	1	1	0.9933	1
26	OAR26_26508599.1	0.02757	0.0278	1	1	1	1	0.9933	1
4	s74415.1	0.02758	0.02782	1	1	1	1	0.9933	1
2	OAR2_241581215.1	0.02759	0.02783	1	1	1	1	0.9933	1
2	OAR2_241552705.1	0.02759	0.02783	1	1	1	1	0.9933	1
1	OAR1_230859135.1	0.02765	0.02956	1	1	1	1	0.9933	1
10	OAR10_4279986.1	0.02765	0.02789	1	1	1	1	0.9933	1
9	s50252.1	0.0277	0.02789	1	1	1	1	0.9933	1
7	s74641.1	0.02771	0.0281	1	1	1	1	0.9933	1
2	s15592.1	0.02772	0.02794	1	1	1	1	0.9933	1
17	OAR17_66393977.1	0.02773	0.02795	1	1	1	1	0.9933	1
22	OAR22_15117779.1	0.02773	0.02795	1	1	1	1	0.9933	1
16	s19510.1	0.02775	0.02816	1	1	1	1	0.9933	1
1	OAR1_32552631.1	0.02782	0.02797	1	1	1	1	0.9933	1
21	OAR21_9175392.1	0.02782	0.02797	1	1	1	1	0.9933	1
1	OAR1_208772113.1	0.02783	0.02798	1	1	1	1	0.9933	1
1	OAR1_38627380.1	0.02783	0.02806	1	1	1	1	0.9933	1
18	DU440765_491.1	0.02783	0.02806	1	1	1	1	0.9933	1
1	OAR1_37143987.1	0.02785	0.02807	1	1	1	1	0.9933	1
5	OAR5_103411258.1	0.02786	0.02807	1	1	1	1	0.9933	1
25	OAR25_43096371.1	0.0279	0.02807	1	1	1	1	0.9933	1
3	OAR3_17344972.1	0.0279	0.02808	1	1	1	1	0.9933	1
5	OAR5_28557384.1	0.02791	0.02814	1	1	1	1	0.9933	1
2	s62029.1	0.02793	0.02814	1	1	1	1	0.9933	1
13	s00768.1	0.02798	0.02815	1	1	1	1	0.9933	1
23	OAR23_27871185.1	0.02803	0.02822	1	1	1	1	0.9933	1
1	OAR1_94289328.1	0.02804	0.02827	1	1	1	1	0.9933	1
3	s25444.1	0.0281	0.02828	1	1	1	1	0.9933	1
2	DU324205_588.1	0.02811	0.02834	1	1	1	1	0.9933	1
2	OAR2_117759661.1	0.02811	0.02835	1	1	1	1	0.9933	1
2	OAR2_184477825.1	0.02815	0.02835	1	1	1	1	0.9933	1
27	s38753.1	0.02821	0.02839	1	1	1	1	0.9933	1
4	s11176.1	0.02823	0.02845	1	1	1	1	0.9933	1
2	s39563.1	0.02826	0.02847	1	1	1	1	0.9933	1
27	s32457.1	0.02826	0.0285	1	1	1	1	0.9933	1
1	OAR1_21607699.1	0.02826	0.0285	1	1	1	1	0.9933	1
6	s02891.1	0.02826	0.0285	1	1	1	1	0.9933	1
2	OAR2_142924312.1	0.02826	0.0285	1	1	1	1	0.9933	1
24	s07298.1	0.02829	0.0285	1	1	1	1	0.9933	1
16	OAR16_72265538.1	0.02835	0.02853	1	1	1	1	0.9933	1
8	OAR8_9057201.1	0.02839	0.02859	1	1	1	1	0.9933	1
17	OAR17_33581209.1	0.02839	0.02863	1	1	1	1	0.9933	1
19	s40619.1	0.02839	0.02863	1	1	1	1	0.9933	1
2	OAR2_175081287.1	0.02845	0.02863	1	1	1	1	0.9933	1
2	OAR2_35205438.1	0.02846	0.02869	1	1	1	1	0.9933	1
16	OAR16_39630879.1	0.02847	0.0287	1	1	1	1	0.9933	1
9	OARUn.1602_49442.1	0.0285	0.02871	1	1	1	1	0.9933	1
15	OAR15_39985464.1	0.02853	0.02874	1	1	1	1	0.9933	1
4	OAR4_38962314.1	0.02854	0.02877	1	1	1	1	0.9933	1
17	OAR17_31376238.1	0.02856	0.02879	1	1	1	1	0.9933	1
7	OAR7_5568369.1	0.02856	0.0288	1	1	1	1	0.9933	1
8	OAR8_88153324.1	0.02858	0.0288	1	1	1	1	0.9933	1
8	OAR8_78540910.1	0.02859	0.02883	1	1	1	1	0.9933	1
13	s15229.1	0.02861	0.02884	1	1	1	1	0.9933	1
17	OAR17_64499315.1	0.02861	0.02885	1	1	1	1	0.9933	1
20	s01175.1	0.02865	0.02885	1	1	1	1	0.9933	1
6	OAR6_56300465.1	0.02866	0.02889	1	1	1	1	0.9933	1
9	s33105.1	0.02866	0.02891	1	1	1	1	0.9933	1
1	s41112.1	0.02869	0.02891	1	1	1	1	0.9933	1
20	s18425.1	0.02871	0.02894	1	1	1	1	0.9933	1
3	s45127.1	0.02871	0.02895	1	1	1	1	0.9933	1
12	OAR12_9558730.1	0.02878	0.02895	1	1	1	1	0.9933	1
18	s40870.1	0.0288	0.02903	1	1	1	1	0.9933	1
25	s14262.1	0.0288	0.02904	1	1	1	1	0.9933	1
12	s07365.1	0.02881	0.02904	1	1	1	1	0.9933	1
3	OAR3_62618115.1	0.02882	0.02906	1	1	1	1	0.9933	1
2	s51855.1	0.02883	0.02907	1	1	1	1	0.9933	1
2	OAR2_69370595.1	0.02888	0.02907	1	1	1	1	0.9933	1
1	OAR1_67572134.1	0.02892	0.02913	1	1	1	1	0.9933	1
1	s20001.1	0.02896	0.02916	1	1	1	1	0.9933	1
1	OAR1_150085687.1	0.02901	0.0292	1	1	1	1	0.9933	1
10	OAR10_1058076.1	0.02901	0.02926	1	1	1	1	0.9933	1
2	s04456.1	0.02901	0.02926	1	1	1	1	0.9933	1
2	OAR2_13144814.1	0.02908	0.02926	1	1	1	1	0.9933	1
14	OAR14_32272439.1	0.0291	0.02933	1	1	1	1	0.9933	1
5	OAR5_106771377.1	0.02912	0.02934	1	1	1	1	0.9933	1
21	OAR21_44659875.1	0.02925	0.02936	1	1	1	1	0.9933	1
22	s24975.1	0.02927	0.0295	1	1	1	1	0.9933	1
11	s69127.1	0.02928	0.02952	1	1	1	1	0.9933	1
2	OAR2_201139790.1	0.02932	0.02953	1	1	1	1	0.9933	1
1	s42985.1	0.02933	0.02958	1	1	1	1	0.9933	1
4	s43867.1	0.0294	0.02965	1	1	1	1	0.9933	1
5	OAR5_99188697.1	0.02947	0.02972	1	1	1	1	0.9933	1
19	OAR19_26906414.1	0.02948	0.02972	1	1	1	1	0.9933	1
7	OAR7_71507644.1	0.02949	0.02974	1	1	1	1	0.9933	1
21	OAR21_16250877.1	0.02954	0.02979	1	1	1	1	0.9933	1
3	s34395.1	0.02967	0.0301	1	1	1	1	0.9933	1
16	OAR16_17941949.1	0.02967	0.02991	1	1	1	1	0.9933	1
13	s04667.1	0.02969	0.02992	1	1	1	1	0.9933	1
12	OAR12_31739144.1	0.02972	0.02994	1	1	1	1	0.9933	1
2	OAR2_96286531.1	0.02975	0.02997	1	1	1	1	0.9933	1
2	OAR2_59276935.1	0.02979	0.03	1	1	1	1	0.9933	1
7	OAR7_97650032.1	0.02979	0.03004	1	1	1	1	0.9933	1
12	OAR12_21512884.1	0.02982	0.03004	1	1	1	1	0.9933	1
18	OAR18_69594190.1	0.02984	0.03007	1	1	1	1	0.9933	1
13	OAR13_34597728.1	0.02985	0.03009	1	1	1	1	0.9933	1
3	OAR3_203054874.1	0.02989	0.03014	1	1	1	1	0.9933	1
8	OAR8_85124757.1	0.02991	0.03016	1	1	1	1	0.9933	1
26	OAR26_25273391.1	0.02991	0.03016	1	1	1	1	0.9933	1
2	OAR2_1561382.1	0.03002	0.03027	1	1	1	1	0.9933	1
21	OAR21_14453859.1	0.03009	0.03034	1	1	1	1	0.9933	1
16	OAR16_34502238.1	0.0301	0.03035	1	1	1	1	0.9933	1
4	s20539.1	0.0301	0.03035	1	1	1	1	0.9933	1
1	s36705.1	0.0301	0.03035	1	1	1	1	0.9933	1
2	OAR2_53638027.1	0.0301	0.03036	1	1	1	1	0.9933	1
5	OAR5_31381282.1	0.0301	0.03036	1	1	1	1	0.9933	1
1	s30313.1	0.03012	0.03037	1	1	1	1	0.9933	1
1	OAR1_95445249.1	0.03015	0.0304	1	1	1	1	0.9933	1
4	s60142.1	0.0302	0.03046	1	1	1	1	0.9933	1
3	OAR3_103153461.1	0.03023	0.03048	1	1	1	1	0.9933	1
14	s11472.1	0.03024	0.0305	1	1	1	1	0.9933	1
20	OAR20_50174215.1	0.03025	0.03051	1	1	1	1	0.9933	1
1	OAR1_133138259.1	0.03028	0.03053	1	1	1	1	0.9933	1
9	OAR9_67856569.1	0.03033	0.03058	1	1	1	1	0.9933	1
[truncated: 47,294 more rows]

## Sheet: POGB
CHR	SNP	BP	A1	TEST	NMISS	BETA	STAT	P
[truncated: 49,204 more rows]

[truncated: 1 more sheets: POGB adjusted P]
